# Supplementary material for: Phenotypic Variation and the Impact of Admixture in the Oryza rufipogon Species Complex (ORSC)
Source: Front Plant Sci. 2022 Jun 13;13:787703. doi: 10.3389/fpls.2022.787703 (PMC9235872; doi:10.3389/fpls.2022.787703)
Supplement: Supplementary file 8 [file Data_Sheet_1.ZIP]

Archive with 102 entries (102 files):
- commonTraitCorALL.pdf
- corPvalCU.tsv
- corPvalDB.tsv
- corPvalIRRI.tsv
- corSwitchCU.tsv
- corSwitchDB.tsv
- crossLocationCorrelations.tsv
- cumOsatFrac.pdf
- dicIRRI.pdf
- germplasmSuppTable.tsv
- germplasmSuppTableNew.tsv
- grainsDB.pdf
- GRINsppNames.tsv
- gt2GrpIRRI.pdf
- huangKimMergeJeremy.tsv
- IRRIgroups.tsv
- LNmodeCU.tsv
- LNmodeDB.tsv
- LNmodeIRRI.tsv
- MahalanobisCU.tsv
- MahalanobisDB.tsv
- MahalanobisIRRI.tsv
- mapIRRIp4.pdf
- mapPureSpp.pdf
- mixtureModel.aux
- mixtureModel.log
- mixtureModel.pdf
- mixtureModel.Rnw
- mixtureModel.tex
- MYRIADPRO-BOLD.OTF
- MYRIADPRO-BOLDCOND.OTF
- MYRIADPRO-BOLDCONDIT.OTF
- MYRIADPRO-BOLDIT.OTF
- MYRIADPRO-COND.OTF
- MYRIADPRO-CONDIT.OTF
- MYRIADPRO-REGULAR.OTF
- MYRIADPRO-SEMIBOLD.OTF
- MYRIADPRO-SEMIBOLDIT.OTF
- nameChanges.tsv
- ordCU11p3.Rdata
- ordCUCORp3.Rdata
- ordCUp3.Rdata
- ordDB11p3.Rdata
- ordDBCORp3.Rdata
- ordDBCUp3.Rdata
- ordDBCUp3t8.Rdata
- ordDBp3.Rdata
- ordDBVWp3.Rdata
- ordIRRI.Rdata
- ordIRRIcor.Rdata
- ordIRRIcorP3.Rdata
- ordIRRImc.Rdata
- ordIRRImcP3.Rdata
- ordIRRImhl.Rdata
- ordIRRImhlP3.Rdata
- ordIRRIP3.Rdata
- ordIRRIP3.tsv
- ordIRRIP4.Rdata
- ordIRRIP4.tsv
- phenoGroupsIRRIall.tsv
- pureNivara.tsv
- pureRufi.tsv
- Q_val_sum_RFMIX.tsv
- rfmixRufiGrp4.pdf
- rfmixSativaGrp4.pdf
- Rplots.pdf
- sankeyGRINsppCompare.pdf
- sankeyPGrp3IRRI.pdf
- sankeyPGrp4IRRIraw.pdf
- sankeyPGrpCUcor.pdf
- sankeyPGrpCUDBp3.pdf
- sankeyPGrpCUirri11.pdf
- sankeyPGrpDBcor.pdf
- sankeyPGrpDBCUsubset.pdf
- sankeyPGrpDBirri11.pdf
- sankeyPGrpIRRI.pdf
- sankeyPGrpPopsIRRI.pdf
- sankeyPGrpPopsIRRIsat.pdf
- sankeyPGrpPopsIRRIsatSubs.pdf
- sankeyPGrpPopsIRRIsatSubsP3.pdf
- sankeyPGrpPopsIRRIsatSubsP3cor.pdf
- sankeyPGrpPopsIRRIsubs.pdf
- sankeyPGrpPopsIRRIsubsP3.pdf
- sankeyPGrpSubsIRRI.pdf
- sankeyPGrpSubsIRRIP3.pdf
- structIRRIP4.pdf
- structSppOsat.pdf
- traitCorCUp4.pdf
- traitCorDBp4.pdf
- traitCorIRRIp4.pdf
- traitMhlIRRI.pdf
- traitMhlP4CU.pdf
- traitMhlP4DB.pdf
- traitNames.tsv
- traitsCUbxpP4.pdf
- traitsDBbxpP4.pdf
- traitSdCUbpP4.pdf
- traitSdDBbpP4.pdf
- traitSdIRRIbpP4.pdf
- traitsIRRIbxpP4.pdf
- traitsIRRIbxpP4sixTr.pdf
- traitSubsetsIRRI.tsv
