# Supplementary material for: Phenotypic Variation and the Impact of Admixture in the Oryza rufipogon Species Complex (ORSC)
Source: Front Plant Sci. 2022 Jun 13;13:787703. doi: 10.3389/fpls.2022.787703 (PMC9235872; doi:10.3389/fpls.2022.787703)
Supplement: Supplementary file 8 [file Data_Sheet_1.ZIP › corPvalCU.tsv]

x	y	p	trtPair	correlation	i.x	i.y	group
PTHT	STOLON_BINARY	0.4505	PTHT.STOLON_BINARY	0.492578182923806	PTHT.P1	STOLON_BINARY	P1
PNLG	STOLON_BINARY	0.0883	PNLG.STOLON_BINARY	-0.0026216248804054	PNLG.P1	STOLON_BINARY	P1
PNLG	PTHT	0.2892	PNLG.PTHT	0.359000895086308	PNLG.P1	PTHT	P1
PNNB	STOLON_BINARY	0.4092	PNNB.STOLON_BINARY	-0.269407566585896	PNNB.P1	STOLON_BINARY	P1
PNNB	PTHT	0.6083	PNNB.PTHT	-0.256274821277903	PNNB.P1	PTHT	P1
PNNB	PNLG	0.8084	PNNB.PNLG	-0.139923902175023	PNNB.P1	PNLG	P1
SEED_S2_BAG	STOLON_BINARY	0.31	SEED_S2_BAG.STOLON_BINARY	-0.211984849652931	SEED_S2_BAG.P1	STOLON_BINARY	P1
SEED_S2_BAG	PTHT	0.2292	SEED_S2_BAG.PTHT	-0.179736416782885	SEED_S2_BAG.P1	PTHT	P1
SEED_S2_BAG	PNLG	0.0057	SEED_S2_BAG.PNLG	-0.153178965407355	SEED_S2_BAG.P1	PNLG	P1
SEED_S2_BAG	PNNB	0.0035	SEED_S2_BAG.PNNB	0.597459958595246	SEED_S2_BAG.P1	PNNB	P1
SEED_S2_NONBAG	STOLON_BINARY	0.2624	SEED_S2_NONBAG.STOLON_BINARY	-0.197992228114643	SEED_S2_NONBAG.P1	STOLON_BINARY	P1
SEED_S2_NONBAG	PTHT	0.7724	SEED_S2_NONBAG.PTHT	-0.266765684717376	SEED_S2_NONBAG.P1	PTHT	P1
SEED_S2_NONBAG	PNLG	0.5576	SEED_S2_NONBAG.PNLG	-0.0580317346349246	SEED_S2_NONBAG.P1	PNLG	P1
SEED_S2_NONBAG	PNNB	0.0276	SEED_S2_NONBAG.PNNB	0.745837795702905	SEED_S2_NONBAG.P1	PNNB	P1
SEED_S2_NONBAG	SEED_S2_BAG	0.2252	SEED_S2_NONBAG.SEED_S2_BAG	0.763603891375737	SEED_S2_NONBAG.P1	SEED_S2_BAG	P1
SDSH_BINARY	STOLON_BINARY	0.8957	SDSH_BINARY.STOLON_BINARY	-0.12635888853985	SDSH_BINARY.P1	STOLON_BINARY	P1
SDSH_BINARY	PTHT	0.2622	SDSH_BINARY.PTHT	-0.0890702916268322	SDSH_BINARY.P1	PTHT	P1
SDSH_BINARY	PNLG	0.0269	SDSH_BINARY.PNLG	0.118954544037647	SDSH_BINARY.P1	PNLG	P1
SDSH_BINARY	PNNB	0.9746	SDSH_BINARY.PNNB	-0.0554502137500794	SDSH_BINARY.P1	PNNB	P1
SDSH_BINARY	SEED_S2_BAG	0.0155	SDSH_BINARY.SEED_S2_BAG	-0.220642852720624	SDSH_BINARY.P1	SEED_S2_BAG	P1
SDSH_BINARY	SEED_S2_NONBAG	0.5427	SDSH_BINARY.SEED_S2_NONBAG	-0.252918587079445	SDSH_BINARY.P1	SEED_S2_NONBAG	P1
STEMCOL_BINARY	STOLON_BINARY	0.0113	STEMCOL_BINARY.STOLON_BINARY	0.116748973539191	STEMCOL_BINARY.P1	STOLON_BINARY	P1
STEMCOL_BINARY	PTHT	0.1215	STEMCOL_BINARY.PTHT	-0.133930759006462	STEMCOL_BINARY.P1	PTHT	P1
STEMCOL_BINARY	PNLG	0.1753	STEMCOL_BINARY.PNLG	-0.451696556012116	STEMCOL_BINARY.P1	PNLG	P1
STEMCOL_BINARY	PNNB	0.3596	STEMCOL_BINARY.PNNB	0.17159354971647	STEMCOL_BINARY.P1	PNNB	P1
STEMCOL_BINARY	SEED_S2_BAG	0.0386	STEMCOL_BINARY.SEED_S2_BAG	0.109407662274792	STEMCOL_BINARY.P1	SEED_S2_BAG	P1
STEMCOL_BINARY	SEED_S2_NONBAG	0.0744	STEMCOL_BINARY.SEED_S2_NONBAG	-0.0245094533327119	STEMCOL_BINARY.P1	SEED_S2_NONBAG	P1
STEMCOL_BINARY	SDSH_BINARY	0.4924	STEMCOL_BINARY.SDSH_BINARY	0.0828058408601818	STEMCOL_BINARY.P1	SDSH_BINARY	P1
DTHD	STOLON_BINARY	0.6075	DTHD.STOLON_BINARY	-0.138697300457649	DTHD.P1	STOLON_BINARY	P1
DTHD	PTHT	0.8479	DTHD.PTHT	-0.148150229138666	DTHD.P1	PTHT	P1
DTHD	PNLG	0.868	DTHD.PNLG	0.175824502149817	DTHD.P1	PNLG	P1
DTHD	PNNB	0.84	DTHD.PNNB	-0.582384982422014	DTHD.P1	PNNB	P1
DTHD	SEED_S2_BAG	0.0648	DTHD.SEED_S2_BAG	-0.239210473405178	DTHD.P1	SEED_S2_BAG	P1
DTHD	SEED_S2_NONBAG	0.9302	DTHD.SEED_S2_NONBAG	-0.575595987703156	DTHD.P1	SEED_S2_NONBAG	P1
DTHD	SDSH_BINARY	0.0275	DTHD.SDSH_BINARY	0.0734102265163923	DTHD.P1	SDSH_BINARY	P1
DTHD	STEMCOL_BINARY	0.0426	DTHD.STEMCOL_BINARY	-0.210948678240004	DTHD.P1	STEMCOL_BINARY	P1
CUNO	STOLON_BINARY	0.6674	CUNO.STOLON_BINARY	-0.224048975223622	CUNO.P1	STOLON_BINARY	P1
CUNO	PTHT	0.5318	CUNO.PTHT	-0.363572433353331	CUNO.P1	PTHT	P1
CUNO	PNLG	0.0236	CUNO.PNLG	-0.0707459447718873	CUNO.P1	PNLG	P1
CUNO	PNNB	0.306	CUNO.PNNB	-0.306817658950668	CUNO.P1	PNNB	P1
CUNO	SEED_S2_BAG	0.9722	CUNO.SEED_S2_BAG	-0.44406395244264	CUNO.P1	SEED_S2_BAG	P1
CUNO	SEED_S2_NONBAG	0.3302	CUNO.SEED_S2_NONBAG	-0.52222959983935	CUNO.P1	SEED_S2_NONBAG	P1
CUNO	SDSH_BINARY	0.101	CUNO.SDSH_BINARY	0.188353929189266	CUNO.P1	SDSH_BINARY	P1
CUNO	STEMCOL_BINARY	0.1584	CUNO.STEMCOL_BINARY	0.0126613586766749	CUNO.P1	STEMCOL_BINARY	P1
CUNO	DTHD	0.9225	CUNO.DTHD	0.660287664437744	CUNO.P1	DTHD	P1
FLFLG	STOLON_BINARY	0.0796	FLFLG.STOLON_BINARY	-0.357180500974652	FLFLG.P1	STOLON_BINARY	P1
FLFLG	PTHT	0.5276	FLFLG.PTHT	-0.0344945598020692	FLFLG.P1	PTHT	P1
FLFLG	PNLG	0.9236	FLFLG.PNLG	0.350927200083896	FLFLG.P1	PNLG	P1
FLFLG	PNNB	0.5112	FLFLG.PNNB	-0.258343661805182	FLFLG.P1	PNNB	P1
FLFLG	SEED_S2_BAG	0.0326	FLFLG.SEED_S2_BAG	-0.0266727916518434	FLFLG.P1	SEED_S2_BAG	P1
FLFLG	SEED_S2_NONBAG	0.0773	FLFLG.SEED_S2_NONBAG	-0.108812778592874	FLFLG.P1	SEED_S2_NONBAG	P1
FLFLG	SDSH_BINARY	0.7127	FLFLG.SDSH_BINARY	0.103475620399978	FLFLG.P1	SDSH_BINARY	P1
FLFLG	STEMCOL_BINARY	0.7842	FLFLG.STEMCOL_BINARY	-0.095644424770058	FLFLG.P1	STEMCOL_BINARY	P1
FLFLG	DTHD	0.4465	FLFLG.DTHD	0.288176215889709	FLFLG.P1	DTHD	P1
FLFLG	CUNO	0.208	FLFLG.CUNO	0.0979430793329163	FLFLG.P1	CUNO	P1
PERICARPCOL_BINARY	STOLON_BINARY	0.735	PERICARPCOL_BINARY.STOLON_BINARY	-0.120105064417897	PERICARPCOL_BINARY.P1	STOLON_BINARY	P1
PERICARPCOL_BINARY	PTHT	0.0774	PERICARPCOL_BINARY.PTHT	0.0885215091791713	PERICARPCOL_BINARY.P1	PTHT	P1
PERICARPCOL_BINARY	PNLG	0.777	PERICARPCOL_BINARY.PNLG	-0.16735767177161	PERICARPCOL_BINARY.P1	PNLG	P1
PERICARPCOL_BINARY	PNNB	0.752	PERICARPCOL_BINARY.PNNB	-0.0164174943938244	PERICARPCOL_BINARY.P1	PNNB	P1
PERICARPCOL_BINARY	SEED_S2_BAG	0.0169	PERICARPCOL_BINARY.SEED_S2_BAG	-0.00690252431722163	PERICARPCOL_BINARY.P1	SEED_S2_BAG	P1
PERICARPCOL_BINARY	SEED_S2_NONBAG	0.4256	PERICARPCOL_BINARY.SEED_S2_NONBAG	-0.148988807833319	PERICARPCOL_BINARY.P1	SEED_S2_NONBAG	P1
PERICARPCOL_BINARY	SDSH_BINARY	0.765	PERICARPCOL_BINARY.SDSH_BINARY	-0.0851176813287126	PERICARPCOL_BINARY.P1	SDSH_BINARY	P1
PERICARPCOL_BINARY	STEMCOL_BINARY	0.111	PERICARPCOL_BINARY.STEMCOL_BINARY	0.310759641543084	PERICARPCOL_BINARY.P1	STEMCOL_BINARY	P1
PERICARPCOL_BINARY	DTHD	0.999	PERICARPCOL_BINARY.DTHD	-0.0210577535939282	PERICARPCOL_BINARY.P1	DTHD	P1
PERICARPCOL_BINARY	CUNO	0.2333	PERICARPCOL_BINARY.CUNO	0.216420956867171	PERICARPCOL_BINARY.P1	CUNO	P1
PERICARPCOL_BINARY	FLFLG	0.7894	PERICARPCOL_BINARY.FLFLG	0.0895550225782873	PERICARPCOL_BINARY.P1	FLFLG	P1
CULM_ANGLE	STOLON_BINARY	0.515	CULM_ANGLE.STOLON_BINARY	-0.498389705151637	CULM_ANGLE.P1	STOLON_BINARY	P1
CULM_ANGLE	PTHT	0.9578	CULM_ANGLE.PTHT	-0.210050612311425	CULM_ANGLE.P1	PTHT	P1
CULM_ANGLE	PNLG	0.9146	CULM_ANGLE.PNLG	-0.063433289045462	CULM_ANGLE.P1	PNLG	P1
CULM_ANGLE	PNNB	0.8556	CULM_ANGLE.PNNB	0.0469672602624691	CULM_ANGLE.P1	PNNB	P1
CULM_ANGLE	SEED_S2_BAG	0.1052	CULM_ANGLE.SEED_S2_BAG	0.0502645637857482	CULM_ANGLE.P1	SEED_S2_BAG	P1
CULM_ANGLE	SEED_S2_NONBAG	0.9743	CULM_ANGLE.SEED_S2_NONBAG	-0.103415483013063	CULM_ANGLE.P1	SEED_S2_NONBAG	P1
CULM_ANGLE	SDSH_BINARY	0.1674	CULM_ANGLE.SDSH_BINARY	0.18876415586561	CULM_ANGLE.P1	SDSH_BINARY	P1
CULM_ANGLE	STEMCOL_BINARY	0.0097	CULM_ANGLE.STEMCOL_BINARY	0.0613827553532517	CULM_ANGLE.P1	STEMCOL_BINARY	P1
CULM_ANGLE	DTHD	0.208	CULM_ANGLE.DTHD	0.237529395284596	CULM_ANGLE.P1	DTHD	P1
CULM_ANGLE	CUNO	0.4741	CULM_ANGLE.CUNO	0.204145354010587	CULM_ANGLE.P1	CUNO	P1
CULM_ANGLE	FLFLG	0.0478	CULM_ANGLE.FLFLG	0.177664059589397	CULM_ANGLE.P1	FLFLG	P1
CULM_ANGLE	PERICARPCOL_BINARY	0.7086	CULM_ANGLE.PERICARPCOL_BINARY	0.329443509303036	CULM_ANGLE.P1	PERICARPCOL_BINARY	P1
AWN_BINARY	STOLON_BINARY	0.6935	AWN_BINARY.STOLON_BINARY	-0.351006248229223	AWN_BINARY.P1	STOLON_BINARY	P1
AWN_BINARY	PTHT	0.8628	AWN_BINARY.PTHT	-0.143655502086521	AWN_BINARY.P1	PTHT	P1
AWN_BINARY	PNLG	0.6361	AWN_BINARY.PNLG	-0.138191033487774	AWN_BINARY.P1	PNLG	P1
AWN_BINARY	PNNB	0.368	AWN_BINARY.PNNB	0.031754632769687	AWN_BINARY.P1	PNNB	P1
AWN_BINARY	SEED_S2_BAG	0.1084	AWN_BINARY.SEED_S2_BAG	0.0744629280675625	AWN_BINARY.P1	SEED_S2_BAG	P1
AWN_BINARY	SEED_S2_NONBAG	0.6785	AWN_BINARY.SEED_S2_NONBAG	0.15556779443777	AWN_BINARY.P1	SEED_S2_NONBAG	P1
AWN_BINARY	SDSH_BINARY	0.4117	AWN_BINARY.SDSH_BINARY	-0.055786303205019	AWN_BINARY.P1	SDSH_BINARY	P1
AWN_BINARY	STEMCOL_BINARY	0.7948	AWN_BINARY.STEMCOL_BINARY	0.230285975120303	AWN_BINARY.P1	STEMCOL_BINARY	P1
AWN_BINARY	DTHD	0.7787	AWN_BINARY.DTHD	-0.0763730494817258	AWN_BINARY.P1	DTHD	P1
AWN_BINARY	CUNO	0.6535	AWN_BINARY.CUNO	0.00779394206574084	AWN_BINARY.P1	CUNO	P1
AWN_BINARY	FLFLG	0.0352	AWN_BINARY.FLFLG	0.130294043553089	AWN_BINARY.P1	FLFLG	P1
AWN_BINARY	PERICARPCOL_BINARY	0.9741	AWN_BINARY.PERICARPCOL_BINARY	0.340906348431341	AWN_BINARY.P1	PERICARPCOL_BINARY	P1
AWN_BINARY	CULM_ANGLE	0.0825	AWN_BINARY.CULM_ANGLE	0.0641438930140517	AWN_BINARY.P1	CULM_ANGLE	P1
AWNPLU	STOLON_BINARY	0.6707	AWNPLU.STOLON_BINARY	-0.486724715584436	AWNPLU.P1	STOLON_BINARY	P1
AWNPLU	PTHT	0.549	AWNPLU.PTHT	0.00396556778342598	AWNPLU.P1	PTHT	P1
AWNPLU	PNLG	0.7933	AWNPLU.PNLG	-0.0583184137156141	AWNPLU.P1	PNLG	P1
AWNPLU	PNNB	0.117	AWNPLU.PNNB	0.00730622988813838	AWNPLU.P1	PNNB	P1
AWNPLU	SEED_S2_BAG	0.0831	AWNPLU.SEED_S2_BAG	0.0962535931220634	AWNPLU.P1	SEED_S2_BAG	P1
AWNPLU	SEED_S2_NONBAG	0.4692	AWNPLU.SEED_S2_NONBAG	0.0289851192699209	AWNPLU.P1	SEED_S2_NONBAG	P1
AWNPLU	SDSH_BINARY	0.2287	AWNPLU.SDSH_BINARY	-0.182833082991569	AWNPLU.P1	SDSH_BINARY	P1
AWNPLU	STEMCOL_BINARY	0.9857	AWNPLU.STEMCOL_BINARY	0.167142926444995	AWNPLU.P1	STEMCOL_BINARY	P1
AWNPLU	DTHD	0.6589	AWNPLU.DTHD	-0.0537365806220396	AWNPLU.P1	DTHD	P1
AWNPLU	CUNO	0.8596	AWNPLU.CUNO	-0.111375988684657	AWNPLU.P1	CUNO	P1
AWNPLU	FLFLG	0.1609	AWNPLU.FLFLG	0.239336888536557	AWNPLU.P1	FLFLG	P1
AWNPLU	PERICARPCOL_BINARY	0.4919	AWNPLU.PERICARPCOL_BINARY	0.203354539386461	AWNPLU.P1	PERICARPCOL_BINARY	P1
AWNPLU	CULM_ANGLE	0.02	AWNPLU.CULM_ANGLE	0.357808769512969	AWNPLU.P1	CULM_ANGLE	P1
AWNPLU	AWN_BINARY	0.5091	AWNPLU.AWN_BINARY	0.559673000465881	AWNPLU.P1	AWN_BINARY	P1
HULCL	STOLON_BINARY	0.3494	HULCL.STOLON_BINARY	-0.346260950007294	HULCL.P1	STOLON_BINARY	P1
HULCL	PTHT	0.9118	HULCL.PTHT	-0.0368220943806445	HULCL.P1	PTHT	P1
HULCL	PNLG	0.1873	HULCL.PNLG	0.115845947713035	HULCL.P1	PNLG	P1
HULCL	PNNB	0.891	HULCL.PNNB	0.172101802102003	HULCL.P1	PNNB	P1
HULCL	SEED_S2_BAG	0.2823	HULCL.SEED_S2_BAG	0.166098699972383	HULCL.P1	SEED_S2_BAG	P1
HULCL	SEED_S2_NONBAG	0.6355	HULCL.SEED_S2_NONBAG	0.210721886371201	HULCL.P1	SEED_S2_NONBAG	P1
HULCL	SDSH_BINARY	0.3345	HULCL.SDSH_BINARY	-0.0288831528937524	HULCL.P1	SDSH_BINARY	P1
HULCL	STEMCOL_BINARY	0.948	HULCL.STEMCOL_BINARY	0.00733244459536625	HULCL.P1	STEMCOL_BINARY	P1
HULCL	DTHD	0.9615	HULCL.DTHD	-0.160610996775054	HULCL.P1	DTHD	P1
HULCL	CUNO	0.8688	HULCL.CUNO	-0.124101573707297	HULCL.P1	CUNO	P1
HULCL	FLFLG	0.0048	HULCL.FLFLG	0.369299459435004	HULCL.P1	FLFLG	P1
HULCL	PERICARPCOL_BINARY	0.9927	HULCL.PERICARPCOL_BINARY	0.312160790028117	HULCL.P1	PERICARPCOL_BINARY	P1
HULCL	CULM_ANGLE	0.1179	HULCL.CULM_ANGLE	0.461043561243455	HULCL.P1	CULM_ANGLE	P1
HULCL	AWN_BINARY	0.0673	HULCL.AWN_BINARY	0.325822554306211	HULCL.P1	AWN_BINARY	P1
HULCL	AWNPLU	0.099	HULCL.AWNPLU	0.598413461386529	HULCL.P1	AWNPLU	P1
		1	STOLON_BINARY.STOLON_BINARY	0	STOLON_BINARY.P2/P3	STOLON_BINARY	P2/P3
PTHT	STOLON_BINARY	0.4505	PTHT.STOLON_BINARY	0.263087100795345	PTHT.P2/P3	STOLON_BINARY	P2/P3
		1	PTHT.PTHT	0	PTHT.P2/P3	PTHT	P2/P3
PNLG	STOLON_BINARY	0.0883	PNLG.STOLON_BINARY	-0.0415751666241025	PNLG.P2/P3	STOLON_BINARY	P2/P3
PNLG	PTHT	0.2892	PNLG.PTHT	0.379439248904156	PNLG.P2/P3	PTHT	P2/P3
		1	PNLG.PNLG	0	PNLG.P2/P3	PNLG	P2/P3
PNNB	STOLON_BINARY	0.4092	PNNB.STOLON_BINARY	0.0470667821372839	PNNB.P2/P3	STOLON_BINARY	P2/P3
PNNB	PTHT	0.6083	PNNB.PTHT	-0.116880386566473	PNNB.P2/P3	PTHT	P2/P3
PNNB	PNLG	0.8084	PNNB.PNLG	-0.250131331518493	PNNB.P2/P3	PNLG	P2/P3
		1	PNNB.PNNB	0	PNNB.P2/P3	PNNB	P2/P3
SEED_S2_BAG	STOLON_BINARY	0.31	SEED_S2_BAG.STOLON_BINARY	0.128837199017773	SEED_S2_BAG.P2/P3	STOLON_BINARY	P2/P3
SEED_S2_BAG	PTHT	0.2292	SEED_S2_BAG.PTHT	0.244611576079139	SEED_S2_BAG.P2/P3	PTHT	P2/P3
SEED_S2_BAG	PNLG	0.0057	SEED_S2_BAG.PNLG	0.494407156049765	SEED_S2_BAG.P2/P3	PNLG	P2/P3
SEED_S2_BAG	PNNB	0.0035	SEED_S2_BAG.PNNB	-0.0534644648175411	SEED_S2_BAG.P2/P3	PNNB	P2/P3
		1	SEED_S2_BAG.SEED_S2_BAG	0	SEED_S2_BAG.P2/P3	SEED_S2_BAG	P2/P3
SEED_S2_NONBAG	STOLON_BINARY	0.2624	SEED_S2_NONBAG.STOLON_BINARY	0.243850460027143	SEED_S2_NONBAG.P2/P3	STOLON_BINARY	P2/P3
SEED_S2_NONBAG	PTHT	0.7724	SEED_S2_NONBAG.PTHT	-0.0962528361015893	SEED_S2_NONBAG.P2/P3	PTHT	P2/P3
SEED_S2_NONBAG	PNLG	0.5576	SEED_S2_NONBAG.PNLG	0.0997344057932268	SEED_S2_NONBAG.P2/P3	PNLG	P2/P3
SEED_S2_NONBAG	PNNB	0.0276	SEED_S2_NONBAG.PNNB	0.368891906884657	SEED_S2_NONBAG.P2/P3	PNNB	P2/P3
SEED_S2_NONBAG	SEED_S2_BAG	0.2252	SEED_S2_NONBAG.SEED_S2_BAG	0.492686388767222	SEED_S2_NONBAG.P2/P3	SEED_S2_BAG	P2/P3
		1	SEED_S2_NONBAG.SEED_S2_NONBAG	0	SEED_S2_NONBAG.P2/P3	SEED_S2_NONBAG	P2/P3
SDSH_BINARY	STOLON_BINARY	0.8957	SDSH_BINARY.STOLON_BINARY	-0.162035274960806	SDSH_BINARY.P2/P3	STOLON_BINARY	P2/P3
SDSH_BINARY	PTHT	0.2622	SDSH_BINARY.PTHT	-0.388690714703685	SDSH_BINARY.P2/P3	PTHT	P2/P3
SDSH_BINARY	PNLG	0.0269	SDSH_BINARY.PNLG	-0.24984021940527	SDSH_BINARY.P2/P3	PNLG	P2/P3
SDSH_BINARY	PNNB	0.9746	SDSH_BINARY.PNNB	-0.0810187660213226	SDSH_BINARY.P2/P3	PNNB	P2/P3
SDSH_BINARY	SEED_S2_BAG	0.0155	SDSH_BINARY.SEED_S2_BAG	-0.594265348530261	SDSH_BINARY.P2/P3	SEED_S2_BAG	P2/P3
SDSH_BINARY	SEED_S2_NONBAG	0.5427	SDSH_BINARY.SEED_S2_NONBAG	-0.0147350055955064	SDSH_BINARY.P2/P3	SEED_S2_NONBAG	P2/P3
		1	SDSH_BINARY.SDSH_BINARY	0	SDSH_BINARY.P2/P3	SDSH_BINARY	P2/P3
STEMCOL_BINARY	STOLON_BINARY	0.0113	STEMCOL_BINARY.STOLON_BINARY	-0.231465685456405	STEMCOL_BINARY.P2/P3	STOLON_BINARY	P2/P3
STEMCOL_BINARY	PTHT	0.1215	STEMCOL_BINARY.PTHT	-0.0529957380303523	STEMCOL_BINARY.P2/P3	PTHT	P2/P3
STEMCOL_BINARY	PNLG	0.1753	STEMCOL_BINARY.PNLG	-0.0169803386618898	STEMCOL_BINARY.P2/P3	PNLG	P2/P3
STEMCOL_BINARY	PNNB	0.3596	STEMCOL_BINARY.PNNB	-0.206190260998356	STEMCOL_BINARY.P2/P3	PNNB	P2/P3
STEMCOL_BINARY	SEED_S2_BAG	0.0386	STEMCOL_BINARY.SEED_S2_BAG	-0.451093306120796	STEMCOL_BINARY.P2/P3	SEED_S2_BAG	P2/P3
STEMCOL_BINARY	SEED_S2_NONBAG	0.0744	STEMCOL_BINARY.SEED_S2_NONBAG	-0.599769059301145	STEMCOL_BINARY.P2/P3	SEED_S2_NONBAG	P2/P3
STEMCOL_BINARY	SDSH_BINARY	0.4924	STEMCOL_BINARY.SDSH_BINARY	0.335298978126574	STEMCOL_BINARY.P2/P3	SDSH_BINARY	P2/P3
		1	STEMCOL_BINARY.STEMCOL_BINARY	0	STEMCOL_BINARY.P2/P3	STEMCOL_BINARY	P2/P3
DTHD	STOLON_BINARY	0.6075	DTHD.STOLON_BINARY	-0.322499717632582	DTHD.P2/P3	STOLON_BINARY	P2/P3
DTHD	PTHT	0.8479	DTHD.PTHT	0.0274231985691149	DTHD.P2/P3	PTHT	P2/P3
DTHD	PNLG	0.868	DTHD.PNLG	0.0421702211475549	DTHD.P2/P3	PNLG	P2/P3
DTHD	PNNB	0.84	DTHD.PNNB	-0.495617216637619	DTHD.P2/P3	PNNB	P2/P3
DTHD	SEED_S2_BAG	0.0648	DTHD.SEED_S2_BAG	0.0507413221195587	DTHD.P2/P3	SEED_S2_BAG	P2/P3
DTHD	SEED_S2_NONBAG	0.9302	DTHD.SEED_S2_NONBAG	-0.605510089787935	DTHD.P2/P3	SEED_S2_NONBAG	P2/P3
DTHD	SDSH_BINARY	0.0275	DTHD.SDSH_BINARY	-0.381861687632811	DTHD.P2/P3	SDSH_BINARY	P2/P3
DTHD	STEMCOL_BINARY	0.0426	DTHD.STEMCOL_BINARY	0.383919295095505	DTHD.P2/P3	STEMCOL_BINARY	P2/P3
		1	DTHD.DTHD	0	DTHD.P2/P3	DTHD	P2/P3
CUNO	STOLON_BINARY	0.6674	CUNO.STOLON_BINARY	-0.360162958565696	CUNO.P2/P3	STOLON_BINARY	P2/P3
CUNO	PTHT	0.5318	CUNO.PTHT	-0.0799391010729956	CUNO.P2/P3	PTHT	P2/P3
CUNO	PNLG	0.0236	CUNO.PNLG	-0.366887907509034	CUNO.P2/P3	PNLG	P2/P3
CUNO	PNNB	0.306	CUNO.PNNB	0.137569637617011	CUNO.P2/P3	PNNB	P2/P3
CUNO	SEED_S2_BAG	0.9722	CUNO.SEED_S2_BAG	-0.491145026939969	CUNO.P2/P3	SEED_S2_BAG	P2/P3
CUNO	SEED_S2_NONBAG	0.3302	CUNO.SEED_S2_NONBAG	-0.662270512946265	CUNO.P2/P3	SEED_S2_NONBAG	P2/P3
CUNO	SDSH_BINARY	0.101	CUNO.SDSH_BINARY	-0.144345403382993	CUNO.P2/P3	SDSH_BINARY	P2/P3
CUNO	STEMCOL_BINARY	0.1584	CUNO.STEMCOL_BINARY	0.424618456702015	CUNO.P2/P3	STEMCOL_BINARY	P2/P3
CUNO	DTHD	0.9225	CUNO.DTHD	0.583801826128944	CUNO.P2/P3	DTHD	P2/P3
		1	CUNO.CUNO	0	CUNO.P2/P3	CUNO	P2/P3
FLFLG	STOLON_BINARY	0.0796	FLFLG.STOLON_BINARY	-0.143386381074147	FLFLG.P2/P3	STOLON_BINARY	P2/P3
FLFLG	PTHT	0.5276	FLFLG.PTHT	0.227837090015078	FLFLG.P2/P3	PTHT	P2/P3
FLFLG	PNLG	0.9236	FLFLG.PNLG	0.440679301960223	FLFLG.P2/P3	PNLG	P2/P3
FLFLG	PNNB	0.5112	FLFLG.PNNB	-0.339957208305754	FLFLG.P2/P3	PNNB	P2/P3
FLFLG	SEED_S2_BAG	0.0326	FLFLG.SEED_S2_BAG	0.360159054953577	FLFLG.P2/P3	SEED_S2_BAG	P2/P3
FLFLG	SEED_S2_NONBAG	0.0773	FLFLG.SEED_S2_NONBAG	0.215919206420517	FLFLG.P2/P3	SEED_S2_NONBAG	P2/P3
FLFLG	SDSH_BINARY	0.7127	FLFLG.SDSH_BINARY	-0.130784575764079	FLFLG.P2/P3	SDSH_BINARY	P2/P3
FLFLG	STEMCOL_BINARY	0.7842	FLFLG.STEMCOL_BINARY	-0.255166835551036	FLFLG.P2/P3	STEMCOL_BINARY	P2/P3
FLFLG	DTHD	0.4465	FLFLG.DTHD	0.0439818519480983	FLFLG.P2/P3	DTHD	P2/P3
FLFLG	CUNO	0.208	FLFLG.CUNO	-0.302071439878164	FLFLG.P2/P3	CUNO	P2/P3
		1	FLFLG.FLFLG	0	FLFLG.P2/P3	FLFLG	P2/P3
PERICARPCOL_BINARY	STOLON_BINARY	0.735	PERICARPCOL_BINARY.STOLON_BINARY	0.0317208060412196	PERICARPCOL_BINARY.P2/P3	STOLON_BINARY	P2/P3
PERICARPCOL_BINARY	PTHT	0.0774	PERICARPCOL_BINARY.PTHT	-0.0552260302956919	PERICARPCOL_BINARY.P2/P3	PTHT	P2/P3
PERICARPCOL_BINARY	PNLG	0.777	PERICARPCOL_BINARY.PNLG	-0.29088987321003	PERICARPCOL_BINARY.P2/P3	PNLG	P2/P3
PERICARPCOL_BINARY	PNNB	0.752	PERICARPCOL_BINARY.PNNB	-0.0798163695111892	PERICARPCOL_BINARY.P2/P3	PNNB	P2/P3
PERICARPCOL_BINARY	SEED_S2_BAG	0.0169	PERICARPCOL_BINARY.SEED_S2_BAG	-0.319638992918978	PERICARPCOL_BINARY.P2/P3	SEED_S2_BAG	P2/P3
PERICARPCOL_BINARY	SEED_S2_NONBAG	0.4256	PERICARPCOL_BINARY.SEED_S2_NONBAG	0.0910895257294522	PERICARPCOL_BINARY.P2/P3	SEED_S2_NONBAG	P2/P3
PERICARPCOL_BINARY	SDSH_BINARY	0.765	PERICARPCOL_BINARY.SDSH_BINARY	0.222235293321937	PERICARPCOL_BINARY.P2/P3	SDSH_BINARY	P2/P3
PERICARPCOL_BINARY	STEMCOL_BINARY	0.111	PERICARPCOL_BINARY.STEMCOL_BINARY	-0.0626815336163227	PERICARPCOL_BINARY.P2/P3	STEMCOL_BINARY	P2/P3
PERICARPCOL_BINARY	DTHD	0.999	PERICARPCOL_BINARY.DTHD	-0.0382653868104115	PERICARPCOL_BINARY.P2/P3	DTHD	P2/P3
PERICARPCOL_BINARY	CUNO	0.2333	PERICARPCOL_BINARY.CUNO	0.135242446805682	PERICARPCOL_BINARY.P2/P3	CUNO	P2/P3
PERICARPCOL_BINARY	FLFLG	0.7894	PERICARPCOL_BINARY.FLFLG	-0.120350936436476	PERICARPCOL_BINARY.P2/P3	FLFLG	P2/P3
		1	PERICARPCOL_BINARY.PERICARPCOL_BINARY	0	PERICARPCOL_BINARY.P2/P3	PERICARPCOL_BINARY	P2/P3
CULM_ANGLE	STOLON_BINARY	0.515	CULM_ANGLE.STOLON_BINARY	-0.311800482001156	CULM_ANGLE.P2/P3	STOLON_BINARY	P2/P3
CULM_ANGLE	PTHT	0.9578	CULM_ANGLE.PTHT	-0.241816834967383	CULM_ANGLE.P2/P3	PTHT	P2/P3
CULM_ANGLE	PNLG	0.9146	CULM_ANGLE.PNLG	-0.168196241745803	CULM_ANGLE.P2/P3	PNLG	P2/P3
CULM_ANGLE	PNNB	0.8556	CULM_ANGLE.PNNB	0.114486815032519	CULM_ANGLE.P2/P3	PNNB	P2/P3
CULM_ANGLE	SEED_S2_BAG	0.1052	CULM_ANGLE.SEED_S2_BAG	-0.537950244380142	CULM_ANGLE.P2/P3	SEED_S2_BAG	P2/P3
CULM_ANGLE	SEED_S2_NONBAG	0.9743	CULM_ANGLE.SEED_S2_NONBAG	-0.141457773622019	CULM_ANGLE.P2/P3	SEED_S2_NONBAG	P2/P3
CULM_ANGLE	SDSH_BINARY	0.1674	CULM_ANGLE.SDSH_BINARY	0.570013646756736	CULM_ANGLE.P2/P3	SDSH_BINARY	P2/P3
CULM_ANGLE	STEMCOL_BINARY	0.0097	CULM_ANGLE.STEMCOL_BINARY	0.634365694796926	CULM_ANGLE.P2/P3	STEMCOL_BINARY	P2/P3
CULM_ANGLE	DTHD	0.208	CULM_ANGLE.DTHD	0.0244561084758664	CULM_ANGLE.P2/P3	DTHD	P2/P3
CULM_ANGLE	CUNO	0.4741	CULM_ANGLE.CUNO	0.25125118372997	CULM_ANGLE.P2/P3	CUNO	P2/P3
CULM_ANGLE	FLFLG	0.0478	CULM_ANGLE.FLFLG	-0.150137959322392	CULM_ANGLE.P2/P3	FLFLG	P2/P3
CULM_ANGLE	PERICARPCOL_BINARY	0.7086	CULM_ANGLE.PERICARPCOL_BINARY	0.230456448729604	CULM_ANGLE.P2/P3	PERICARPCOL_BINARY	P2/P3
		1	CULM_ANGLE.CULM_ANGLE	0	CULM_ANGLE.P2/P3	CULM_ANGLE	P2/P3
AWN_BINARY	STOLON_BINARY	0.6935	AWN_BINARY.STOLON_BINARY	-0.0881909158427214	AWN_BINARY.P2/P3	STOLON_BINARY	P2/P3
AWN_BINARY	PTHT	0.8628	AWN_BINARY.PTHT	-0.0451240504611013	AWN_BINARY.P2/P3	PTHT	P2/P3
AWN_BINARY	PNLG	0.6361	AWN_BINARY.PNLG	-0.121618068165051	AWN_BINARY.P2/P3	PNLG	P2/P3
AWN_BINARY	PNNB	0.368	AWN_BINARY.PNNB	-0.00675287651699945	AWN_BINARY.P2/P3	PNNB	P2/P3
AWN_BINARY	SEED_S2_BAG	0.1084	AWN_BINARY.SEED_S2_BAG	-0.158367353267911	AWN_BINARY.P2/P3	SEED_S2_BAG	P2/P3
AWN_BINARY	SEED_S2_NONBAG	0.6785	AWN_BINARY.SEED_S2_NONBAG	0.367083182672834	AWN_BINARY.P2/P3	SEED_S2_NONBAG	P2/P3
AWN_BINARY	SDSH_BINARY	0.4117	AWN_BINARY.SDSH_BINARY	0.550042240681789	AWN_BINARY.P2/P3	SDSH_BINARY	P2/P3
AWN_BINARY	STEMCOL_BINARY	0.7948	AWN_BINARY.STEMCOL_BINARY	0.00603467174551737	AWN_BINARY.P2/P3	STEMCOL_BINARY	P2/P3
AWN_BINARY	DTHD	0.7787	AWN_BINARY.DTHD	-0.31988149252215	AWN_BINARY.P2/P3	DTHD	P2/P3
AWN_BINARY	CUNO	0.6535	AWN_BINARY.CUNO	-0.223105247487748	AWN_BINARY.P2/P3	CUNO	P2/P3
AWN_BINARY	FLFLG	0.0352	AWN_BINARY.FLFLG	0.342527372949071	AWN_BINARY.P2/P3	FLFLG	P2/P3
AWN_BINARY	PERICARPCOL_BINARY	0.9741	AWN_BINARY.PERICARPCOL_BINARY	0.251906513668857	AWN_BINARY.P2/P3	PERICARPCOL_BINARY	P2/P3
AWN_BINARY	CULM_ANGLE	0.0825	AWN_BINARY.CULM_ANGLE	0.527539710788551	AWN_BINARY.P2/P3	CULM_ANGLE	P2/P3
		1	AWN_BINARY.AWN_BINARY	0	AWN_BINARY.P2/P3	AWN_BINARY	P2/P3
AWNPLU	STOLON_BINARY	0.6707	AWNPLU.STOLON_BINARY	-0.276323334788229	AWNPLU.P2/P3	STOLON_BINARY	P2/P3
AWNPLU	PTHT	0.549	AWNPLU.PTHT	-0.176869226828263	AWNPLU.P2/P3	PTHT	P2/P3
AWNPLU	PNLG	0.7933	AWNPLU.PNLG	-0.200119294762703	AWNPLU.P2/P3	PNLG	P2/P3
AWNPLU	PNNB	0.117	AWNPLU.PNNB	0.235288246529872	AWNPLU.P2/P3	PNNB	P2/P3
AWNPLU	SEED_S2_BAG	0.0831	AWNPLU.SEED_S2_BAG	-0.179367412229115	AWNPLU.P2/P3	SEED_S2_BAG	P2/P3
AWNPLU	SEED_S2_NONBAG	0.4692	AWNPLU.SEED_S2_NONBAG	0.291823721192404	AWNPLU.P2/P3	SEED_S2_NONBAG	P2/P3
AWNPLU	SDSH_BINARY	0.2287	AWNPLU.SDSH_BINARY	0.364081748617115	AWNPLU.P2/P3	SDSH_BINARY	P2/P3
AWNPLU	STEMCOL_BINARY	0.9857	AWNPLU.STEMCOL_BINARY	0.209773468596185	AWNPLU.P2/P3	STEMCOL_BINARY	P2/P3
AWNPLU	DTHD	0.6589	AWNPLU.DTHD	-0.186887443305673	AWNPLU.P2/P3	DTHD	P2/P3
AWNPLU	CUNO	0.8596	AWNPLU.CUNO	0.0107919693043919	AWNPLU.P2/P3	CUNO	P2/P3
AWNPLU	FLFLG	0.1609	AWNPLU.FLFLG	0.124956282821795	AWNPLU.P2/P3	FLFLG	P2/P3
AWNPLU	PERICARPCOL_BINARY	0.4919	AWNPLU.PERICARPCOL_BINARY	0.239819142419205	AWNPLU.P2/P3	PERICARPCOL_BINARY	P2/P3
AWNPLU	CULM_ANGLE	0.02	AWNPLU.CULM_ANGLE	0.754577780613733	AWNPLU.P2/P3	CULM_ANGLE	P2/P3
AWNPLU	AWN_BINARY	0.5091	AWNPLU.AWN_BINARY	0.765881014119051	AWNPLU.P2/P3	AWN_BINARY	P2/P3
		1	AWNPLU.AWNPLU	0	AWNPLU.P2/P3	AWNPLU	P2/P3
HULCL	STOLON_BINARY	0.3494	HULCL.STOLON_BINARY	-0.0528788615737386	HULCL.P2/P3	STOLON_BINARY	P2/P3
HULCL	PTHT	0.9118	HULCL.PTHT	-0.0964012820259844	HULCL.P2/P3	PTHT	P2/P3
HULCL	PNLG	0.1873	HULCL.PNLG	-0.30457933439379	HULCL.P2/P3	PNLG	P2/P3
HULCL	PNNB	0.891	HULCL.PNNB	0.265424423314613	HULCL.P2/P3	PNNB	P2/P3
HULCL	SEED_S2_BAG	0.2823	HULCL.SEED_S2_BAG	-0.0295693585792347	HULCL.P2/P3	SEED_S2_BAG	P2/P3
HULCL	SEED_S2_NONBAG	0.6355	HULCL.SEED_S2_NONBAG	0.37874159677861	HULCL.P2/P3	SEED_S2_NONBAG	P2/P3
HULCL	SDSH_BINARY	0.3345	HULCL.SDSH_BINARY	0.322665004776215	HULCL.P2/P3	SDSH_BINARY	P2/P3
HULCL	STEMCOL_BINARY	0.948	HULCL.STEMCOL_BINARY	0.0473986476981616	HULCL.P2/P3	STEMCOL_BINARY	P2/P3
HULCL	DTHD	0.9615	HULCL.DTHD	-0.194452990097395	HULCL.P2/P3	DTHD	P2/P3
HULCL	CUNO	0.8688	HULCL.CUNO	0.0266811274763079	HULCL.P2/P3	CUNO	P2/P3
HULCL	FLFLG	0.0048	HULCL.FLFLG	0.211435704427574	HULCL.P2/P3	FLFLG	P2/P3
HULCL	PERICARPCOL_BINARY	0.9927	HULCL.PERICARPCOL_BINARY	0.279666803277191	HULCL.P2/P3	PERICARPCOL_BINARY	P2/P3
HULCL	CULM_ANGLE	0.1179	HULCL.CULM_ANGLE	0.486566681221572	HULCL.P2/P3	CULM_ANGLE	P2/P3
HULCL	AWN_BINARY	0.0673	HULCL.AWN_BINARY	0.808800864510181	HULCL.P2/P3	AWN_BINARY	P2/P3
HULCL	AWNPLU	0.099	HULCL.AWNPLU	0.77930874769407	HULCL.P2/P3	AWNPLU	P2/P3
		1	HULCL.HULCL	0	HULCL.P2/P3	HULCL	P2/P3
PTHT	STOLON_BINARY	0.4505	PTHT.STOLON_BINARY	0.518927337311793	PTHT.P4	STOLON_BINARY	P4
PNLG	STOLON_BINARY	0.0883	PNLG.STOLON_BINARY	0.42594575844312	PNLG.P4	STOLON_BINARY	P4
PNLG	PTHT	0.2892	PNLG.PTHT	0.632792129112275	PNLG.P4	PTHT	P4
PNNB	STOLON_BINARY	0.4092	PNNB.STOLON_BINARY	-0.169527779144018	PNNB.P4	STOLON_BINARY	P4
PNNB	PTHT	0.6083	PNNB.PTHT	-0.0383854699849624	PNNB.P4	PTHT	P4
PNNB	PNLG	0.8084	PNNB.PNLG	-0.0866458941352468	PNNB.P4	PNLG	P4
SEED_S2_BAG	STOLON_BINARY	0.31	SEED_S2_BAG.STOLON_BINARY	-0.228830233558195	SEED_S2_BAG.P4	STOLON_BINARY	P4
SEED_S2_BAG	PTHT	0.2292	SEED_S2_BAG.PTHT	-0.118898890620417	SEED_S2_BAG.P4	PTHT	P4
SEED_S2_BAG	PNLG	0.0057	SEED_S2_BAG.PNLG	-0.333772136298902	SEED_S2_BAG.P4	PNLG	P4
SEED_S2_BAG	PNNB	0.0035	SEED_S2_BAG.PNNB	0.552100381770276	SEED_S2_BAG.P4	PNNB	P4
SEED_S2_NONBAG	STOLON_BINARY	0.2624	SEED_S2_NONBAG.STOLON_BINARY	0.109348054695882	SEED_S2_NONBAG.P4	STOLON_BINARY	P4
SEED_S2_NONBAG	PTHT	0.7724	SEED_S2_NONBAG.PTHT	-0.100729402230965	SEED_S2_NONBAG.P4	PTHT	P4
SEED_S2_NONBAG	PNLG	0.5576	SEED_S2_NONBAG.PNLG	-0.17447788914042	SEED_S2_NONBAG.P4	PNLG	P4
SEED_S2_NONBAG	PNNB	0.0276	SEED_S2_NONBAG.PNNB	0.660129631915249	SEED_S2_NONBAG.P4	PNNB	P4
SEED_S2_NONBAG	SEED_S2_BAG	0.2252	SEED_S2_NONBAG.SEED_S2_BAG	0.672827633617541	SEED_S2_NONBAG.P4	SEED_S2_BAG	P4
SDSH_BINARY	STOLON_BINARY	0.8957	SDSH_BINARY.STOLON_BINARY	-0.26141926291699	SDSH_BINARY.P4	STOLON_BINARY	P4
SDSH_BINARY	PTHT	0.2622	SDSH_BINARY.PTHT	-0.294544424847922	SDSH_BINARY.P4	PTHT	P4
SDSH_BINARY	PNLG	0.0269	SDSH_BINARY.PNLG	-0.415851525596888	SDSH_BINARY.P4	PNLG	P4
SDSH_BINARY	PNNB	0.9746	SDSH_BINARY.PNNB	-0.0231016477955832	SDSH_BINARY.P4	PNNB	P4
SDSH_BINARY	SEED_S2_BAG	0.0155	SDSH_BINARY.SEED_S2_BAG	0.0600518230648088	SDSH_BINARY.P4	SEED_S2_BAG	P4
SDSH_BINARY	SEED_S2_NONBAG	0.5427	SDSH_BINARY.SEED_S2_NONBAG	-0.00967193477142136	SDSH_BINARY.P4	SEED_S2_NONBAG	P4
STEMCOL_BINARY	STOLON_BINARY	0.0113	STEMCOL_BINARY.STOLON_BINARY	-0.62608956035328	STEMCOL_BINARY.P4	STOLON_BINARY	P4
STEMCOL_BINARY	PTHT	0.1215	STEMCOL_BINARY.PTHT	-0.53923539533146	STEMCOL_BINARY.P4	PTHT	P4
STEMCOL_BINARY	PNLG	0.1753	STEMCOL_BINARY.PNLG	-0.455481442553467	STEMCOL_BINARY.P4	PNLG	P4
STEMCOL_BINARY	PNNB	0.3596	STEMCOL_BINARY.PNNB	-0.0407391100604424	STEMCOL_BINARY.P4	PNNB	P4
STEMCOL_BINARY	SEED_S2_BAG	0.0386	STEMCOL_BINARY.SEED_S2_BAG	0.160174918639843	STEMCOL_BINARY.P4	SEED_S2_BAG	P4
STEMCOL_BINARY	SEED_S2_NONBAG	0.0744	STEMCOL_BINARY.SEED_S2_NONBAG	-0.141153232928683	STEMCOL_BINARY.P4	SEED_S2_NONBAG	P4
STEMCOL_BINARY	SDSH_BINARY	0.4924	STEMCOL_BINARY.SDSH_BINARY	0.472353632903004	STEMCOL_BINARY.P4	SDSH_BINARY	P4
DTHD	STOLON_BINARY	0.6075	DTHD.STOLON_BINARY	-0.0453756400778795	DTHD.P4	STOLON_BINARY	P4
DTHD	PTHT	0.8479	DTHD.PTHT	-0.127224963765013	DTHD.P4	PTHT	P4
DTHD	PNLG	0.868	DTHD.PNLG	0.132658986204701	DTHD.P4	PNLG	P4
DTHD	PNNB	0.84	DTHD.PNNB	-0.539809379896214	DTHD.P4	PNNB	P4
DTHD	SEED_S2_BAG	0.0648	DTHD.SEED_S2_BAG	-0.594118330681845	DTHD.P4	SEED_S2_BAG	P4
DTHD	SEED_S2_NONBAG	0.9302	DTHD.SEED_S2_NONBAG	-0.622872038907863	DTHD.P4	SEED_S2_NONBAG	P4
DTHD	SDSH_BINARY	0.0275	DTHD.SDSH_BINARY	0.225023617065793	DTHD.P4	SDSH_BINARY	P4
DTHD	STEMCOL_BINARY	0.0426	DTHD.STEMCOL_BINARY	0.0975599963253322	DTHD.P4	STEMCOL_BINARY	P4
CUNO	STOLON_BINARY	0.6674	CUNO.STOLON_BINARY	-0.123175988754172	CUNO.P4	STOLON_BINARY	P4
CUNO	PTHT	0.5318	CUNO.PTHT	-0.057338257902128	CUNO.P4	PTHT	P4
CUNO	PNLG	0.0236	CUNO.PNLG	0.312763496516105	CUNO.P4	PNLG	P4
CUNO	PNNB	0.306	CUNO.PNNB	-0.00162412673634978	CUNO.P4	PNNB	P4
CUNO	SEED_S2_BAG	0.9722	CUNO.SEED_S2_BAG	-0.497989867930355	CUNO.P4	SEED_S2_BAG	P4
CUNO	SEED_S2_NONBAG	0.3302	CUNO.SEED_S2_NONBAG	-0.350094224924639	CUNO.P4	SEED_S2_NONBAG	P4
CUNO	SDSH_BINARY	0.101	CUNO.SDSH_BINARY	0.158742468671544	CUNO.P4	SDSH_BINARY	P4
CUNO	STEMCOL_BINARY	0.1584	CUNO.STEMCOL_BINARY	-0.0132619639533587	CUNO.P4	STEMCOL_BINARY	P4
CUNO	DTHD	0.9225	CUNO.DTHD	0.655400260893251	CUNO.P4	DTHD	P4
FLFLG	STOLON_BINARY	0.0796	FLFLG.STOLON_BINARY	0.189549036831143	FLFLG.P4	STOLON_BINARY	P4
FLFLG	PTHT	0.5276	FLFLG.PTHT	0.174078971330789	FLFLG.P4	PTHT	P4
FLFLG	PNLG	0.9236	FLFLG.PNLG	0.341854406587098	FLFLG.P4	PNLG	P4
FLFLG	PNNB	0.5112	FLFLG.PNNB	-0.50832913967248	FLFLG.P4	PNNB	P4
FLFLG	SEED_S2_BAG	0.0326	FLFLG.SEED_S2_BAG	-0.310422644142143	FLFLG.P4	SEED_S2_BAG	P4
FLFLG	SEED_S2_NONBAG	0.0773	FLFLG.SEED_S2_NONBAG	-0.373901902995493	FLFLG.P4	SEED_S2_NONBAG	P4
FLFLG	SDSH_BINARY	0.7127	FLFLG.SDSH_BINARY	-0.139122096047382	FLFLG.P4	SDSH_BINARY	P4
FLFLG	STEMCOL_BINARY	0.7842	FLFLG.STEMCOL_BINARY	-0.184345747208884	FLFLG.P4	STEMCOL_BINARY	P4
FLFLG	DTHD	0.4465	FLFLG.DTHD	0.155916511062144	FLFLG.P4	DTHD	P4
FLFLG	CUNO	0.208	FLFLG.CUNO	-0.112184090808255	FLFLG.P4	CUNO	P4
PERICARPCOL_BINARY	STOLON_BINARY	0.735	PERICARPCOL_BINARY.STOLON_BINARY	-0.191529115499371	PERICARPCOL_BINARY.P4	STOLON_BINARY	P4
PERICARPCOL_BINARY	PTHT	0.0774	PERICARPCOL_BINARY.PTHT	-0.406433708074592	PERICARPCOL_BINARY.P4	PTHT	P4
PERICARPCOL_BINARY	PNLG	0.777	PERICARPCOL_BINARY.PNLG	-0.154795506381113	PERICARPCOL_BINARY.P4	PNLG	P4
PERICARPCOL_BINARY	PNNB	0.752	PERICARPCOL_BINARY.PNNB	0.10016251820638	PERICARPCOL_BINARY.P4	PNNB	P4
PERICARPCOL_BINARY	SEED_S2_BAG	0.0169	PERICARPCOL_BINARY.SEED_S2_BAG	0.31560839479665	PERICARPCOL_BINARY.P4	SEED_S2_BAG	P4
PERICARPCOL_BINARY	SEED_S2_NONBAG	0.4256	PERICARPCOL_BINARY.SEED_S2_NONBAG	0.117376051381739	PERICARPCOL_BINARY.P4	SEED_S2_NONBAG	P4
PERICARPCOL_BINARY	SDSH_BINARY	0.765	PERICARPCOL_BINARY.SDSH_BINARY	-0.0709478357604762	PERICARPCOL_BINARY.P4	SDSH_BINARY	P4
PERICARPCOL_BINARY	STEMCOL_BINARY	0.111	PERICARPCOL_BINARY.STEMCOL_BINARY	0.482061617185709	PERICARPCOL_BINARY.P4	STEMCOL_BINARY	P4
PERICARPCOL_BINARY	DTHD	0.999	PERICARPCOL_BINARY.DTHD	-0.0246600808472771	PERICARPCOL_BINARY.P4	DTHD	P4
PERICARPCOL_BINARY	CUNO	0.2333	PERICARPCOL_BINARY.CUNO	-0.180757474185686	PERICARPCOL_BINARY.P4	CUNO	P4
PERICARPCOL_BINARY	FLFLG	0.7894	PERICARPCOL_BINARY.FLFLG	-0.095830579413405	PERICARPCOL_BINARY.P4	FLFLG	P4
CULM_ANGLE	STOLON_BINARY	0.515	CULM_ANGLE.STOLON_BINARY	-0.271937283003416	CULM_ANGLE.P4	STOLON_BINARY	P4
CULM_ANGLE	PTHT	0.9578	CULM_ANGLE.PTHT	-0.274990756880634	CULM_ANGLE.P4	PTHT	P4
CULM_ANGLE	PNLG	0.9146	CULM_ANGLE.PNLG	-0.105502707754897	CULM_ANGLE.P4	PNLG	P4
CULM_ANGLE	PNNB	0.8556	CULM_ANGLE.PNNB	0.181272126510344	CULM_ANGLE.P4	PNNB	P4
CULM_ANGLE	SEED_S2_BAG	0.1052	CULM_ANGLE.SEED_S2_BAG	-0.0453850325712303	CULM_ANGLE.P4	SEED_S2_BAG	P4
CULM_ANGLE	SEED_S2_NONBAG	0.9743	CULM_ANGLE.SEED_S2_NONBAG	-0.0934558772009109	CULM_ANGLE.P4	SEED_S2_NONBAG	P4
CULM_ANGLE	SDSH_BINARY	0.1674	CULM_ANGLE.SDSH_BINARY	0.127022141158623	CULM_ANGLE.P4	SDSH_BINARY	P4
CULM_ANGLE	STEMCOL_BINARY	0.0097	CULM_ANGLE.STEMCOL_BINARY	0.325326700231646	CULM_ANGLE.P4	STEMCOL_BINARY	P4
CULM_ANGLE	DTHD	0.208	CULM_ANGLE.DTHD	0.493169218517056	CULM_ANGLE.P4	DTHD	P4
CULM_ANGLE	CUNO	0.4741	CULM_ANGLE.CUNO	0.49100185195859	CULM_ANGLE.P4	CUNO	P4
CULM_ANGLE	FLFLG	0.0478	CULM_ANGLE.FLFLG	-0.39560180397258	CULM_ANGLE.P4	FLFLG	P4
CULM_ANGLE	PERICARPCOL_BINARY	0.7086	CULM_ANGLE.PERICARPCOL_BINARY	0.396405032828605	CULM_ANGLE.P4	PERICARPCOL_BINARY	P4
AWN_BINARY	STOLON_BINARY	0.6935	AWN_BINARY.STOLON_BINARY	-0.319898886468467	AWN_BINARY.P4	STOLON_BINARY	P4
AWN_BINARY	PTHT	0.8628	AWN_BINARY.PTHT	-0.173566987646345	AWN_BINARY.P4	PTHT	P4
AWN_BINARY	PNLG	0.6361	AWN_BINARY.PNLG	-0.331815890134116	AWN_BINARY.P4	PNLG	P4
AWN_BINARY	PNNB	0.368	AWN_BINARY.PNNB	0.422116208554891	AWN_BINARY.P4	PNNB	P4
AWN_BINARY	SEED_S2_BAG	0.1084	AWN_BINARY.SEED_S2_BAG	0.494787444533173	AWN_BINARY.P4	SEED_S2_BAG	P4
AWN_BINARY	SEED_S2_NONBAG	0.6785	AWN_BINARY.SEED_S2_NONBAG	0.386087116357985	AWN_BINARY.P4	SEED_S2_NONBAG	P4
AWN_BINARY	SDSH_BINARY	0.4117	AWN_BINARY.SDSH_BINARY	0.363947546046077	AWN_BINARY.P4	SDSH_BINARY	P4
AWN_BINARY	STEMCOL_BINARY	0.7948	AWN_BINARY.STEMCOL_BINARY	0.204180673928301	AWN_BINARY.P4	STEMCOL_BINARY	P4
AWN_BINARY	DTHD	0.7787	AWN_BINARY.DTHD	-0.324324712999974	AWN_BINARY.P4	DTHD	P4
AWN_BINARY	CUNO	0.6535	AWN_BINARY.CUNO	-0.211593321636798	AWN_BINARY.P4	CUNO	P4
AWN_BINARY	FLFLG	0.0352	AWN_BINARY.FLFLG	-0.202434996802209	AWN_BINARY.P4	FLFLG	P4
AWN_BINARY	PERICARPCOL_BINARY	0.9741	AWN_BINARY.PERICARPCOL_BINARY	0.327070922456099	AWN_BINARY.P4	PERICARPCOL_BINARY	P4
AWN_BINARY	CULM_ANGLE	0.0825	AWN_BINARY.CULM_ANGLE	0.04801744848823	AWN_BINARY.P4	CULM_ANGLE	P4
AWNPLU	STOLON_BINARY	0.6707	AWNPLU.STOLON_BINARY	-0.439209081928659	AWNPLU.P4	STOLON_BINARY	P4
AWNPLU	PTHT	0.549	AWNPLU.PTHT	-0.243197622719563	AWNPLU.P4	PTHT	P4
AWNPLU	PNLG	0.7933	AWNPLU.PNLG	-0.165384607470504	AWNPLU.P4	PNLG	P4
AWNPLU	PNNB	0.117	AWNPLU.PNNB	0.518405859689087	AWNPLU.P4	PNNB	P4
AWNPLU	SEED_S2_BAG	0.0831	AWNPLU.SEED_S2_BAG	0.426716215573802	AWNPLU.P4	SEED_S2_BAG	P4
AWNPLU	SEED_S2_NONBAG	0.4692	AWNPLU.SEED_S2_NONBAG	0.328466254212262	AWNPLU.P4	SEED_S2_NONBAG	P4
AWNPLU	SDSH_BINARY	0.2287	AWNPLU.SDSH_BINARY	-0.223158371513689	AWNPLU.P4	SDSH_BINARY	P4
AWNPLU	STEMCOL_BINARY	0.9857	AWNPLU.STEMCOL_BINARY	0.169130788851685	AWNPLU.P4	STEMCOL_BINARY	P4
AWNPLU	DTHD	0.6589	AWNPLU.DTHD	-0.306435690266066	AWNPLU.P4	DTHD	P4
AWNPLU	CUNO	0.8596	AWNPLU.CUNO	-0.134866362285997	AWNPLU.P4	CUNO	P4
AWNPLU	FLFLG	0.1609	AWNPLU.FLFLG	-0.217307116217749	AWNPLU.P4	FLFLG	P4
AWNPLU	PERICARPCOL_BINARY	0.4919	AWNPLU.PERICARPCOL_BINARY	0.536544954336014	AWNPLU.P4	PERICARPCOL_BINARY	P4
AWNPLU	CULM_ANGLE	0.02	AWNPLU.CULM_ANGLE	0.236375486203562	AWNPLU.P4	CULM_ANGLE	P4
AWNPLU	AWN_BINARY	0.5091	AWNPLU.AWN_BINARY	0.60214584919266	AWNPLU.P4	AWN_BINARY	P4
HULCL	STOLON_BINARY	0.3494	HULCL.STOLON_BINARY	0.0422120237485288	HULCL.P4	STOLON_BINARY	P4
HULCL	PTHT	0.9118	HULCL.PTHT	0.0252121343616897	HULCL.P4	PTHT	P4
HULCL	PNLG	0.1873	HULCL.PNLG	0.000205210332790396	HULCL.P4	PNLG	P4
HULCL	PNNB	0.891	HULCL.PNNB	0.278400233994934	HULCL.P4	PNNB	P4
HULCL	SEED_S2_BAG	0.2823	HULCL.SEED_S2_BAG	0.355942921928253	HULCL.P4	SEED_S2_BAG	P4
HULCL	SEED_S2_NONBAG	0.6355	HULCL.SEED_S2_NONBAG	0.160959666021127	HULCL.P4	SEED_S2_NONBAG	P4
HULCL	SDSH_BINARY	0.3345	HULCL.SDSH_BINARY	-0.129644495134184	HULCL.P4	SDSH_BINARY	P4
HULCL	STEMCOL_BINARY	0.948	HULCL.STEMCOL_BINARY	-0.0460614237034822	HULCL.P4	STEMCOL_BINARY	P4
HULCL	DTHD	0.9615	HULCL.DTHD	-0.236451868142614	HULCL.P4	DTHD	P4
HULCL	CUNO	0.8688	HULCL.CUNO	-0.0712639210787043	HULCL.P4	CUNO	P4
HULCL	FLFLG	0.0048	HULCL.FLFLG	-0.407688517059805	HULCL.P4	FLFLG	P4
HULCL	PERICARPCOL_BINARY	0.9927	HULCL.PERICARPCOL_BINARY	0.30757070173599	HULCL.P4	PERICARPCOL_BINARY	P4
HULCL	CULM_ANGLE	0.1179	HULCL.CULM_ANGLE	0.090489789725141	HULCL.P4	CULM_ANGLE	P4
HULCL	AWN_BINARY	0.0673	HULCL.AWN_BINARY	0.320311650874467	HULCL.P4	AWN_BINARY	P4
HULCL	AWNPLU	0.099	HULCL.AWNPLU	0.376020673316082	HULCL.P4	AWNPLU	P4
