# Supplementary material for: Phenotypic Variation and the Impact of Admixture in the Oryza rufipogon Species Complex (ORSC)
Source: Front Plant Sci. 2022 Jun 13;13:787703. doi: 10.3389/fpls.2022.787703 (PMC9235872; doi:10.3389/fpls.2022.787703)
Supplement: Supplementary file 8 [file Data_Sheet_1.ZIP › corPvalDB.tsv]

x	y	p	trtPair	correlation	i.x	i.y	group
HULGRCO	DTHD	0.0698	HULGRCO.DTHD	-0.517279985363581	HULGRCO.P1	DTHD	P1
SDSH_BINARY	DTHD	0.6126	SDSH_BINARY.DTHD	0.0297000095837373	SDSH_BINARY.P1	DTHD	P1
SDSH_BINARY	HULGRCO	0.9809	SDSH_BINARY.HULGRCO	0.051561713037521	SDSH_BINARY.P1	HULGRCO	P1
HULGRVOL	DTHD	0.2849	HULGRVOL.DTHD	-0.184347621159433	HULGRVOL.P1	DTHD	P1
HULGRVOL	HULGRCO	0.4383	HULGRVOL.HULGRCO	0.12401637462316	HULGRVOL.P1	HULGRCO	P1
HULGRVOL	SDSH_BINARY	0.7969	HULGRVOL.SDSH_BINARY	-0.18696086848255	HULGRVOL.P1	SDSH_BINARY	P1
HULGRWD	DTHD	0.5127	HULGRWD.DTHD	-0.152701282665472	HULGRWD.P1	DTHD	P1
HULGRWD	HULGRCO	0.384	HULGRWD.HULGRCO	0.177199676877588	HULGRWD.P1	HULGRCO	P1
HULGRWD	SDSH_BINARY	0.9825	HULGRWD.SDSH_BINARY	-0.14221092382809	HULGRWD.P1	SDSH_BINARY	P1
HULGRWD	HULGRVOL	0.7861	HULGRWD.HULGRVOL	0.952913860733127	HULGRWD.P1	HULGRVOL	P1
PTHT	DTHD	0.0209	PTHT.DTHD	0.364230716399301	PTHT.P1	DTHD	P1
PTHT	HULGRCO	0.7259	PTHT.HULGRCO	-0.218464725994489	PTHT.P1	HULGRCO	P1
PTHT	SDSH_BINARY	0.5979	PTHT.SDSH_BINARY	-0.12275417301925	PTHT.P1	SDSH_BINARY	P1
PTHT	HULGRVOL	0.5459	PTHT.HULGRVOL	0.0945460421957612	PTHT.P1	HULGRVOL	P1
PTHT	HULGRWD	0.9019	PTHT.HULGRWD	0.090046056959531	PTHT.P1	HULGRWD	P1
UNFILGRNB	DTHD	0.7555	UNFILGRNB.DTHD	0.134848309075041	UNFILGRNB.P1	DTHD	P1
UNFILGRNB	HULGRCO	0.6431	UNFILGRNB.HULGRCO	-0.0511768826551606	UNFILGRNB.P1	HULGRCO	P1
UNFILGRNB	SDSH_BINARY	0.1752	UNFILGRNB.SDSH_BINARY	-0.0761753055965971	UNFILGRNB.P1	SDSH_BINARY	P1
UNFILGRNB	HULGRVOL	0.4087	UNFILGRNB.HULGRVOL	-0.0834322274636509	UNFILGRNB.P1	HULGRVOL	P1
UNFILGRNB	HULGRWD	0.3789	UNFILGRNB.HULGRWD	-0.0702553567365484	UNFILGRNB.P1	HULGRWD	P1
UNFILGRNB	PTHT	0.0555	UNFILGRNB.PTHT	0.524763470851781	UNFILGRNB.P1	PTHT	P1
PBRNB	DTHD	0.0462	PBRNB.DTHD	-0.1444781823221	PBRNB.P1	DTHD	P1
PBRNB	HULGRCO	0.7566	PBRNB.HULGRCO	0.36404139390932	PBRNB.P1	HULGRCO	P1
PBRNB	SDSH_BINARY	0.8759	PBRNB.SDSH_BINARY	0.00803950943105198	PBRNB.P1	SDSH_BINARY	P1
PBRNB	HULGRVOL	0.1918	PBRNB.HULGRVOL	0.0415260819760596	PBRNB.P1	HULGRVOL	P1
PBRNB	HULGRWD	0.1821	PBRNB.HULGRWD	0.0543139865579183	PBRNB.P1	HULGRWD	P1
PBRNB	PTHT	0.0046	PBRNB.PTHT	0.444235474403248	PBRNB.P1	PTHT	P1
PBRNB	UNFILGRNB	0.1122	PBRNB.UNFILGRNB	0.715606679825862	PBRNB.P1	UNFILGRNB	P1
PNLG	DTHD	0.1955	PNLG.DTHD	0.146931813701145	PNLG.P1	DTHD	P1
PNLG	HULGRCO	0.6033	PNLG.HULGRCO	-0.054731645459185	PNLG.P1	HULGRCO	P1
PNLG	SDSH_BINARY	0.3141	PNLG.SDSH_BINARY	0.119527221614042	PNLG.P1	SDSH_BINARY	P1
PNLG	HULGRVOL	0.1149	PNLG.HULGRVOL	-0.0515605383083686	PNLG.P1	HULGRVOL	P1
PNLG	HULGRWD	0.1296	PNLG.HULGRWD	-0.126363966347327	PNLG.P1	HULGRWD	P1
PNLG	PTHT	0.1751	PNLG.PTHT	0.671086777448671	PNLG.P1	PTHT	P1
PNLG	UNFILGRNB	0.3369	PNLG.UNFILGRNB	0.605283806179521	PNLG.P1	UNFILGRNB	P1
PNLG	PBRNB	0.0365	PNLG.PBRNB	0.73724613280089	PNLG.P1	PBRNB	P1
FLFLWD	DTHD	0.8161	FLFLWD.DTHD	-0.153324939366395	FLFLWD.P1	DTHD	P1
FLFLWD	HULGRCO	0.1435	FLFLWD.HULGRCO	0.0208638248295384	FLFLWD.P1	HULGRCO	P1
FLFLWD	SDSH_BINARY	0.7571	FLFLWD.SDSH_BINARY	0.0476115019250672	FLFLWD.P1	SDSH_BINARY	P1
FLFLWD	HULGRVOL	0.7936	FLFLWD.HULGRVOL	0.263806604160536	FLFLWD.P1	HULGRVOL	P1
FLFLWD	HULGRWD	0.7145	FLFLWD.HULGRWD	0.212051808566717	FLFLWD.P1	HULGRWD	P1
FLFLWD	PTHT	0.9859	FLFLWD.PTHT	0.00527883917336343	FLFLWD.P1	PTHT	P1
FLFLWD	UNFILGRNB	0.5688	FLFLWD.UNFILGRNB	0.359040331192313	FLFLWD.P1	UNFILGRNB	P1
FLFLWD	PBRNB	0.0753	FLFLWD.PBRNB	0.443887336459054	FLFLWD.P1	PBRNB	P1
FLFLWD	PNLG	0.3306	FLFLWD.PNLG	0.300463692183151	FLFLWD.P1	PNLG	P1
FLFLG	DTHD	0.8046	FLFLG.DTHD	-0.193123331008083	FLFLG.P1	DTHD	P1
FLFLG	HULGRCO	0.3252	FLFLG.HULGRCO	0.131675684462572	FLFLG.P1	HULGRCO	P1
FLFLG	SDSH_BINARY	0.9614	FLFLG.SDSH_BINARY	0.120113482281916	FLFLG.P1	SDSH_BINARY	P1
FLFLG	HULGRVOL	0.0385	FLFLG.HULGRVOL	-0.00287657814555947	FLFLG.P1	HULGRVOL	P1
FLFLG	HULGRWD	0.0086	FLFLG.HULGRWD	-0.131487401037255	FLFLG.P1	HULGRWD	P1
FLFLG	PTHT	0.6074	FLFLG.PTHT	0.0702867243851789	FLFLG.P1	PTHT	P1
FLFLG	UNFILGRNB	0.3114	FLFLG.UNFILGRNB	0.202763401213007	FLFLG.P1	UNFILGRNB	P1
FLFLG	PBRNB	0.4338	FLFLG.PBRNB	0.398284255747572	FLFLG.P1	PBRNB	P1
FLFLG	PNLG	0.405	FLFLG.PNLG	0.554512547815312	FLFLG.P1	PNLG	P1
FLFLG	FLFLWD	0.7785	FLFLG.FLFLWD	0.394810017260839	FLFLG.P1	FLFLWD	P1
HULGRLG	DTHD	0.232	HULGRLG.DTHD	-0.154447716176139	HULGRLG.P1	DTHD	P1
HULGRLG	HULGRCO	0.392	HULGRLG.HULGRCO	-0.023620676601062	HULGRLG.P1	HULGRCO	P1
HULGRLG	SDSH_BINARY	0.0462	HULGRLG.SDSH_BINARY	-0.0430910637710894	HULGRLG.P1	SDSH_BINARY	P1
HULGRLG	HULGRVOL	0.3138	HULGRLG.HULGRVOL	0.390940901296361	HULGRLG.P1	HULGRVOL	P1
HULGRLG	HULGRWD	0.4414	HULGRLG.HULGRWD	0.118798516106631	HULGRLG.P1	HULGRWD	P1
HULGRLG	PTHT	0.5358	HULGRLG.PTHT	-0.114923859592405	HULGRLG.P1	PTHT	P1
HULGRLG	UNFILGRNB	0.4138	HULGRLG.UNFILGRNB	-0.0940052015069825	HULGRLG.P1	UNFILGRNB	P1
HULGRLG	PBRNB	0.637	HULGRLG.PBRNB	-0.0429866536839118	HULGRLG.P1	PBRNB	P1
HULGRLG	PNLG	0.2269	HULGRLG.PNLG	0.140893708469547	HULGRLG.P1	PNLG	P1
HULGRLG	FLFLWD	0.225	HULGRLG.FLFLWD	0.248006741566617	HULGRLG.P1	FLFLWD	P1
HULGRLG	FLFLG	0.2555	HULGRLG.FLFLG	0.485693646766233	HULGRLG.P1	FLFLG	P1
CULM_ANGLE	DTHD	0.3524	CULM_ANGLE.DTHD	-0.0652819926756929	CULM_ANGLE.P1	DTHD	P1
CULM_ANGLE	HULGRCO	0.8107	CULM_ANGLE.HULGRCO	-0.0657884100075224	CULM_ANGLE.P1	HULGRCO	P1
CULM_ANGLE	SDSH_BINARY	0.5664	CULM_ANGLE.SDSH_BINARY	-0.071002536421685	CULM_ANGLE.P1	SDSH_BINARY	P1
CULM_ANGLE	HULGRVOL	0.168	CULM_ANGLE.HULGRVOL	0.314302261000743	CULM_ANGLE.P1	HULGRVOL	P1
CULM_ANGLE	HULGRWD	0.2696	CULM_ANGLE.HULGRWD	0.208826033320821	CULM_ANGLE.P1	HULGRWD	P1
CULM_ANGLE	PTHT	0.219	CULM_ANGLE.PTHT	0.194853423104574	CULM_ANGLE.P1	PTHT	P1
CULM_ANGLE	UNFILGRNB	0.9821	CULM_ANGLE.UNFILGRNB	-0.313516083153111	CULM_ANGLE.P1	UNFILGRNB	P1
CULM_ANGLE	PBRNB	0.8712	CULM_ANGLE.PBRNB	-0.302465108967099	CULM_ANGLE.P1	PBRNB	P1
CULM_ANGLE	PNLG	0.352	CULM_ANGLE.PNLG	-0.0567427013518771	CULM_ANGLE.P1	PNLG	P1
CULM_ANGLE	FLFLWD	0.2342	CULM_ANGLE.FLFLWD	-0.187031016535307	CULM_ANGLE.P1	FLFLWD	P1
CULM_ANGLE	FLFLG	0.3623	CULM_ANGLE.FLFLG	0.0486587223889693	CULM_ANGLE.P1	FLFLG	P1
CULM_ANGLE	HULGRLG	0.292	CULM_ANGLE.HULGRLG	0.348522544321693	CULM_ANGLE.P1	HULGRLG	P1
STOLON_BINARY	DTHD	0.9397	STOLON_BINARY.DTHD	0.0269275187503185	STOLON_BINARY.P1	DTHD	P1
STOLON_BINARY	HULGRCO	0.3964	STOLON_BINARY.HULGRCO	-0.0828243954712731	STOLON_BINARY.P1	HULGRCO	P1
STOLON_BINARY	SDSH_BINARY	0.9519	STOLON_BINARY.SDSH_BINARY	-0.0728378867710959	STOLON_BINARY.P1	SDSH_BINARY	P1
STOLON_BINARY	HULGRVOL	0.3946	STOLON_BINARY.HULGRVOL	0.239331463831718	STOLON_BINARY.P1	HULGRVOL	P1
STOLON_BINARY	HULGRWD	0.7195	STOLON_BINARY.HULGRWD	0.112310575541361	STOLON_BINARY.P1	HULGRWD	P1
STOLON_BINARY	PTHT	0.0475	STOLON_BINARY.PTHT	0.0290505381663017	STOLON_BINARY.P1	PTHT	P1
STOLON_BINARY	UNFILGRNB	0.8378	STOLON_BINARY.UNFILGRNB	-0.141414509382593	STOLON_BINARY.P1	UNFILGRNB	P1
STOLON_BINARY	PBRNB	0.3185	STOLON_BINARY.PBRNB	-0.303497835943461	STOLON_BINARY.P1	PBRNB	P1
STOLON_BINARY	PNLG	0.7551	STOLON_BINARY.PNLG	-0.153942816606156	STOLON_BINARY.P1	PNLG	P1
STOLON_BINARY	FLFLWD	0.5379	STOLON_BINARY.FLFLWD	-0.281941337030648	STOLON_BINARY.P1	FLFLWD	P1
STOLON_BINARY	FLFLG	0.1911	STOLON_BINARY.FLFLG	0.0463393174452564	STOLON_BINARY.P1	FLFLG	P1
STOLON_BINARY	HULGRLG	0.203	STOLON_BINARY.HULGRLG	0.437692271373041	STOLON_BINARY.P1	HULGRLG	P1
STOLON_BINARY	CULM_ANGLE	0.0061	STOLON_BINARY.CULM_ANGLE	0.676310433770424	STOLON_BINARY.P1	CULM_ANGLE	P1
PNNB	DTHD	0.3742	PNNB.DTHD	-0.336074568277987	PNNB.P1	DTHD	P1
PNNB	HULGRCO	0.0825	PNNB.HULGRCO	0.0931229935991909	PNNB.P1	HULGRCO	P1
PNNB	SDSH_BINARY	0.7532	PNNB.SDSH_BINARY	0.170088517719846	PNNB.P1	SDSH_BINARY	P1
PNNB	HULGRVOL	0.8543	PNNB.HULGRVOL	-0.32222810409534	PNNB.P1	HULGRVOL	P1
PNNB	HULGRWD	0.6709	PNNB.HULGRWD	-0.313185582950195	PNNB.P1	HULGRWD	P1
PNNB	PTHT	0.5381	PNNB.PTHT	-0.416127930946271	PNNB.P1	PTHT	P1
PNNB	UNFILGRNB	0.1122	PNNB.UNFILGRNB	-0.456668343638513	PNNB.P1	UNFILGRNB	P1
PNNB	PBRNB	0.0701	PNNB.PBRNB	-0.292194391336134	PNNB.P1	PBRNB	P1
PNNB	PNLG	0.2333	PNNB.PNLG	-0.331529852558236	PNNB.P1	PNLG	P1
PNNB	FLFLWD	0.5431	PNNB.FLFLWD	-0.515534985957235	PNNB.P1	FLFLWD	P1
PNNB	FLFLG	0.1501	PNNB.FLFLG	-0.130340664306935	PNNB.P1	FLFLG	P1
PNNB	HULGRLG	0.1851	PNNB.HULGRLG	-0.0937790837496149	PNNB.P1	HULGRLG	P1
PNNB	CULM_ANGLE	0.904	PNNB.CULM_ANGLE	0.114354711608095	PNNB.P1	CULM_ANGLE	P1
PNNB	STOLON_BINARY	0.1786	PNNB.STOLON_BINARY	0.120074289267934	PNNB.P1	STOLON_BINARY	P1
AWN_BINARY	DTHD	0.6751	AWN_BINARY.DTHD	0.194733930480346	AWN_BINARY.P1	DTHD	P1
AWN_BINARY	HULGRCO	0.5758	AWN_BINARY.HULGRCO	-0.284008446594823	AWN_BINARY.P1	HULGRCO	P1
AWN_BINARY	SDSH_BINARY	0.6255	AWN_BINARY.SDSH_BINARY	0.0673943901426165	AWN_BINARY.P1	SDSH_BINARY	P1
AWN_BINARY	HULGRVOL	0.2406	AWN_BINARY.HULGRVOL	-0.158611384552915	AWN_BINARY.P1	HULGRVOL	P1
AWN_BINARY	HULGRWD	0.3497	AWN_BINARY.HULGRWD	-0.137172130892485	AWN_BINARY.P1	HULGRWD	P1
AWN_BINARY	PTHT	0.7322	AWN_BINARY.PTHT	0.00235126042299705	AWN_BINARY.P1	PTHT	P1
AWN_BINARY	UNFILGRNB	0.6033	AWN_BINARY.UNFILGRNB	-0.222016613432066	AWN_BINARY.P1	UNFILGRNB	P1
AWN_BINARY	PBRNB	0.5322	AWN_BINARY.PBRNB	-0.249713529042278	AWN_BINARY.P1	PBRNB	P1
AWN_BINARY	PNLG	0.5419	AWN_BINARY.PNLG	-0.153661742631594	AWN_BINARY.P1	PNLG	P1
AWN_BINARY	FLFLWD	0.8407	AWN_BINARY.FLFLWD	-0.210217873421338	AWN_BINARY.P1	FLFLWD	P1
AWN_BINARY	FLFLG	0.1634	AWN_BINARY.FLFLG	-0.117011683555052	AWN_BINARY.P1	FLFLG	P1
AWN_BINARY	HULGRLG	0.2313	AWN_BINARY.HULGRLG	-0.145785968284114	AWN_BINARY.P1	HULGRLG	P1
AWN_BINARY	CULM_ANGLE	0.8174	AWN_BINARY.CULM_ANGLE	0.0857930585409824	AWN_BINARY.P1	CULM_ANGLE	P1
AWN_BINARY	STOLON_BINARY	0.0389	AWN_BINARY.STOLON_BINARY	0.0882224598855899	AWN_BINARY.P1	STOLON_BINARY	P1
AWN_BINARY	PNNB	0.0206	AWN_BINARY.PNNB	0.366012097656829	AWN_BINARY.P1	PNNB	P1
AWNPLU	DTHD	0.7738	AWNPLU.DTHD	-0.017560060425332	AWNPLU.P1	DTHD	P1
AWNPLU	HULGRCO	0.0105	AWNPLU.HULGRCO	-0.274848137671803	AWNPLU.P1	HULGRCO	P1
AWNPLU	SDSH_BINARY	0.7377	AWNPLU.SDSH_BINARY	0.0619538895168756	AWNPLU.P1	SDSH_BINARY	P1
AWNPLU	HULGRVOL	0.3613	AWNPLU.HULGRVOL	-0.132448937946842	AWNPLU.P1	HULGRVOL	P1
AWNPLU	HULGRWD	0.3092	AWNPLU.HULGRWD	-0.14890860243313	AWNPLU.P1	HULGRWD	P1
AWNPLU	PTHT	0.054	AWNPLU.PTHT	0.0715184139120187	AWNPLU.P1	PTHT	P1
AWNPLU	UNFILGRNB	0.1585	AWNPLU.UNFILGRNB	-0.326288501965005	AWNPLU.P1	UNFILGRNB	P1
AWNPLU	PBRNB	0.3099	AWNPLU.PBRNB	-0.19042452153963	AWNPLU.P1	PBRNB	P1
AWNPLU	PNLG	0.2445	AWNPLU.PNLG	-0.0747739900458189	AWNPLU.P1	PNLG	P1
AWNPLU	FLFLWD	0.7497	AWNPLU.FLFLWD	-0.197920809797427	AWNPLU.P1	FLFLWD	P1
AWNPLU	FLFLG	0.5843	AWNPLU.FLFLG	0.0218674594355214	AWNPLU.P1	FLFLG	P1
AWNPLU	HULGRLG	0.3938	AWNPLU.HULGRLG	-0.0401679355921434	AWNPLU.P1	HULGRLG	P1
AWNPLU	CULM_ANGLE	0.6596	AWNPLU.CULM_ANGLE	0.260923997433779	AWNPLU.P1	CULM_ANGLE	P1
AWNPLU	STOLON_BINARY	0.9146	AWNPLU.STOLON_BINARY	0.132902462432376	AWNPLU.P1	STOLON_BINARY	P1
AWNPLU	PNNB	0.1778	AWNPLU.PNNB	0.427148746295058	AWNPLU.P1	PNNB	P1
AWNPLU	AWN_BINARY	0.1132	AWNPLU.AWN_BINARY	0.781483758796628	AWNPLU.P1	AWN_BINARY	P1
		1	DTHD.DTHD	0	DTHD.P2/P3	DTHD	P2/P3
HULGRCO	DTHD	0.0698	HULGRCO.DTHD	0.0165888914789188	HULGRCO.P2/P3	DTHD	P2/P3
		1	HULGRCO.HULGRCO	0	HULGRCO.P2/P3	HULGRCO	P2/P3
SDSH_BINARY	DTHD	0.6126	SDSH_BINARY.DTHD	-0.256813964237053	SDSH_BINARY.P2/P3	DTHD	P2/P3
SDSH_BINARY	HULGRCO	0.9809	SDSH_BINARY.HULGRCO	0.0936971520787465	SDSH_BINARY.P2/P3	HULGRCO	P2/P3
		1	SDSH_BINARY.SDSH_BINARY	0	SDSH_BINARY.P2/P3	SDSH_BINARY	P2/P3
HULGRVOL	DTHD	0.2849	HULGRVOL.DTHD	0.152139338501799	HULGRVOL.P2/P3	DTHD	P2/P3
HULGRVOL	HULGRCO	0.4383	HULGRVOL.HULGRCO	0.172446850461699	HULGRVOL.P2/P3	HULGRCO	P2/P3
HULGRVOL	SDSH_BINARY	0.7969	HULGRVOL.SDSH_BINARY	-0.307191875266792	HULGRVOL.P2/P3	SDSH_BINARY	P2/P3
		1	HULGRVOL.HULGRVOL	0	HULGRVOL.P2/P3	HULGRVOL	P2/P3
HULGRWD	DTHD	0.5127	HULGRWD.DTHD	0.149035670017393	HULGRWD.P2/P3	DTHD	P2/P3
HULGRWD	HULGRCO	0.384	HULGRWD.HULGRCO	0.27965935793115	HULGRWD.P2/P3	HULGRCO	P2/P3
HULGRWD	SDSH_BINARY	0.9825	HULGRWD.SDSH_BINARY	-0.21313697473313	HULGRWD.P2/P3	SDSH_BINARY	P2/P3
HULGRWD	HULGRVOL	0.7861	HULGRWD.HULGRVOL	0.963533887806135	HULGRWD.P2/P3	HULGRVOL	P2/P3
		1	HULGRWD.HULGRWD	0	HULGRWD.P2/P3	HULGRWD	P2/P3
PTHT	DTHD	0.0209	PTHT.DTHD	-0.149704300534599	PTHT.P2/P3	DTHD	P2/P3
PTHT	HULGRCO	0.7259	PTHT.HULGRCO	-0.138937646951605	PTHT.P2/P3	HULGRCO	P2/P3
PTHT	SDSH_BINARY	0.5979	PTHT.SDSH_BINARY	-0.123031478473006	PTHT.P2/P3	SDSH_BINARY	P2/P3
PTHT	HULGRVOL	0.5459	PTHT.HULGRVOL	0.216962936780138	PTHT.P2/P3	HULGRVOL	P2/P3
PTHT	HULGRWD	0.9019	PTHT.HULGRWD	0.150309966366368	PTHT.P2/P3	HULGRWD	P2/P3
		1	PTHT.PTHT	0	PTHT.P2/P3	PTHT	P2/P3
UNFILGRNB	DTHD	0.7555	UNFILGRNB.DTHD	0.115080662446563	UNFILGRNB.P2/P3	DTHD	P2/P3
UNFILGRNB	HULGRCO	0.6431	UNFILGRNB.HULGRCO	-0.2047515444174	UNFILGRNB.P2/P3	HULGRCO	P2/P3
UNFILGRNB	SDSH_BINARY	0.1752	UNFILGRNB.SDSH_BINARY	0.0140906580868443	UNFILGRNB.P2/P3	SDSH_BINARY	P2/P3
UNFILGRNB	HULGRVOL	0.4087	UNFILGRNB.HULGRVOL	-0.152873329873047	UNFILGRNB.P2/P3	HULGRVOL	P2/P3
UNFILGRNB	HULGRWD	0.3789	UNFILGRNB.HULGRWD	-0.185150676338087	UNFILGRNB.P2/P3	HULGRWD	P2/P3
UNFILGRNB	PTHT	0.0555	UNFILGRNB.PTHT	0.251131150767639	UNFILGRNB.P2/P3	PTHT	P2/P3
		1	UNFILGRNB.UNFILGRNB	0	UNFILGRNB.P2/P3	UNFILGRNB	P2/P3
PBRNB	DTHD	0.0462	PBRNB.DTHD	-0.0208788925983739	PBRNB.P2/P3	DTHD	P2/P3
PBRNB	HULGRCO	0.7566	PBRNB.HULGRCO	0.346457473465875	PBRNB.P2/P3	HULGRCO	P2/P3
PBRNB	SDSH_BINARY	0.8759	PBRNB.SDSH_BINARY	-0.0187646149071772	PBRNB.P2/P3	SDSH_BINARY	P2/P3
PBRNB	HULGRVOL	0.1918	PBRNB.HULGRVOL	0.272169233596146	PBRNB.P2/P3	HULGRVOL	P2/P3
PBRNB	HULGRWD	0.1821	PBRNB.HULGRWD	0.363946411496296	PBRNB.P2/P3	HULGRWD	P2/P3
PBRNB	PTHT	0.0046	PBRNB.PTHT	0.0453909186792532	PBRNB.P2/P3	PTHT	P2/P3
PBRNB	UNFILGRNB	0.1122	PBRNB.UNFILGRNB	0.445572618504506	PBRNB.P2/P3	UNFILGRNB	P2/P3
		1	PBRNB.PBRNB	0	PBRNB.P2/P3	PBRNB	P2/P3
PNLG	DTHD	0.1955	PNLG.DTHD	-0.011866030177934	PNLG.P2/P3	DTHD	P2/P3
PNLG	HULGRCO	0.6033	PNLG.HULGRCO	0.14035101901071	PNLG.P2/P3	HULGRCO	P2/P3
PNLG	SDSH_BINARY	0.3141	PNLG.SDSH_BINARY	-0.0778218574925256	PNLG.P2/P3	SDSH_BINARY	P2/P3
PNLG	HULGRVOL	0.1149	PNLG.HULGRVOL	0.437234613424732	PNLG.P2/P3	HULGRVOL	P2/P3
PNLG	HULGRWD	0.1296	PNLG.HULGRWD	0.398382153354322	PNLG.P2/P3	HULGRWD	P2/P3
PNLG	PTHT	0.1751	PNLG.PTHT	0.43776866385356	PNLG.P2/P3	PTHT	P2/P3
PNLG	UNFILGRNB	0.3369	PNLG.UNFILGRNB	0.466474397344374	PNLG.P2/P3	UNFILGRNB	P2/P3
PNLG	PBRNB	0.0365	PNLG.PBRNB	0.662640722097386	PNLG.P2/P3	PBRNB	P2/P3
		1	PNLG.PNLG	0	PNLG.P2/P3	PNLG	P2/P3
FLFLWD	DTHD	0.8161	FLFLWD.DTHD	-0.239110523356703	FLFLWD.P2/P3	DTHD	P2/P3
FLFLWD	HULGRCO	0.1435	FLFLWD.HULGRCO	0.262489536209759	FLFLWD.P2/P3	HULGRCO	P2/P3
FLFLWD	SDSH_BINARY	0.7571	FLFLWD.SDSH_BINARY	0.302113263438703	FLFLWD.P2/P3	SDSH_BINARY	P2/P3
FLFLWD	HULGRVOL	0.7936	FLFLWD.HULGRVOL	0.273241069685863	FLFLWD.P2/P3	HULGRVOL	P2/P3
FLFLWD	HULGRWD	0.7145	FLFLWD.HULGRWD	0.365823516549036	FLFLWD.P2/P3	HULGRWD	P2/P3
FLFLWD	PTHT	0.9859	FLFLWD.PTHT	0.0125877420794425	FLFLWD.P2/P3	PTHT	P2/P3
FLFLWD	UNFILGRNB	0.5688	FLFLWD.UNFILGRNB	0.128148290083404	FLFLWD.P2/P3	UNFILGRNB	P2/P3
FLFLWD	PBRNB	0.0753	FLFLWD.PBRNB	0.691108122958361	FLFLWD.P2/P3	PBRNB	P2/P3
FLFLWD	PNLG	0.3306	FLFLWD.PNLG	0.513021151728635	FLFLWD.P2/P3	PNLG	P2/P3
		1	FLFLWD.FLFLWD	0	FLFLWD.P2/P3	FLFLWD	P2/P3
FLFLG	DTHD	0.8046	FLFLG.DTHD	-0.128648820832061	FLFLG.P2/P3	DTHD	P2/P3
FLFLG	HULGRCO	0.3252	FLFLG.HULGRCO	0.312045414465579	FLFLG.P2/P3	HULGRCO	P2/P3
FLFLG	SDSH_BINARY	0.9614	FLFLG.SDSH_BINARY	0.00990546099187135	FLFLG.P2/P3	SDSH_BINARY	P2/P3
FLFLG	HULGRVOL	0.0385	FLFLG.HULGRVOL	0.628415811248458	FLFLG.P2/P3	HULGRVOL	P2/P3
FLFLG	HULGRWD	0.0086	FLFLG.HULGRWD	0.633941776839854	FLFLG.P2/P3	HULGRWD	P2/P3
FLFLG	PTHT	0.6074	FLFLG.PTHT	0.285537217097385	FLFLG.P2/P3	PTHT	P2/P3
FLFLG	UNFILGRNB	0.3114	FLFLG.UNFILGRNB	0.0701583374095215	FLFLG.P2/P3	UNFILGRNB	P2/P3
FLFLG	PBRNB	0.4338	FLFLG.PBRNB	0.536421080241817	FLFLG.P2/P3	PBRNB	P2/P3
FLFLG	PNLG	0.405	FLFLG.PNLG	0.683086854039154	FLFLG.P2/P3	PNLG	P2/P3
FLFLG	FLFLWD	0.7785	FLFLG.FLFLWD	0.508095847151559	FLFLG.P2/P3	FLFLWD	P2/P3
		1	FLFLG.FLFLG	0	FLFLG.P2/P3	FLFLG	P2/P3
HULGRLG	DTHD	0.232	HULGRLG.DTHD	0.0256923853039032	HULGRLG.P2/P3	DTHD	P2/P3
HULGRLG	HULGRCO	0.392	HULGRLG.HULGRCO	-0.287318029882857	HULGRLG.P2/P3	HULGRCO	P2/P3
HULGRLG	SDSH_BINARY	0.0462	HULGRLG.SDSH_BINARY	-0.329041771248984	HULGRLG.P2/P3	SDSH_BINARY	P2/P3
HULGRLG	HULGRVOL	0.3138	HULGRLG.HULGRVOL	0.236801208610839	HULGRLG.P2/P3	HULGRVOL	P2/P3
HULGRLG	HULGRWD	0.4414	HULGRLG.HULGRWD	-0.00959289054030013	HULGRLG.P2/P3	HULGRWD	P2/P3
HULGRLG	PTHT	0.5358	HULGRLG.PTHT	0.146471019870615	HULGRLG.P2/P3	PTHT	P2/P3
HULGRLG	UNFILGRNB	0.4138	HULGRLG.UNFILGRNB	0.198166697017663	HULGRLG.P2/P3	UNFILGRNB	P2/P3
HULGRLG	PBRNB	0.637	HULGRLG.PBRNB	-0.115919965344796	HULGRLG.P2/P3	PBRNB	P2/P3
HULGRLG	PNLG	0.2269	HULGRLG.PNLG	0.278829898172584	HULGRLG.P2/P3	PNLG	P2/P3
HULGRLG	FLFLWD	0.225	HULGRLG.FLFLWD	-0.0929469674185316	HULGRLG.P2/P3	FLFLWD	P2/P3
HULGRLG	FLFLG	0.2555	HULGRLG.FLFLG	0.078218332085441	HULGRLG.P2/P3	FLFLG	P2/P3
		1	HULGRLG.HULGRLG	0	HULGRLG.P2/P3	HULGRLG	P2/P3
CULM_ANGLE	DTHD	0.3524	CULM_ANGLE.DTHD	-0.405967166010389	CULM_ANGLE.P2/P3	DTHD	P2/P3
CULM_ANGLE	HULGRCO	0.8107	CULM_ANGLE.HULGRCO	-0.161420869185957	CULM_ANGLE.P2/P3	HULGRCO	P2/P3
CULM_ANGLE	SDSH_BINARY	0.5664	CULM_ANGLE.SDSH_BINARY	0.308572543570529	CULM_ANGLE.P2/P3	SDSH_BINARY	P2/P3
CULM_ANGLE	HULGRVOL	0.168	CULM_ANGLE.HULGRVOL	-0.22649924098222	CULM_ANGLE.P2/P3	HULGRVOL	P2/P3
CULM_ANGLE	HULGRWD	0.2696	CULM_ANGLE.HULGRWD	-0.245398772057074	CULM_ANGLE.P2/P3	HULGRWD	P2/P3
CULM_ANGLE	PTHT	0.219	CULM_ANGLE.PTHT	0.0804204947253914	CULM_ANGLE.P2/P3	PTHT	P2/P3
CULM_ANGLE	UNFILGRNB	0.9821	CULM_ANGLE.UNFILGRNB	-0.276892143914931	CULM_ANGLE.P2/P3	UNFILGRNB	P2/P3
CULM_ANGLE	PBRNB	0.8712	CULM_ANGLE.PBRNB	-0.227237231630815	CULM_ANGLE.P2/P3	PBRNB	P2/P3
CULM_ANGLE	PNLG	0.352	CULM_ANGLE.PNLG	-0.0166477736058222	CULM_ANGLE.P2/P3	PNLG	P2/P3
CULM_ANGLE	FLFLWD	0.2342	CULM_ANGLE.FLFLWD	0.189935241881176	CULM_ANGLE.P2/P3	FLFLWD	P2/P3
CULM_ANGLE	FLFLG	0.3623	CULM_ANGLE.FLFLG	-0.0341049097447506	CULM_ANGLE.P2/P3	FLFLG	P2/P3
CULM_ANGLE	HULGRLG	0.292	CULM_ANGLE.HULGRLG	0.0130707251570571	CULM_ANGLE.P2/P3	HULGRLG	P2/P3
		1	CULM_ANGLE.CULM_ANGLE	0	CULM_ANGLE.P2/P3	CULM_ANGLE	P2/P3
STOLON_BINARY	DTHD	0.9397	STOLON_BINARY.DTHD	0.118850175886264	STOLON_BINARY.P2/P3	DTHD	P2/P3
STOLON_BINARY	HULGRCO	0.3964	STOLON_BINARY.HULGRCO	-0.184049270666891	STOLON_BINARY.P2/P3	HULGRCO	P2/P3
STOLON_BINARY	SDSH_BINARY	0.9519	STOLON_BINARY.SDSH_BINARY	0.0321254295074912	STOLON_BINARY.P2/P3	SDSH_BINARY	P2/P3
STOLON_BINARY	HULGRVOL	0.3946	STOLON_BINARY.HULGRVOL	0.108971553163118	STOLON_BINARY.P2/P3	HULGRVOL	P2/P3
STOLON_BINARY	HULGRWD	0.7195	STOLON_BINARY.HULGRWD	0.0602908321593432	STOLON_BINARY.P2/P3	HULGRWD	P2/P3
STOLON_BINARY	PTHT	0.0475	STOLON_BINARY.PTHT	0.566127121654729	STOLON_BINARY.P2/P3	PTHT	P2/P3
STOLON_BINARY	UNFILGRNB	0.8378	STOLON_BINARY.UNFILGRNB	-0.00839411720515026	STOLON_BINARY.P2/P3	UNFILGRNB	P2/P3
STOLON_BINARY	PBRNB	0.3185	STOLON_BINARY.PBRNB	-0.205754818515764	STOLON_BINARY.P2/P3	PBRNB	P2/P3
STOLON_BINARY	PNLG	0.7551	STOLON_BINARY.PNLG	0.0490775114890051	STOLON_BINARY.P2/P3	PNLG	P2/P3
STOLON_BINARY	FLFLWD	0.5379	STOLON_BINARY.FLFLWD	-0.0294604489995322	STOLON_BINARY.P2/P3	FLFLWD	P2/P3
STOLON_BINARY	FLFLG	0.1911	STOLON_BINARY.FLFLG	0.190416400337935	STOLON_BINARY.P2/P3	FLFLG	P2/P3
STOLON_BINARY	HULGRLG	0.203	STOLON_BINARY.HULGRLG	0.0919329286162618	STOLON_BINARY.P2/P3	HULGRLG	P2/P3
STOLON_BINARY	CULM_ANGLE	0.0061	STOLON_BINARY.CULM_ANGLE	0.0513833485735331	STOLON_BINARY.P2/P3	CULM_ANGLE	P2/P3
		1	STOLON_BINARY.STOLON_BINARY	0	STOLON_BINARY.P2/P3	STOLON_BINARY	P2/P3
PNNB	DTHD	0.3742	PNNB.DTHD	-0.0778124318902078	PNNB.P2/P3	DTHD	P2/P3
PNNB	HULGRCO	0.0825	PNNB.HULGRCO	-0.220440779768739	PNNB.P2/P3	HULGRCO	P2/P3
PNNB	SDSH_BINARY	0.7532	PNNB.SDSH_BINARY	0.0618644268195568	PNNB.P2/P3	SDSH_BINARY	P2/P3
PNNB	HULGRVOL	0.8543	PNNB.HULGRVOL	-0.435489573293139	PNNB.P2/P3	HULGRVOL	P2/P3
PNNB	HULGRWD	0.6709	PNNB.HULGRWD	-0.50320054192471	PNNB.P2/P3	HULGRWD	P2/P3
PNNB	PTHT	0.5381	PNNB.PTHT	-0.417705099335615	PNNB.P2/P3	PTHT	P2/P3
PNNB	UNFILGRNB	0.1122	PNNB.UNFILGRNB	-0.150273853666177	PNNB.P2/P3	UNFILGRNB	P2/P3
PNNB	PBRNB	0.0701	PNNB.PBRNB	-0.638219379063844	PNNB.P2/P3	PBRNB	P2/P3
PNNB	PNLG	0.2333	PNNB.PNLG	-0.556238486026163	PNNB.P2/P3	PNLG	P2/P3
PNNB	FLFLWD	0.5431	PNNB.FLFLWD	-0.70455883485042	PNNB.P2/P3	FLFLWD	P2/P3
PNNB	FLFLG	0.1501	PNNB.FLFLG	-0.505160285011349	PNNB.P2/P3	FLFLG	P2/P3
PNNB	HULGRLG	0.1851	PNNB.HULGRLG	0.145007985514775	PNNB.P2/P3	HULGRLG	P2/P3
PNNB	CULM_ANGLE	0.904	PNNB.CULM_ANGLE	0.086781298577536	PNNB.P2/P3	CULM_ANGLE	P2/P3
PNNB	STOLON_BINARY	0.1786	PNNB.STOLON_BINARY	-0.224667831681534	PNNB.P2/P3	STOLON_BINARY	P2/P3
		1	PNNB.PNNB	0	PNNB.P2/P3	PNNB	P2/P3
AWN_BINARY	DTHD	0.6751	AWN_BINARY.DTHD	0.0126906384637673	AWN_BINARY.P2/P3	DTHD	P2/P3
AWN_BINARY	HULGRCO	0.5758	AWN_BINARY.HULGRCO	-0.176380103516827	AWN_BINARY.P2/P3	HULGRCO	P2/P3
AWN_BINARY	SDSH_BINARY	0.6255	AWN_BINARY.SDSH_BINARY	-0.155813860160291	AWN_BINARY.P2/P3	SDSH_BINARY	P2/P3
AWN_BINARY	HULGRVOL	0.2406	AWN_BINARY.HULGRVOL	0.101683937861535	AWN_BINARY.P2/P3	HULGRVOL	P2/P3
AWN_BINARY	HULGRWD	0.3497	AWN_BINARY.HULGRWD	0.0250866818260475	AWN_BINARY.P2/P3	HULGRWD	P2/P3
AWN_BINARY	PTHT	0.7322	AWN_BINARY.PTHT	0.0395954587787813	AWN_BINARY.P2/P3	PTHT	P2/P3
AWN_BINARY	UNFILGRNB	0.6033	AWN_BINARY.UNFILGRNB	-0.129945409507705	AWN_BINARY.P2/P3	UNFILGRNB	P2/P3
AWN_BINARY	PBRNB	0.5322	AWN_BINARY.PBRNB	-0.00477846219998612	AWN_BINARY.P2/P3	PBRNB	P2/P3
AWN_BINARY	PNLG	0.5419	AWN_BINARY.PNLG	0.067800374541776	AWN_BINARY.P2/P3	PNLG	P2/P3
AWN_BINARY	FLFLWD	0.8407	AWN_BINARY.FLFLWD	-0.0658179531951763	AWN_BINARY.P2/P3	FLFLWD	P2/P3
AWN_BINARY	FLFLG	0.1634	AWN_BINARY.FLFLG	0.181190757962087	AWN_BINARY.P2/P3	FLFLG	P2/P3
AWN_BINARY	HULGRLG	0.2313	AWN_BINARY.HULGRLG	0.214450687677551	AWN_BINARY.P2/P3	HULGRLG	P2/P3
AWN_BINARY	CULM_ANGLE	0.8174	AWN_BINARY.CULM_ANGLE	0.190693977459361	AWN_BINARY.P2/P3	CULM_ANGLE	P2/P3
AWN_BINARY	STOLON_BINARY	0.0389	AWN_BINARY.STOLON_BINARY	0.0707348942464013	AWN_BINARY.P2/P3	STOLON_BINARY	P2/P3
AWN_BINARY	PNNB	0.0206	AWN_BINARY.PNNB	-0.0854511659817229	AWN_BINARY.P2/P3	PNNB	P2/P3
		1	AWN_BINARY.AWN_BINARY	0	AWN_BINARY.P2/P3	AWN_BINARY	P2/P3
AWNPLU	DTHD	0.7738	AWNPLU.DTHD	-0.184767976249666	AWNPLU.P2/P3	DTHD	P2/P3
AWNPLU	HULGRCO	0.0105	AWNPLU.HULGRCO	-0.168115118652519	AWNPLU.P2/P3	HULGRCO	P2/P3
AWNPLU	SDSH_BINARY	0.7377	AWNPLU.SDSH_BINARY	0.101239231948844	AWNPLU.P2/P3	SDSH_BINARY	P2/P3
AWNPLU	HULGRVOL	0.3613	AWNPLU.HULGRVOL	-0.0816617509905558	AWNPLU.P2/P3	HULGRVOL	P2/P3
AWNPLU	HULGRWD	0.3092	AWNPLU.HULGRWD	-0.160419519342233	AWNPLU.P2/P3	HULGRWD	P2/P3
AWNPLU	PTHT	0.054	AWNPLU.PTHT	0.110925605859385	AWNPLU.P2/P3	PTHT	P2/P3
AWNPLU	UNFILGRNB	0.1585	AWNPLU.UNFILGRNB	-0.380674785659657	AWNPLU.P2/P3	UNFILGRNB	P2/P3
AWNPLU	PBRNB	0.3099	AWNPLU.PBRNB	-0.3242778416197	AWNPLU.P2/P3	PBRNB	P2/P3
AWNPLU	PNLG	0.2445	AWNPLU.PNLG	-0.153163924635344	AWNPLU.P2/P3	PNLG	P2/P3
AWNPLU	FLFLWD	0.7497	AWNPLU.FLFLWD	-0.0871039187334659	AWNPLU.P2/P3	FLFLWD	P2/P3
AWNPLU	FLFLG	0.5843	AWNPLU.FLFLG	-0.144071268217139	AWNPLU.P2/P3	FLFLG	P2/P3
AWNPLU	HULGRLG	0.3938	AWNPLU.HULGRLG	0.211716650836087	AWNPLU.P2/P3	HULGRLG	P2/P3
AWNPLU	CULM_ANGLE	0.6596	AWNPLU.CULM_ANGLE	0.428170854247059	AWNPLU.P2/P3	CULM_ANGLE	P2/P3
AWNPLU	STOLON_BINARY	0.9146	AWNPLU.STOLON_BINARY	0.145746617906565	AWNPLU.P2/P3	STOLON_BINARY	P2/P3
AWNPLU	PNNB	0.1778	AWNPLU.PNNB	0.0490385965903717	AWNPLU.P2/P3	PNNB	P2/P3
AWNPLU	AWN_BINARY	0.1132	AWNPLU.AWN_BINARY	0.722667228456075	AWNPLU.P2/P3	AWN_BINARY	P2/P3
		1	AWNPLU.AWNPLU	0	AWNPLU.P2/P3	AWNPLU	P2/P3
HULGRCO	DTHD	0.0698	HULGRCO.DTHD	-0.0363984308113025	HULGRCO.P4	DTHD	P4
SDSH_BINARY	DTHD	0.6126	SDSH_BINARY.DTHD	-0.162888742524785	SDSH_BINARY.P4	DTHD	P4
SDSH_BINARY	HULGRCO	0.9809	SDSH_BINARY.HULGRCO	0.116802499545506	SDSH_BINARY.P4	HULGRCO	P4
HULGRVOL	DTHD	0.2849	HULGRVOL.DTHD	-0.27913077585112	HULGRVOL.P4	DTHD	P4
HULGRVOL	HULGRCO	0.4383	HULGRVOL.HULGRCO	-0.0726216957517129	HULGRVOL.P4	HULGRCO	P4
HULGRVOL	SDSH_BINARY	0.7969	HULGRVOL.SDSH_BINARY	0.0130191313810462	HULGRVOL.P4	SDSH_BINARY	P4
HULGRWD	DTHD	0.5127	HULGRWD.DTHD	-0.100522732891735	HULGRWD.P4	DTHD	P4
HULGRWD	HULGRCO	0.384	HULGRWD.HULGRCO	0.0189729077118533	HULGRWD.P4	HULGRCO	P4
HULGRWD	SDSH_BINARY	0.9825	HULGRWD.SDSH_BINARY	0.00387496214376903	HULGRWD.P4	SDSH_BINARY	P4
HULGRWD	HULGRVOL	0.7861	HULGRWD.HULGRVOL	0.944349985209941	HULGRWD.P4	HULGRVOL	P4
PTHT	DTHD	0.0209	PTHT.DTHD	0.510312208118893	PTHT.P4	DTHD	P4
PTHT	HULGRCO	0.7259	PTHT.HULGRCO	-0.0678543837692044	PTHT.P4	HULGRCO	P4
PTHT	SDSH_BINARY	0.5979	PTHT.SDSH_BINARY	-0.366065721744062	PTHT.P4	SDSH_BINARY	P4
PTHT	HULGRVOL	0.5459	PTHT.HULGRVOL	-0.0397292825374048	PTHT.P4	HULGRVOL	P4
PTHT	HULGRWD	0.9019	PTHT.HULGRWD	0.0494796987251456	PTHT.P4	HULGRWD	P4
UNFILGRNB	DTHD	0.7555	UNFILGRNB.DTHD	0.287600865702507	UNFILGRNB.P4	DTHD	P4
UNFILGRNB	HULGRCO	0.6431	UNFILGRNB.HULGRCO	-0.138518242072572	UNFILGRNB.P4	HULGRCO	P4
UNFILGRNB	SDSH_BINARY	0.1752	UNFILGRNB.SDSH_BINARY	-0.28731659595261	UNFILGRNB.P4	SDSH_BINARY	P4
UNFILGRNB	HULGRVOL	0.4087	UNFILGRNB.HULGRVOL	-0.355659848274885	UNFILGRNB.P4	HULGRVOL	P4
UNFILGRNB	HULGRWD	0.3789	UNFILGRNB.HULGRWD	-0.346880156372895	UNFILGRNB.P4	HULGRWD	P4
UNFILGRNB	PTHT	0.0555	UNFILGRNB.PTHT	0.604867357690548	UNFILGRNB.P4	PTHT	P4
PBRNB	DTHD	0.0462	PBRNB.DTHD	0.460275073150084	PBRNB.P4	DTHD	P4
PBRNB	HULGRCO	0.7566	PBRNB.HULGRCO	0.205003198490649	PBRNB.P4	HULGRCO	P4
PBRNB	SDSH_BINARY	0.8759	PBRNB.SDSH_BINARY	-0.175303152463249	PBRNB.P4	SDSH_BINARY	P4
PBRNB	HULGRVOL	0.1918	PBRNB.HULGRVOL	-0.214546783306217	PBRNB.P4	HULGRVOL	P4
PBRNB	HULGRWD	0.1821	PBRNB.HULGRWD	-0.101520790903052	PBRNB.P4	HULGRWD	P4
PBRNB	PTHT	0.0046	PBRNB.PTHT	0.691286370541785	PBRNB.P4	PTHT	P4
PBRNB	UNFILGRNB	0.1122	PBRNB.UNFILGRNB	0.676247118082352	PBRNB.P4	UNFILGRNB	P4
PNLG	DTHD	0.1955	PNLG.DTHD	0.398014550375021	PNLG.P4	DTHD	P4
PNLG	HULGRCO	0.6033	PNLG.HULGRCO	0.190957973409793	PNLG.P4	HULGRCO	P4
PNLG	SDSH_BINARY	0.3141	PNLG.SDSH_BINARY	-0.215046823817622	PNLG.P4	SDSH_BINARY	P4
PNLG	HULGRVOL	0.1149	PNLG.HULGRVOL	-0.138900517340405	PNLG.P4	HULGRVOL	P4
PNLG	HULGRWD	0.1296	PNLG.HULGRWD	-0.0387844705118166	PNLG.P4	HULGRWD	P4
PNLG	PTHT	0.1751	PNLG.PTHT	0.6442566372455	PNLG.P4	PTHT	P4
PNLG	UNFILGRNB	0.3369	PNLG.UNFILGRNB	0.649635122799163	PNLG.P4	UNFILGRNB	P4
PNLG	PBRNB	0.0365	PNLG.PBRNB	0.872465578615057	PNLG.P4	PBRNB	P4
FLFLWD	DTHD	0.8161	FLFLWD.DTHD	-0.28997059030076	FLFLWD.P4	DTHD	P4
FLFLWD	HULGRCO	0.1435	FLFLWD.HULGRCO	-0.200497302070395	FLFLWD.P4	HULGRCO	P4
FLFLWD	SDSH_BINARY	0.7571	FLFLWD.SDSH_BINARY	0.149343934524104	FLFLWD.P4	SDSH_BINARY	P4
FLFLWD	HULGRVOL	0.7936	FLFLWD.HULGRVOL	0.387971353670601	FLFLWD.P4	HULGRVOL	P4
FLFLWD	HULGRWD	0.7145	FLFLWD.HULGRWD	0.355450811786226	FLFLWD.P4	HULGRWD	P4
FLFLWD	PTHT	0.9859	FLFLWD.PTHT	0.0371373641351889	FLFLWD.P4	PTHT	P4
FLFLWD	UNFILGRNB	0.5688	FLFLWD.UNFILGRNB	0.207316740464012	FLFLWD.P4	UNFILGRNB	P4
FLFLWD	PBRNB	0.0753	FLFLWD.PBRNB	0.207233318441797	FLFLWD.P4	PBRNB	P4
FLFLWD	PNLG	0.3306	FLFLWD.PNLG	0.201441497331396	FLFLWD.P4	PNLG	P4
FLFLG	DTHD	0.8046	FLFLG.DTHD	-0.0527240245917384	FLFLG.P4	DTHD	P4
FLFLG	HULGRCO	0.3252	FLFLG.HULGRCO	-0.010025553525083	FLFLG.P4	HULGRCO	P4
FLFLG	SDSH_BINARY	0.9614	FLFLG.SDSH_BINARY	0.058338446730647	FLFLG.P4	SDSH_BINARY	P4
FLFLG	HULGRVOL	0.0385	FLFLG.HULGRVOL	0.268748842861303	FLFLG.P4	HULGRVOL	P4
FLFLG	HULGRWD	0.0086	FLFLG.HULGRWD	0.232285656722871	FLFLG.P4	HULGRWD	P4
FLFLG	PTHT	0.6074	FLFLG.PTHT	0.147796913843777	FLFLG.P4	PTHT	P4
FLFLG	UNFILGRNB	0.3114	FLFLG.UNFILGRNB	0.353112785077497	FLFLG.P4	UNFILGRNB	P4
FLFLG	PBRNB	0.4338	FLFLG.PBRNB	0.288106412891291	FLFLG.P4	PBRNB	P4
FLFLG	PNLG	0.405	FLFLG.PNLG	0.478933454144795	FLFLG.P4	PNLG	P4
FLFLG	FLFLWD	0.7785	FLFLG.FLFLWD	0.522279126572357	FLFLG.P4	FLFLWD	P4
HULGRLG	DTHD	0.232	HULGRLG.DTHD	-0.415858002273511	HULGRLG.P4	DTHD	P4
HULGRLG	HULGRCO	0.392	HULGRLG.HULGRCO	-0.225943541973828	HULGRLG.P4	HULGRCO	P4
HULGRLG	SDSH_BINARY	0.0462	HULGRLG.SDSH_BINARY	0.0912935370895315	HULGRLG.P4	SDSH_BINARY	P4
HULGRLG	HULGRVOL	0.3138	HULGRLG.HULGRVOL	0.546538316913995	HULGRLG.P4	HULGRVOL	P4
HULGRLG	HULGRWD	0.4414	HULGRLG.HULGRWD	0.259991701378326	HULGRLG.P4	HULGRWD	P4
HULGRLG	PTHT	0.5358	HULGRLG.PTHT	-0.150730890208439	HULGRLG.P4	PTHT	P4
HULGRLG	UNFILGRNB	0.4138	HULGRLG.UNFILGRNB	-0.119921656104078	HULGRLG.P4	UNFILGRNB	P4
HULGRLG	PBRNB	0.637	HULGRLG.PBRNB	-0.26511909218316	HULGRLG.P4	PBRNB	P4
HULGRLG	PNLG	0.2269	HULGRLG.PNLG	-0.192031458686751	HULGRLG.P4	PNLG	P4
HULGRLG	FLFLWD	0.225	HULGRLG.FLFLWD	0.298939304587733	HULGRLG.P4	FLFLWD	P4
HULGRLG	FLFLG	0.2555	HULGRLG.FLFLG	0.256095718197535	HULGRLG.P4	FLFLG	P4
CULM_ANGLE	DTHD	0.3524	CULM_ANGLE.DTHD	-0.250971538745066	CULM_ANGLE.P4	DTHD	P4
CULM_ANGLE	HULGRCO	0.8107	CULM_ANGLE.HULGRCO	-0.0126814461120323	CULM_ANGLE.P4	HULGRCO	P4
CULM_ANGLE	SDSH_BINARY	0.5664	CULM_ANGLE.SDSH_BINARY	0.308766134958839	CULM_ANGLE.P4	SDSH_BINARY	P4
CULM_ANGLE	HULGRVOL	0.168	CULM_ANGLE.HULGRVOL	-0.117615270773263	CULM_ANGLE.P4	HULGRVOL	P4
CULM_ANGLE	HULGRWD	0.2696	CULM_ANGLE.HULGRWD	-0.238033122069605	CULM_ANGLE.P4	HULGRWD	P4
CULM_ANGLE	PTHT	0.219	CULM_ANGLE.PTHT	-0.22721359529257	CULM_ANGLE.P4	PTHT	P4
CULM_ANGLE	UNFILGRNB	0.9821	CULM_ANGLE.UNFILGRNB	-0.321745198495806	CULM_ANGLE.P4	UNFILGRNB	P4
CULM_ANGLE	PBRNB	0.8712	CULM_ANGLE.PBRNB	-0.335044054905465	CULM_ANGLE.P4	PBRNB	P4
CULM_ANGLE	PNLG	0.352	CULM_ANGLE.PNLG	-0.361735380765844	CULM_ANGLE.P4	PNLG	P4
CULM_ANGLE	FLFLWD	0.2342	CULM_ANGLE.FLFLWD	-0.201474088690994	CULM_ANGLE.P4	FLFLWD	P4
CULM_ANGLE	FLFLG	0.3623	CULM_ANGLE.FLFLG	-0.30777530310138	CULM_ANGLE.P4	FLFLG	P4
CULM_ANGLE	HULGRLG	0.292	CULM_ANGLE.HULGRLG	0.274156446572629	CULM_ANGLE.P4	HULGRLG	P4
STOLON_BINARY	DTHD	0.9397	STOLON_BINARY.DTHD	0.109874497797787	STOLON_BINARY.P4	DTHD	P4
STOLON_BINARY	HULGRCO	0.3964	STOLON_BINARY.HULGRCO	-0.371300143286373	STOLON_BINARY.P4	HULGRCO	P4
STOLON_BINARY	SDSH_BINARY	0.9519	STOLON_BINARY.SDSH_BINARY	-0.0967393609960283	STOLON_BINARY.P4	SDSH_BINARY	P4
STOLON_BINARY	HULGRVOL	0.3946	STOLON_BINARY.HULGRVOL	-0.0671702776790043	STOLON_BINARY.P4	HULGRVOL	P4
STOLON_BINARY	HULGRWD	0.7195	STOLON_BINARY.HULGRWD	-0.0654258327103316	STOLON_BINARY.P4	HULGRWD	P4
STOLON_BINARY	PTHT	0.0475	STOLON_BINARY.PTHT	0.190852790707494	STOLON_BINARY.P4	PTHT	P4
STOLON_BINARY	UNFILGRNB	0.8378	STOLON_BINARY.UNFILGRNB	-0.0356349876523484	STOLON_BINARY.P4	UNFILGRNB	P4
STOLON_BINARY	PBRNB	0.3185	STOLON_BINARY.PBRNB	-0.0283823357909024	STOLON_BINARY.P4	PBRNB	P4
STOLON_BINARY	PNLG	0.7551	STOLON_BINARY.PNLG	-0.131278626283659	STOLON_BINARY.P4	PNLG	P4
STOLON_BINARY	FLFLWD	0.5379	STOLON_BINARY.FLFLWD	-0.155646291448337	STOLON_BINARY.P4	FLFLWD	P4
STOLON_BINARY	FLFLG	0.1911	STOLON_BINARY.FLFLG	-0.252482165785526	STOLON_BINARY.P4	FLFLG	P4
STOLON_BINARY	HULGRLG	0.203	STOLON_BINARY.HULGRLG	-0.0244844343629378	STOLON_BINARY.P4	HULGRLG	P4
STOLON_BINARY	CULM_ANGLE	0.0061	STOLON_BINARY.CULM_ANGLE	0.452002424335365	STOLON_BINARY.P4	CULM_ANGLE	P4
PNNB	DTHD	0.3742	PNNB.DTHD	-0.118940561466319	PNNB.P4	DTHD	P4
PNNB	HULGRCO	0.0825	PNNB.HULGRCO	0.295224535986736	PNNB.P4	HULGRCO	P4
PNNB	SDSH_BINARY	0.7532	PNNB.SDSH_BINARY	0.238753839302714	PNNB.P4	SDSH_BINARY	P4
PNNB	HULGRVOL	0.8543	PNNB.HULGRVOL	-0.368783218517532	PNNB.P4	HULGRVOL	P4
PNNB	HULGRWD	0.6709	PNNB.HULGRWD	-0.349965105479347	PNNB.P4	HULGRWD	P4
PNNB	PTHT	0.5381	PNNB.PTHT	-0.571208643136168	PNNB.P4	PTHT	P4
PNNB	UNFILGRNB	0.1122	PNNB.UNFILGRNB	-0.406277948708754	PNNB.P4	UNFILGRNB	P4
PNNB	PBRNB	0.0701	PNNB.PBRNB	-0.363698049515716	PNNB.P4	PBRNB	P4
PNNB	PNLG	0.2333	PNNB.PNLG	-0.282833675787631	PNNB.P4	PNLG	P4
PNNB	FLFLWD	0.5431	PNNB.FLFLWD	-0.612058963442488	PNNB.P4	FLFLWD	P4
PNNB	FLFLG	0.1501	PNNB.FLFLG	-0.446883423546197	PNNB.P4	FLFLG	P4
PNNB	HULGRLG	0.1851	PNNB.HULGRLG	-0.262777304430939	PNNB.P4	HULGRLG	P4
PNNB	CULM_ANGLE	0.904	PNNB.CULM_ANGLE	0.180516641027285	PNNB.P4	CULM_ANGLE	P4
PNNB	STOLON_BINARY	0.1786	PNNB.STOLON_BINARY	-0.129799662302938	PNNB.P4	STOLON_BINARY	P4
AWN_BINARY	DTHD	0.6751	AWN_BINARY.DTHD	0.109685311853659	AWN_BINARY.P4	DTHD	P4
AWN_BINARY	HULGRCO	0.5758	AWN_BINARY.HULGRCO	-0.129065915684288	AWN_BINARY.P4	HULGRCO	P4
AWN_BINARY	SDSH_BINARY	0.6255	AWN_BINARY.SDSH_BINARY	-0.159218429359813	AWN_BINARY.P4	SDSH_BINARY	P4
AWN_BINARY	HULGRVOL	0.2406	AWN_BINARY.HULGRVOL	0.0734374266618093	AWN_BINARY.P4	HULGRVOL	P4
AWN_BINARY	HULGRWD	0.3497	AWN_BINARY.HULGRWD	0.129043842534614	AWN_BINARY.P4	HULGRWD	P4
AWN_BINARY	PTHT	0.7322	AWN_BINARY.PTHT	0.210930023863749	AWN_BINARY.P4	PTHT	P4
AWN_BINARY	UNFILGRNB	0.6033	AWN_BINARY.UNFILGRNB	0.0155267815257296	AWN_BINARY.P4	UNFILGRNB	P4
AWN_BINARY	PBRNB	0.5322	AWN_BINARY.PBRNB	-0.0388309510150244	AWN_BINARY.P4	PBRNB	P4
AWN_BINARY	PNLG	0.5419	AWN_BINARY.PNLG	0.0163455991192458	AWN_BINARY.P4	PNLG	P4
AWN_BINARY	FLFLWD	0.8407	AWN_BINARY.FLFLWD	-0.0380026396262376	AWN_BINARY.P4	FLFLWD	P4
AWN_BINARY	FLFLG	0.1634	AWN_BINARY.FLFLG	-0.018710491616909	AWN_BINARY.P4	FLFLG	P4
AWN_BINARY	HULGRLG	0.2313	AWN_BINARY.HULGRLG	-0.129215617523671	AWN_BINARY.P4	HULGRLG	P4
AWN_BINARY	CULM_ANGLE	0.8174	AWN_BINARY.CULM_ANGLE	0.143142585293419	AWN_BINARY.P4	CULM_ANGLE	P4
AWN_BINARY	STOLON_BINARY	0.0389	AWN_BINARY.STOLON_BINARY	0.441456582881067	AWN_BINARY.P4	STOLON_BINARY	P4
AWN_BINARY	PNNB	0.0206	AWN_BINARY.PNNB	-0.247774220982729	AWN_BINARY.P4	PNNB	P4
AWNPLU	DTHD	0.7738	AWNPLU.DTHD	-0.17675859690208	AWNPLU.P4	DTHD	P4
AWNPLU	HULGRCO	0.0105	AWNPLU.HULGRCO	0.253313605401649	AWNPLU.P4	HULGRCO	P4
AWNPLU	SDSH_BINARY	0.7377	AWNPLU.SDSH_BINARY	0.390532200798253	AWNPLU.P4	SDSH_BINARY	P4
AWNPLU	HULGRVOL	0.3613	AWNPLU.HULGRVOL	0.235577466470365	AWNPLU.P4	HULGRVOL	P4
AWNPLU	HULGRWD	0.3092	AWNPLU.HULGRWD	0.226339732767	AWNPLU.P4	HULGRWD	P4
AWNPLU	PTHT	0.054	AWNPLU.PTHT	-0.45849882776675	AWNPLU.P4	PTHT	P4
AWNPLU	UNFILGRNB	0.1585	AWNPLU.UNFILGRNB	-0.671748153961799	AWNPLU.P4	UNFILGRNB	P4
AWNPLU	PBRNB	0.3099	AWNPLU.PBRNB	-0.486201606536589	AWNPLU.P4	PBRNB	P4
AWNPLU	PNLG	0.2445	AWNPLU.PNLG	-0.418701973142127	AWNPLU.P4	PNLG	P4
AWNPLU	FLFLWD	0.7497	AWNPLU.FLFLWD	-0.255103359680215	AWNPLU.P4	FLFLWD	P4
AWNPLU	FLFLG	0.5843	AWNPLU.FLFLG	-0.216959782140366	AWNPLU.P4	FLFLG	P4
AWNPLU	HULGRLG	0.3938	AWNPLU.HULGRLG	0.126430993554027	AWNPLU.P4	HULGRLG	P4
AWNPLU	CULM_ANGLE	0.6596	AWNPLU.CULM_ANGLE	0.346191916211603	AWNPLU.P4	CULM_ANGLE	P4
AWNPLU	STOLON_BINARY	0.9146	AWNPLU.STOLON_BINARY	0.0758129297307552	AWNPLU.P4	STOLON_BINARY	P4
AWNPLU	PNNB	0.1778	AWNPLU.PNNB	0.318153855373055	AWNPLU.P4	PNNB	P4
AWNPLU	AWN_BINARY	0.1132	AWNPLU.AWN_BINARY	0.305651347099746	AWNPLU.P4	AWN_BINARY	P4
