# Supplementary material for: Phenotypic Variation and the Impact of Admixture in the Oryza rufipogon Species Complex (ORSC)
Source: Front Plant Sci. 2022 Jun 13;13:787703. doi: 10.3389/fpls.2022.787703 (PMC9235872; doi:10.3389/fpls.2022.787703)
Supplement: Supplementary file 8 [file Data_Sheet_1.ZIP › corPvalIRRI.tsv]

x	y	p	trtPair	correlation	i.x	i.y	group
FLFLG	FERT	0.6934	FLFLG.FERT	0.0264397870160373	FLFLG.P1	FERT	P1
2LLT	FERT	0.1149	2LLT.FERT	0.0260975088098996	2LLT.P1	FERT	P1
2LLT	FLFLG	0.0342	2LLT.FLFLG	0.73780374209891	2LLT.P1	FLFLG	P1
ANTLT	FERT	0.019	ANTLT.FERT	-0.121991280430239	ANTLT.P1	FERT	P1
ANTLT	FLFLG	0.2208	ANTLT.FLFLG	-0.351710619284862	ANTLT.P1	FLFLG	P1
ANTLT	2LLT	0.0263	ANTLT.2LLT	-0.243036612275551	ANTLT.P1	2LLT	P1
LIGLT	FERT	0.2806	LIGLT.FERT	-0.00235694491150185	LIGLT.P1	FERT	P1
LIGLT	FLFLG	0.5225	LIGLT.FLFLG	0.253322048400524	LIGLT.P1	FLFLG	P1
LIGLT	2LLT	0.9619	LIGLT.2LLT	0.471736748758007	LIGLT.P1	2LLT	P1
LIGLT	ANTLT	9e-04	LIGLT.ANTLT	-0.0875784114125777	LIGLT.P1	ANTLT	P1
PANBASE	FERT	0.9298	PANBASE.FERT	-0.2334613202661	PANBASE.P1	FERT	P1
PANBASE	FLFLG	0.2326	PANBASE.FLFLG	-0.0450834479582814	PANBASE.P1	FLFLG	P1
PANBASE	2LLT	0.6085	PANBASE.2LLT	0.0477545196505388	PANBASE.P1	2LLT	P1
PANBASE	ANTLT	0.2813	PANBASE.ANTLT	0.102259091010568	PANBASE.P1	ANTLT	P1
PANBASE	LIGLT	0.0491	PANBASE.LIGLT	-0.0261006688647463	PANBASE.P1	LIGLT	P1
UNFILLED	FERT	0.3236	UNFILLED.FERT	-0.684279965956586	UNFILLED.P1	FERT	P1
UNFILLED	FLFLG	0.9851	UNFILLED.FLFLG	0.275746088580731	UNFILLED.P1	FLFLG	P1
UNFILLED	2LLT	0.3214	UNFILLED.2LLT	0.307256926019292	UNFILLED.P1	2LLT	P1
UNFILLED	ANTLT	0.0057	UNFILLED.ANTLT	-0.226886834018457	UNFILLED.P1	ANTLT	P1
UNFILLED	LIGLT	0.8087	UNFILLED.LIGLT	0.14789112062713	UNFILLED.P1	LIGLT	P1
UNFILLED	PANBASE	0.5577	UNFILLED.PANBASE	0.303995962416777	UNFILLED.P1	PANBASE	P1
DTHD	FERT	0.353	DTHD.FERT	0.00433937945985958	DTHD.P1	FERT	P1
DTHD	FLFLG	0.0135	DTHD.FLFLG	-0.469729806794865	DTHD.P1	FLFLG	P1
DTHD	2LLT	0.0744	DTHD.2LLT	-0.154822736847274	DTHD.P1	2LLT	P1
DTHD	ANTLT	0.003	DTHD.ANTLT	0.276017471539467	DTHD.P1	ANTLT	P1
DTHD	LIGLT	0.0072	DTHD.LIGLT	0.0361403850799885	DTHD.P1	LIGLT	P1
DTHD	PANBASE	0.0272	DTHD.PANBASE	0.0956501429337405	DTHD.P1	PANBASE	P1
DTHD	UNFILLED	0.513	DTHD.UNFILLED	-0.107753275560434	DTHD.P1	UNFILLED	P1
CUDI	FERT	6e-04	CUDI.FERT	0.103078650648749	CUDI.P1	FERT	P1
CUDI	FLFLG	0.3655	CUDI.FLFLG	-0.0859910887066665	CUDI.P1	FLFLG	P1
CUDI	2LLT	0.034	CUDI.2LLT	0.24338516662997	CUDI.P1	2LLT	P1
CUDI	ANTLT	0.0018	CUDI.ANTLT	-0.0812869737181825	CUDI.P1	ANTLT	P1
CUDI	LIGLT	0.0984	CUDI.LIGLT	0.278468227896883	CUDI.P1	LIGLT	P1
CUDI	PANBASE	0.008	CUDI.PANBASE	-0.0123127857533449	CUDI.P1	PANBASE	P1
CUDI	UNFILLED	1e-04	CUDI.UNFILLED	0.0540425625234182	CUDI.P1	UNFILLED	P1
CUDI	DTHD	0.6109	CUDI.DTHD	0.427452878675104	CUDI.P1	DTHD	P1
CULT	FERT	0.0079	CULT.FERT	0.0475937635191826	CULT.P1	FERT	P1
CULT	FLFLG	0.0377	CULT.FLFLG	-0.277529843374615	CULT.P1	FLFLG	P1
CULT	2LLT	0.0642	CULT.2LLT	0.0340798040233282	CULT.P1	2LLT	P1
CULT	ANTLT	3e-04	CULT.ANTLT	0.275525263065668	CULT.P1	ANTLT	P1
CULT	LIGLT	0.0238	CULT.LIGLT	0.193141483005752	CULT.P1	LIGLT	P1
CULT	PANBASE	0.1229	CULT.PANBASE	-0.159787977439547	CULT.P1	PANBASE	P1
CULT	UNFILLED	0.0447	CULT.UNFILLED	0.00891147126829667	CULT.P1	UNFILLED	P1
CULT	DTHD	0.0846	CULT.DTHD	0.660053738359455	CULT.P1	DTHD	P1
CULT	CUDI	0.9621	CULT.CUDI	0.54367307804015	CULT.P1	CUDI	P1
DIST	FERT	0.1703	DIST.FERT	-0.204878756055011	DIST.P1	FERT	P1
DIST	FLFLG	0.3138	DIST.FLFLG	0.00745532715358681	DIST.P1	FLFLG	P1
DIST	2LLT	0.0017	DIST.2LLT	0.21178933575852	DIST.P1	2LLT	P1
DIST	ANTLT	0.0126	DIST.ANTLT	0.212966023648635	DIST.P1	ANTLT	P1
DIST	LIGLT	0.876	DIST.LIGLT	0.249075034612808	DIST.P1	LIGLT	P1
DIST	PANBASE	0.8699	DIST.PANBASE	-0.0837905951899894	DIST.P1	PANBASE	P1
DIST	UNFILLED	0.3818	DIST.UNFILLED	0.114027325127531	DIST.P1	UNFILLED	P1
DIST	DTHD	0.3326	DIST.DTHD	0.163285499815397	DIST.P1	DTHD	P1
DIST	CUDI	0.0219	DIST.CUDI	0.194209813601077	DIST.P1	CUDI	P1
DIST	CULT	0.0104	DIST.CULT	0.233931420432215	DIST.P1	CULT	P1
PNLG	FERT	0.0147	PNLG.FERT	-0.0653601247194915	PNLG.P1	FERT	P1
PNLG	FLFLG	0.6652	PNLG.FLFLG	0.261777447553961	PNLG.P1	FLFLG	P1
PNLG	2LLT	0.5494	PNLG.2LLT	0.53479681280999	PNLG.P1	2LLT	P1
PNLG	ANTLT	0.16	PNLG.ANTLT	0.0663102637813918	PNLG.P1	ANTLT	P1
PNLG	LIGLT	0.9302	PNLG.LIGLT	0.261352944532875	PNLG.P1	LIGLT	P1
PNLG	PANBASE	0.4256	PNLG.PANBASE	-0.0649304147348961	PNLG.P1	PANBASE	P1
PNLG	UNFILLED	1e-04	PNLG.UNFILLED	0.291239128508885	PNLG.P1	UNFILLED	P1
PNLG	DTHD	0.6717	PNLG.DTHD	0.114271281559387	PNLG.P1	DTHD	P1
PNLG	CUDI	0.2274	PNLG.CUDI	0.308909939831411	PNLG.P1	CUDI	P1
PNLG	CULT	0.2684	PNLG.CULT	0.367072320578129	PNLG.P1	CULT	P1
PNLG	DIST	0.0085	PNLG.DIST	0.47552390003392	PNLG.P1	DIST	P1
FLFWD	FERT	0.1251	FLFWD.FERT	0.0151892001037108	FLFWD.P1	FERT	P1
FLFWD	FLFLG	0.2524	FLFWD.FLFLG	-0.0523660794331319	FLFWD.P1	FLFLG	P1
FLFWD	2LLT	0.749	FLFWD.2LLT	0.140654689804258	FLFWD.P1	2LLT	P1
FLFWD	ANTLT	0.0085	FLFWD.ANTLT	0.155831943619311	FLFWD.P1	ANTLT	P1
FLFWD	LIGLT	3e-04	FLFWD.LIGLT	0.287099380219799	FLFWD.P1	LIGLT	P1
FLFWD	PANBASE	0.0297	FLFWD.PANBASE	0.200189981955164	FLFWD.P1	PANBASE	P1
FLFWD	UNFILLED	0.573	FLFWD.UNFILLED	0.128052635554546	FLFWD.P1	UNFILLED	P1
FLFWD	DTHD	3e-04	FLFWD.DTHD	0.236710119812727	FLFWD.P1	DTHD	P1
FLFWD	CUDI	0.0046	FLFWD.CUDI	0.481039991500947	FLFWD.P1	CUDI	P1
FLFWD	CULT	8e-04	FLFWD.CULT	0.331173371930205	FLFWD.P1	CULT	P1
FLFWD	DIST	0.1511	FLFWD.DIST	0.0981427496932444	FLFWD.P1	DIST	P1
FLFWD	PNLG	0.0101	FLFWD.PNLG	0.149483696237755	FLFWD.P1	PNLG	P1
2LWD	FERT	0.0086	2LWD.FERT	0.0765374002900204	2LWD.P1	FERT	P1
2LWD	FLFLG	0.0198	2LWD.FLFLG	-0.320961407412963	2LWD.P1	FLFLG	P1
2LWD	2LLT	0.552	2LWD.2LLT	-0.0303403723947304	2LWD.P1	2LLT	P1
2LWD	ANTLT	0.0016	2LWD.ANTLT	0.290150140602195	2LWD.P1	ANTLT	P1
2LWD	LIGLT	0.3509	2LWD.LIGLT	0.175464602531396	2LWD.P1	LIGLT	P1
2LWD	PANBASE	0.2529	2LWD.PANBASE	0.163569611872176	2LWD.P1	PANBASE	P1
2LWD	UNFILLED	0.0456	2LWD.UNFILLED	-0.0329932834742205	2LWD.P1	UNFILLED	P1
2LWD	DTHD	0.0024	2LWD.DTHD	0.406670952730884	2LWD.P1	DTHD	P1
2LWD	CUDI	0.1394	2LWD.CUDI	0.552707623542522	2LWD.P1	CUDI	P1
2LWD	CULT	0.0028	2LWD.CULT	0.5058733475292	2LWD.P1	CULT	P1
2LWD	DIST	0.2369	2LWD.DIST	0.153998244745649	2LWD.P1	DIST	P1
2LWD	PNLG	0.05	2LWD.PNLG	0.0986824939196361	2LWD.P1	PNLG	P1
2LWD	FLFWD	0.2648	2LWD.FLFWD	0.840407276668841	2LWD.P1	FLFWD	P1
SPKLT	FERT	0.856	SPKLT.FERT	-0.0850132449043101	SPKLT.P1	FERT	P1
SPKLT	FLFLG	0.026	SPKLT.FLFLG	0.26414031241571	SPKLT.P1	FLFLG	P1
SPKLT	2LLT	0.0466	SPKLT.2LLT	0.232071509051888	SPKLT.P1	2LLT	P1
SPKLT	ANTLT	0.3041	SPKLT.ANTLT	0.0738414481440345	SPKLT.P1	ANTLT	P1
SPKLT	LIGLT	0.6239	SPKLT.LIGLT	0.113725723394145	SPKLT.P1	LIGLT	P1
SPKLT	PANBASE	0.2487	SPKLT.PANBASE	-0.0908135614114533	SPKLT.P1	PANBASE	P1
SPKLT	UNFILLED	0.5444	SPKLT.UNFILLED	-0.0195602402103419	SPKLT.P1	UNFILLED	P1
SPKLT	DTHD	2e-04	SPKLT.DTHD	-0.133594876190581	SPKLT.P1	DTHD	P1
SPKLT	CUDI	0.8436	SPKLT.CUDI	0.0378998367297705	SPKLT.P1	CUDI	P1
SPKLT	CULT	0.0015	SPKLT.CULT	-0.0815480138942813	SPKLT.P1	CULT	P1
SPKLT	DIST	0.0182	SPKLT.DIST	0.0669816692523334	SPKLT.P1	DIST	P1
SPKLT	PNLG	0.0838	SPKLT.PNLG	0.288899037639555	SPKLT.P1	PNLG	P1
SPKLT	FLFWD	0.2295	SPKLT.FLFWD	-0.0495080293640435	SPKLT.P1	FLFWD	P1
SPKLT	2LWD	0.3696	SPKLT.2LWD	-0.140647685042937	SPKLT.P1	2LWD	P1
STLWD	FERT	0.4675	STLWD.FERT	0.172577524713695	STLWD.P1	FERT	P1
STLWD	FLFLG	0.0637	STLWD.FLFLG	0.10864059060922	STLWD.P1	FLFLG	P1
STLWD	2LLT	0.0181	STLWD.2LLT	0.1071463104214	STLWD.P1	2LLT	P1
STLWD	ANTLT	0.1193	STLWD.ANTLT	-0.143763387147914	STLWD.P1	ANTLT	P1
STLWD	LIGLT	0.3836	STLWD.LIGLT	0.0839527550697194	STLWD.P1	LIGLT	P1
STLWD	PANBASE	0.0026	STLWD.PANBASE	-0.348133574453991	STLWD.P1	PANBASE	P1
STLWD	UNFILLED	0.0883	STLWD.UNFILLED	-0.20553341514525	STLWD.P1	UNFILLED	P1
STLWD	DTHD	0.0203	STLWD.DTHD	0.0176964237218074	STLWD.P1	DTHD	P1
STLWD	CUDI	0.7834	STLWD.CUDI	0.179622758311915	STLWD.P1	CUDI	P1
STLWD	CULT	0.1809	STLWD.CULT	-0.000982349284275427	STLWD.P1	CULT	P1
STLWD	DIST	0.3964	STLWD.DIST	-0.00190691725709456	STLWD.P1	DIST	P1
STLWD	PNLG	0.552	STLWD.PNLG	0.147938672310873	STLWD.P1	PNLG	P1
STLWD	FLFWD	0.7259	STLWD.FLFWD	-0.0121908750959402	STLWD.P1	FLFWD	P1
STLWD	2LWD	0.2518	STLWD.2LWD	0.0259983689181311	STLWD.P1	2LWD	P1
STLWD	SPKLT	0.173	STLWD.SPKLT	0.406992018477215	STLWD.P1	SPKLT	P1
SPKWD	FERT	0.3691	SPKWD.FERT	0.0150823669970253	SPKWD.P1	FERT	P1
SPKWD	FLFLG	0.0102	SPKWD.FLFLG	0.435842403184983	SPKWD.P1	FLFLG	P1
SPKWD	2LLT	0.1996	SPKWD.2LLT	0.307957183682275	SPKWD.P1	2LLT	P1
SPKWD	ANTLT	9e-04	SPKWD.ANTLT	-0.55443839067075	SPKWD.P1	ANTLT	P1
SPKWD	LIGLT	0.0439	SPKWD.LIGLT	0.121912679426938	SPKWD.P1	LIGLT	P1
SPKWD	PANBASE	0.2859	SPKWD.PANBASE	-0.164967002616169	SPKWD.P1	PANBASE	P1
SPKWD	UNFILLED	0.2364	SPKWD.UNFILLED	0.16141033168666	SPKWD.P1	UNFILLED	P1
SPKWD	DTHD	0.0534	SPKWD.DTHD	-0.258116689170277	SPKWD.P1	DTHD	P1
SPKWD	CUDI	0.5404	SPKWD.CUDI	0.222819234510575	SPKWD.P1	CUDI	P1
SPKWD	CULT	0.0093	SPKWD.CULT	-0.137983425650398	SPKWD.P1	CULT	P1
SPKWD	DIST	0.3514	SPKWD.DIST	-0.135661949003775	SPKWD.P1	DIST	P1
SPKWD	PNLG	0.0997	SPKWD.PNLG	0.0623485056141863	SPKWD.P1	PNLG	P1
SPKWD	FLFWD	0.0761	SPKWD.FLFWD	0.025159203892762	SPKWD.P1	FLFWD	P1
SPKWD	2LWD	0.1918	SPKWD.2LWD	-0.0986796590150562	SPKWD.P1	2LWD	P1
SPKWD	SPKLT	0.1017	SPKWD.SPKLT	0.252171872465472	SPKWD.P1	SPKLT	P1
SPKWD	STLWD	0.996	SPKWD.STLWD	0.118839930927946	SPKWD.P1	STLWD	P1
STLLT	FERT	0.1421	STLLT.FERT	0.056490288263569	STLLT.P1	FERT	P1
STLLT	FLFLG	0.314	STLLT.FLFLG	0.172624706746642	STLLT.P1	FLFLG	P1
STLLT	2LLT	0.464	STLLT.2LLT	0.0888365274498928	STLLT.P1	2LLT	P1
STLLT	ANTLT	0.2082	STLLT.ANTLT	-0.0663166455779916	STLLT.P1	ANTLT	P1
STLLT	LIGLT	0.6874	STLLT.LIGLT	0.103655534885968	STLLT.P1	LIGLT	P1
STLLT	PANBASE	0.2204	STLLT.PANBASE	-0.21281242955346	STLLT.P1	PANBASE	P1
STLLT	UNFILLED	0.4497	STLLT.UNFILLED	-0.0872006172699359	STLLT.P1	UNFILLED	P1
STLLT	DTHD	0.1243	STLLT.DTHD	-0.156170391354393	STLLT.P1	DTHD	P1
STLLT	CUDI	0.7358	STLLT.CUDI	0.07296788611158	STLLT.P1	CUDI	P1
STLLT	CULT	0.0529	STLLT.CULT	-0.0819762259215377	STLLT.P1	CULT	P1
STLLT	DIST	0.3879	STLLT.DIST	-0.0900519249292883	STLLT.P1	DIST	P1
STLLT	PNLG	0.0679	STLLT.PNLG	0.0809487333365814	STLLT.P1	PNLG	P1
STLLT	FLFWD	0.6467	STLLT.FLFWD	0.00664406672171652	STLLT.P1	FLFWD	P1
STLLT	2LWD	0.7734	STLLT.2LWD	-0.0252019185228442	STLLT.P1	2LWD	P1
STLLT	SPKLT	0.2722	STLLT.SPKLT	0.436908629577678	STLLT.P1	SPKLT	P1
STLLT	STLWD	0.8242	STLLT.STLWD	0.427269400654391	STLLT.P1	STLWD	P1
STLLT	SPKWD	0.2041	STLLT.SPKWD	0.318818715102998	STLLT.P1	SPKWD	P1
STYLT	FERT	0.1107	STYLT.FERT	-0.147891626448814	STYLT.P1	FERT	P1
STYLT	FLFLG	0.6905	STYLT.FLFLG	-0.0397788198056603	STYLT.P1	FLFLG	P1
STYLT	2LLT	0.3647	STYLT.2LLT	0.0572881211180683	STYLT.P1	2LLT	P1
STYLT	ANTLT	0.5685	STYLT.ANTLT	0.111318493967254	STYLT.P1	ANTLT	P1
STYLT	LIGLT	0.225	STYLT.LIGLT	0.0155499761379611	STYLT.P1	LIGLT	P1
STYLT	PANBASE	0.4933	STYLT.PANBASE	-0.136199786184083	STYLT.P1	PANBASE	P1
STYLT	UNFILLED	0.1671	STYLT.UNFILLED	0.0456389055076682	STYLT.P1	UNFILLED	P1
STYLT	DTHD	0.2495	STYLT.DTHD	0.188920716599314	STYLT.P1	DTHD	P1
STYLT	CUDI	0.762	STYLT.CUDI	0.204401641451214	STYLT.P1	CUDI	P1
STYLT	CULT	0.1026	STYLT.CULT	0.129245815985143	STYLT.P1	CULT	P1
STYLT	DIST	0.9079	STYLT.DIST	0.0780233574530694	STYLT.P1	DIST	P1
STYLT	PNLG	0.3694	STYLT.PNLG	0.275529905489097	STYLT.P1	PNLG	P1
STYLT	FLFWD	0.6396	STYLT.FLFWD	0.113676659688581	STYLT.P1	FLFWD	P1
STYLT	2LWD	0.5736	STYLT.2LWD	0.137104888201618	STYLT.P1	2LWD	P1
STYLT	SPKLT	0.6139	STYLT.SPKLT	0.341471738680496	STYLT.P1	SPKLT	P1
STYLT	STLWD	0.014	STYLT.STLWD	0.42128871656338	STYLT.P1	STLWD	P1
STYLT	SPKWD	0.3237	STYLT.SPKWD	0.0827253231624755	STYLT.P1	SPKWD	P1
STYLT	STLLT	0.1002	STYLT.STLLT	0.349680549992503	STYLT.P1	STLLT	P1
AWNLT	FERT	0.5259	AWNLT.FERT	0.197901268957467	AWNLT.P1	FERT	P1
AWNLT	FLFLG	0.4974	AWNLT.FLFLG	0.00839149357339366	AWNLT.P1	FLFLG	P1
AWNLT	2LLT	0.3839	AWNLT.2LLT	0.231388618331452	AWNLT.P1	2LLT	P1
AWNLT	ANTLT	0.0086	AWNLT.ANTLT	0.0375651925125422	AWNLT.P1	ANTLT	P1
AWNLT	LIGLT	0.7794	AWNLT.LIGLT	0.236167936202164	AWNLT.P1	LIGLT	P1
AWNLT	PANBASE	0.2669	AWNLT.PANBASE	-0.0961646504220603	AWNLT.P1	PANBASE	P1
AWNLT	UNFILLED	0.7993	AWNLT.UNFILLED	-0.143583143014159	AWNLT.P1	UNFILLED	P1
AWNLT	DTHD	0.0024	AWNLT.DTHD	0.0502108199555399	AWNLT.P1	DTHD	P1
AWNLT	CUDI	0.1574	AWNLT.CUDI	0.2458527291461	AWNLT.P1	CUDI	P1
AWNLT	CULT	0.2955	AWNLT.CULT	0.0562432419044189	AWNLT.P1	CULT	P1
AWNLT	DIST	0.0469	AWNLT.DIST	0.033261235115074	AWNLT.P1	DIST	P1
AWNLT	PNLG	0.7552	AWNLT.PNLG	0.177194156085153	AWNLT.P1	PNLG	P1
AWNLT	FLFWD	0.3497	AWNLT.FLFWD	-0.0796205315368495	AWNLT.P1	FLFWD	P1
AWNLT	2LWD	0.5667	AWNLT.2LWD	-0.0362891375037806	AWNLT.P1	2LWD	P1
AWNLT	SPKLT	0.2685	AWNLT.SPKLT	0.189352548779655	AWNLT.P1	SPKLT	P1
AWNLT	STLWD	0.2303	AWNLT.STLWD	0.261510398295436	AWNLT.P1	STLWD	P1
AWNLT	SPKWD	0.1949	AWNLT.SPKWD	-0.0311221647874339	AWNLT.P1	SPKWD	P1
AWNLT	STLLT	0.6	AWNLT.STLLT	0.0947904926399101	AWNLT.P1	STLLT	P1
AWNLT	STYLT	0.589	AWNLT.STYLT	0.223823985407936	AWNLT.P1	STYLT	P1
AWNWD	FERT	0.8777	AWNWD.FERT	0.0490028258382822	AWNWD.P1	FERT	P1
AWNWD	FLFLG	0.5696	AWNWD.FLFLG	0.160760451444143	AWNWD.P1	FLFLG	P1
AWNWD	2LLT	0.3448	AWNWD.2LLT	0.169853277476238	AWNWD.P1	2LLT	P1
AWNWD	ANTLT	0.9044	AWNWD.ANTLT	-0.302922794721116	AWNWD.P1	ANTLT	P1
AWNWD	LIGLT	0.4042	AWNWD.LIGLT	0.0535015445338854	AWNWD.P1	LIGLT	P1
AWNWD	PANBASE	0.082	AWNWD.PANBASE	-0.141277981803194	AWNWD.P1	PANBASE	P1
AWNWD	UNFILLED	0.8823	AWNWD.UNFILLED	-0.00598359476636198	AWNWD.P1	UNFILLED	P1
AWNWD	DTHD	0.4497	AWNWD.DTHD	-0.167109660562225	AWNWD.P1	DTHD	P1
AWNWD	CUDI	0.7404	AWNWD.CUDI	0.139794026962643	AWNWD.P1	CUDI	P1
AWNWD	CULT	0.5694	AWNWD.CULT	-0.163899571486167	AWNWD.P1	CULT	P1
AWNWD	DIST	0.3275	AWNWD.DIST	-0.171866740961381	AWNWD.P1	DIST	P1
AWNWD	PNLG	0.2496	AWNWD.PNLG	-0.0772375343712981	AWNWD.P1	PNLG	P1
AWNWD	FLFWD	0.0839	AWNWD.FLFWD	-0.181506304686811	AWNWD.P1	FLFWD	P1
AWNWD	2LWD	0.2241	AWNWD.2LWD	-0.239173158063066	AWNWD.P1	2LWD	P1
AWNWD	SPKLT	0.0223	AWNWD.SPKLT	-0.0876899210872841	AWNWD.P1	SPKLT	P1
AWNWD	STLWD	0.1132	AWNWD.STLWD	0.0150560063625435	AWNWD.P1	STLWD	P1
AWNWD	SPKWD	0.0162	AWNWD.SPKWD	0.269104676960853	AWNWD.P1	SPKWD	P1
AWNWD	STLLT	0.0377	AWNWD.STLLT	-0.0091296060956164	AWNWD.P1	STLLT	P1
AWNWD	STYLT	0.6008	AWNWD.STYLT	-0.0834727341209255	AWNWD.P1	STYLT	P1
AWNWD	AWNLT	0.0028	AWNWD.AWNLT	0.315456270934276	AWNWD.P1	AWNLT	P1
STGLT	FERT	0.0077	STGLT.FERT	-0.167564458984178	STGLT.P1	FERT	P1
STGLT	FLFLG	0.8839	STGLT.FLFLG	-0.0210302316866105	STGLT.P1	FLFLG	P1
STGLT	2LLT	0.8149	STGLT.2LLT	-0.111239398738276	STGLT.P1	2LLT	P1
STGLT	ANTLT	0.2576	STGLT.ANTLT	0.350245854119421	STGLT.P1	ANTLT	P1
STGLT	LIGLT	0.9443	STGLT.LIGLT	0.074327959368402	STGLT.P1	LIGLT	P1
STGLT	PANBASE	0.6713	STGLT.PANBASE	0.197264490793457	STGLT.P1	PANBASE	P1
STGLT	UNFILLED	0.2048	STGLT.UNFILLED	0.108850851430366	STGLT.P1	UNFILLED	P1
STGLT	DTHD	0.7075	STGLT.DTHD	0.00959846585832479	STGLT.P1	DTHD	P1
STGLT	CUDI	0.3585	STGLT.CUDI	0.0528993877031233	STGLT.P1	CUDI	P1
STGLT	CULT	0.1802	STGLT.CULT	0.156262228474501	STGLT.P1	CULT	P1
STGLT	DIST	0.119	STGLT.DIST	0.0467620631681703	STGLT.P1	DIST	P1
STGLT	PNLG	0.312	STGLT.PNLG	0.0440416291365139	STGLT.P1	PNLG	P1
STGLT	FLFWD	0.1903	STGLT.FLFWD	0.06100794982864	STGLT.P1	FLFWD	P1
STGLT	2LWD	0.1984	STGLT.2LWD	0.0741121263473483	STGLT.P1	2LWD	P1
STGLT	SPKLT	0.9734	STGLT.SPKLT	0.0920661797226295	STGLT.P1	SPKLT	P1
STGLT	STLWD	0.1091	STGLT.STLWD	-0.301306309074322	STGLT.P1	STLWD	P1
STGLT	SPKWD	0.0212	STGLT.SPKWD	-0.103483706063986	STGLT.P1	SPKWD	P1
STGLT	STLLT	0.4926	STGLT.STLLT	0.0570817109290081	STGLT.P1	STLLT	P1
STGLT	STYLT	0.2903	STGLT.STYLT	-0.0275692465177092	STGLT.P1	STYLT	P1
STGLT	AWNLT	0.6121	STGLT.AWNLT	-0.0956704009488979	STGLT.P1	AWNLT	P1
STGLT	AWNWD	0.882	STGLT.AWNWD	-0.00583172759981878	STGLT.P1	AWNWD	P1
PAN2BR	FERT	0.4993	PAN2BR.FERT	0.0743387584491324	PAN2BR.P1	FERT	P1
PAN2BR	FLFLG	0.1917	PAN2BR.FLFLG	0.109514858898902	PAN2BR.P1	FLFLG	P1
PAN2BR	2LLT	0.135	PAN2BR.2LLT	0.200525909298998	PAN2BR.P1	2LLT	P1
PAN2BR	ANTLT	0.6818	PAN2BR.ANTLT	0.0385733995314504	PAN2BR.P1	ANTLT	P1
PAN2BR	LIGLT	0.7737	PAN2BR.LIGLT	0.0993317136175848	PAN2BR.P1	LIGLT	P1
PAN2BR	PANBASE	0.7322	PAN2BR.PANBASE	0.00186255716347462	PAN2BR.P1	PANBASE	P1
PAN2BR	UNFILLED	0.657	PAN2BR.UNFILLED	-0.0664518685126498	PAN2BR.P1	UNFILLED	P1
PAN2BR	DTHD	0.7844	PAN2BR.DTHD	0.103431225177926	PAN2BR.P1	DTHD	P1
PAN2BR	CUDI	0.2232	PAN2BR.CUDI	0.175243269234252	PAN2BR.P1	CUDI	P1
PAN2BR	CULT	0.4338	PAN2BR.CULT	0.174131799545395	PAN2BR.P1	CULT	P1
PAN2BR	DIST	0.6105	PAN2BR.DIST	0.0526474979709701	PAN2BR.P1	DIST	P1
PAN2BR	PNLG	0.0276	PAN2BR.PNLG	0.201712939700655	PAN2BR.P1	PNLG	P1
PAN2BR	FLFWD	0.4152	PAN2BR.FLFWD	0.109091582058849	PAN2BR.P1	FLFWD	P1
PAN2BR	2LWD	0.7186	PAN2BR.2LWD	0.0875380523222048	PAN2BR.P1	2LWD	P1
PAN2BR	SPKLT	0.6717	PAN2BR.SPKLT	0.0666236355809858	PAN2BR.P1	SPKLT	P1
PAN2BR	STLWD	0.8566	PAN2BR.STLWD	0.0999141837683402	PAN2BR.P1	STLWD	P1
PAN2BR	SPKWD	0.2228	PAN2BR.SPKWD	0.0528710061189437	PAN2BR.P1	SPKWD	P1
PAN2BR	STLLT	0.3637	PAN2BR.STLLT	-0.0405705342257622	PAN2BR.P1	STLLT	P1
PAN2BR	STYLT	0.6694	PAN2BR.STYLT	0.238209062814807	PAN2BR.P1	STYLT	P1
PAN2BR	AWNLT	0.7728	PAN2BR.AWNLT	0.161472666405654	PAN2BR.P1	AWNLT	P1
PAN2BR	AWNWD	0.252	PAN2BR.AWNWD	-0.234682718253139	PAN2BR.P1	AWNWD	P1
PAN2BR	STGLT	0.096	PAN2BR.STGLT	-0.153492440178945	PAN2BR.P1	STGLT	P1
LEAF	FERT	0.5327	LEAF.FERT	0.047619661724401	LEAF.P1	FERT	P1
LEAF	FLFLG	0.6923	LEAF.FLFLG	0.0165031316171991	LEAF.P1	FLFLG	P1
LEAF	2LLT	0.7385	LEAF.2LLT	0.0655036278409507	LEAF.P1	2LLT	P1
LEAF	ANTLT	0.7681	LEAF.ANTLT	-0.0730479895376681	LEAF.P1	ANTLT	P1
LEAF	LIGLT	0.3269	LEAF.LIGLT	0.0794790681457775	LEAF.P1	LIGLT	P1
LEAF	PANBASE	0.1485	LEAF.PANBASE	-0.167583421700434	LEAF.P1	PANBASE	P1
LEAF	UNFILLED	0.9304	LEAF.UNFILLED	-0.0952954872828631	LEAF.P1	UNFILLED	P1
LEAF	DTHD	0.1733	LEAF.DTHD	0.0926625824996901	LEAF.P1	DTHD	P1
LEAF	CUDI	0.3065	LEAF.CUDI	0.0746175320766379	LEAF.P1	CUDI	P1
LEAF	CULT	0.4778	LEAF.CULT	0.0580485689751178	LEAF.P1	CULT	P1
LEAF	DIST	0.7049	LEAF.DIST	0.0619110146389734	LEAF.P1	DIST	P1
LEAF	PNLG	0.3993	LEAF.PNLG	0.00477180681629919	LEAF.P1	PNLG	P1
LEAF	FLFWD	0.5016	LEAF.FLFWD	0.0968237714367551	LEAF.P1	FLFWD	P1
LEAF	2LWD	0.3918	LEAF.2LWD	0.062668152264654	LEAF.P1	2LWD	P1
LEAF	SPKLT	0.3931	LEAF.SPKLT	0.111770653251495	LEAF.P1	SPKLT	P1
LEAF	STLWD	0.2744	LEAF.STLWD	0.0676260906953346	LEAF.P1	STLWD	P1
LEAF	SPKWD	0.0283	LEAF.SPKWD	0.116641676868798	LEAF.P1	SPKWD	P1
LEAF	STLLT	0.2343	LEAF.STLLT	0.0755725168719272	LEAF.P1	STLLT	P1
LEAF	STYLT	0.0293	LEAF.STYLT	0.165317291759674	LEAF.P1	STYLT	P1
LEAF	AWNLT	0.7699	LEAF.AWNLT	0.104873989098853	LEAF.P1	AWNLT	P1
LEAF	AWNWD	0.2033	LEAF.AWNWD	0.0243449436025284	LEAF.P1	AWNWD	P1
LEAF	STGLT	0.1947	LEAF.STGLT	-0.125589726662064	LEAF.P1	STGLT	P1
LEAF	PAN2BR	0.4788	LEAF.PAN2BR	-0.08153252715598	LEAF.P1	PAN2BR	P1
PANEXS	FERT	0.0773	PANEXS.FERT	0.202951949496702	PANEXS.P1	FERT	P1
PANEXS	FLFLG	0.2142	PANEXS.FLFLG	-0.0476425037610309	PANEXS.P1	FLFLG	P1
PANEXS	2LLT	0.1397	PANEXS.2LLT	0.0185808446452741	PANEXS.P1	2LLT	P1
PANEXS	ANTLT	0.4515	PANEXS.ANTLT	0.0561018147855426	PANEXS.P1	ANTLT	P1
PANEXS	LIGLT	0.3156	PANEXS.LIGLT	0.106640928626815	PANEXS.P1	LIGLT	P1
PANEXS	PANBASE	0.6083	PANEXS.PANBASE	0.13896680379052	PANEXS.P1	PANBASE	P1
PANEXS	UNFILLED	0.2404	PANEXS.UNFILLED	-0.072911503088104	PANEXS.P1	UNFILLED	P1
PANEXS	DTHD	0.1711	PANEXS.DTHD	-0.0328045975150177	PANEXS.P1	DTHD	P1
PANEXS	CUDI	0.5716	PANEXS.CUDI	-0.0225317707407383	PANEXS.P1	CUDI	P1
PANEXS	CULT	0.099	PANEXS.CULT	0.0967865010020542	PANEXS.P1	CULT	P1
PANEXS	DIST	0.6148	PANEXS.DIST	0.0659636581820334	PANEXS.P1	DIST	P1
PANEXS	PNLG	0.7885	PANEXS.PNLG	0.0597009327194401	PANEXS.P1	PNLG	P1
PANEXS	FLFWD	0.3374	PANEXS.FLFWD	0.147375725589601	PANEXS.P1	FLFWD	P1
PANEXS	2LWD	0.4023	PANEXS.2LWD	0.118772321147353	PANEXS.P1	2LWD	P1
PANEXS	SPKLT	0.8598	PANEXS.SPKLT	0.00212971532199054	PANEXS.P1	SPKLT	P1
PANEXS	STLWD	0.9365	PANEXS.STLWD	-0.0937758739220913	PANEXS.P1	STLWD	P1
PANEXS	SPKWD	0.2055	PANEXS.SPKWD	0.0283452261405052	PANEXS.P1	SPKWD	P1
PANEXS	STLLT	0.1311	PANEXS.STLLT	-0.152492772521949	PANEXS.P1	STLLT	P1
PANEXS	STYLT	0.9442	PANEXS.STYLT	-0.0185228815384925	PANEXS.P1	STYLT	P1
PANEXS	AWNLT	0.8791	PANEXS.AWNLT	-0.0801684755201162	PANEXS.P1	AWNLT	P1
PANEXS	AWNWD	0.9228	PANEXS.AWNWD	-0.058734879324233	PANEXS.P1	AWNWD	P1
PANEXS	STGLT	0.8244	PANEXS.STGLT	-0.0269097607324	PANEXS.P1	STGLT	P1
PANEXS	PAN2BR	0.4968	PANEXS.PAN2BR	-0.0463063803840526	PANEXS.P1	PAN2BR	P1
PANEXS	LEAF	0.7455	PANEXS.LEAF	0.170819911557845	PANEXS.P1	LEAF	P1
CUHABIT	FERT	0.0863	CUHABIT.FERT	-0.160536617453554	CUHABIT.P1	FERT	P1
CUHABIT	FLFLG	0.3399	CUHABIT.FLFLG	-0.226478495929601	CUHABIT.P1	FLFLG	P1
CUHABIT	2LLT	0.1435	CUHABIT.2LLT	-0.223219966742693	CUHABIT.P1	2LLT	P1
CUHABIT	ANTLT	0.163	CUHABIT.ANTLT	-0.158332430485745	CUHABIT.P1	ANTLT	P1
CUHABIT	LIGLT	0.5391	CUHABIT.LIGLT	-0.151199928806712	CUHABIT.P1	LIGLT	P1
CUHABIT	PANBASE	0.4187	CUHABIT.PANBASE	0.0455219991215127	CUHABIT.P1	PANBASE	P1
CUHABIT	UNFILLED	0.1053	CUHABIT.UNFILLED	0.0576266709494185	CUHABIT.P1	UNFILLED	P1
CUHABIT	DTHD	0.2836	CUHABIT.DTHD	0.105401463046778	CUHABIT.P1	DTHD	P1
CUHABIT	CUDI	0.7768	CUHABIT.CUDI	0.111610669736347	CUHABIT.P1	CUDI	P1
CUHABIT	CULT	0.2116	CUHABIT.CULT	-0.0528171263145095	CUHABIT.P1	CULT	P1
CUHABIT	DIST	0.0368	CUHABIT.DIST	-0.0446065957405804	CUHABIT.P1	DIST	P1
CUHABIT	PNLG	0.1409	CUHABIT.PNLG	-0.0410662636975729	CUHABIT.P1	PNLG	P1
CUHABIT	FLFWD	0.8512	CUHABIT.FLFWD	-0.167359470882647	CUHABIT.P1	FLFWD	P1
CUHABIT	2LWD	0.8142	CUHABIT.2LWD	-0.14440512484823	CUHABIT.P1	2LWD	P1
CUHABIT	SPKLT	0.1733	CUHABIT.SPKLT	0.0525504513453028	CUHABIT.P1	SPKLT	P1
CUHABIT	STLWD	0.839	CUHABIT.STLWD	-0.0815050095559877	CUHABIT.P1	STLWD	P1
CUHABIT	SPKWD	0.0349	CUHABIT.SPKWD	0.0858828033249951	CUHABIT.P1	SPKWD	P1
CUHABIT	STLLT	0.035	CUHABIT.STLLT	0.070377855863108	CUHABIT.P1	STLLT	P1
CUHABIT	STYLT	0.7393	CUHABIT.STYLT	-0.0245786694367151	CUHABIT.P1	STYLT	P1
CUHABIT	AWNLT	0.3527	CUHABIT.AWNLT	0.0599182565475986	CUHABIT.P1	AWNLT	P1
CUHABIT	AWNWD	0.2965	CUHABIT.AWNWD	0.068166505133775	CUHABIT.P1	AWNWD	P1
CUHABIT	STGLT	0.4201	CUHABIT.STGLT	-0.0864520677763325	CUHABIT.P1	STGLT	P1
CUHABIT	PAN2BR	0.6139	CUHABIT.PAN2BR	-0.257218970954379	CUHABIT.P1	PAN2BR	P1
CUHABIT	LEAF	0.1917	CUHABIT.LEAF	0.116385216033041	CUHABIT.P1	LEAF	P1
CUHABIT	PANEXS	0.2039	CUHABIT.PANEXS	-0.0227601443557756	CUHABIT.P1	PANEXS	P1
CUHABIT_VEG	FERT	0.6464	CUHABIT_VEG.FERT	-0.150927810100624	CUHABIT_VEG.P1	FERT	P1
CUHABIT_VEG	FLFLG	0.3139	CUHABIT_VEG.FLFLG	-0.19179632439865	CUHABIT_VEG.P1	FLFLG	P1
CUHABIT_VEG	2LLT	0.2731	CUHABIT_VEG.2LLT	-0.10571300411332	CUHABIT_VEG.P1	2LLT	P1
CUHABIT_VEG	ANTLT	0.0583	CUHABIT_VEG.ANTLT	0.0551476851401487	CUHABIT_VEG.P1	ANTLT	P1
CUHABIT_VEG	LIGLT	0.7566	CUHABIT_VEG.LIGLT	0.00508772121383877	CUHABIT_VEG.P1	LIGLT	P1
CUHABIT_VEG	PANBASE	0.5743	CUHABIT_VEG.PANBASE	0.0652413448410008	CUHABIT_VEG.P1	PANBASE	P1
CUHABIT_VEG	UNFILLED	0.3799	CUHABIT_VEG.UNFILLED	0.111192259090842	CUHABIT_VEG.P1	UNFILLED	P1
CUHABIT_VEG	DTHD	0.6036	CUHABIT_VEG.DTHD	0.10876979063683	CUHABIT_VEG.P1	DTHD	P1
CUHABIT_VEG	CUDI	0.2039	CUHABIT_VEG.CUDI	0.0231658815684254	CUHABIT_VEG.P1	CUDI	P1
CUHABIT_VEG	CULT	0.3491	CUHABIT_VEG.CULT	0.038437259286658	CUHABIT_VEG.P1	CULT	P1
CUHABIT_VEG	DIST	0.2129	CUHABIT_VEG.DIST	0.0772837266541338	CUHABIT_VEG.P1	DIST	P1
CUHABIT_VEG	PNLG	0.1639	CUHABIT_VEG.PNLG	0.00946939893910674	CUHABIT_VEG.P1	PNLG	P1
CUHABIT_VEG	FLFWD	0.254	CUHABIT_VEG.FLFWD	0.0732290069113616	CUHABIT_VEG.P1	FLFWD	P1
CUHABIT_VEG	2LWD	0.7596	CUHABIT_VEG.2LWD	0.065582969543107	CUHABIT_VEG.P1	2LWD	P1
CUHABIT_VEG	SPKLT	0.8201	CUHABIT_VEG.SPKLT	-0.00119296738591852	CUHABIT_VEG.P1	SPKLT	P1
CUHABIT_VEG	STLWD	0.1013	CUHABIT_VEG.STLWD	-0.0259064445935007	CUHABIT_VEG.P1	STLWD	P1
CUHABIT_VEG	SPKWD	0.3284	CUHABIT_VEG.SPKWD	0.0150853103427407	CUHABIT_VEG.P1	SPKWD	P1
CUHABIT_VEG	STLLT	0.6071	CUHABIT_VEG.STLLT	-0.053883316136789	CUHABIT_VEG.P1	STLLT	P1
CUHABIT_VEG	STYLT	0.581	CUHABIT_VEG.STYLT	-0.124657308881331	CUHABIT_VEG.P1	STYLT	P1
CUHABIT_VEG	AWNLT	0.0165	CUHABIT_VEG.AWNLT	-0.214456138284394	CUHABIT_VEG.P1	AWNLT	P1
CUHABIT_VEG	AWNWD	0.9755	CUHABIT_VEG.AWNWD	0.0573473304300814	CUHABIT_VEG.P1	AWNWD	P1
CUHABIT_VEG	STGLT	0.4089	CUHABIT_VEG.STGLT	-0.0317914413071549	CUHABIT_VEG.P1	STGLT	P1
CUHABIT_VEG	PAN2BR	0.5006	CUHABIT_VEG.PAN2BR	-0.322906357292177	CUHABIT_VEG.P1	PAN2BR	P1
CUHABIT_VEG	LEAF	0.5117	CUHABIT_VEG.LEAF	0.00839900738234743	CUHABIT_VEG.P1	LEAF	P1
CUHABIT_VEG	PANEXS	0.8076	CUHABIT_VEG.PANEXS	0.0954741238393201	CUHABIT_VEG.P1	PANEXS	P1
CUHABIT_VEG	CUHABIT	0.0974	CUHABIT_VEG.CUHABIT	0.292039472815645	CUHABIT_VEG.P1	CUHABIT	P1
FLAGATT	FERT	0.6863	FLAGATT.FERT	0.0853835398278395	FLAGATT.P1	FERT	P1
FLAGATT	FLFLG	0.6968	FLAGATT.FLFLG	-0.149247317526322	FLAGATT.P1	FLFLG	P1
FLAGATT	2LLT	0.1129	FLAGATT.2LLT	-0.193713812321301	FLAGATT.P1	2LLT	P1
FLAGATT	ANTLT	0.9618	FLAGATT.ANTLT	0.0512205563904132	FLAGATT.P1	ANTLT	P1
FLAGATT	LIGLT	0.3224	FLAGATT.LIGLT	-0.236002332853954	FLAGATT.P1	LIGLT	P1
FLAGATT	PANBASE	0.5477	FLAGATT.PANBASE	0.0678327925870471	FLAGATT.P1	PANBASE	P1
FLAGATT	UNFILLED	0.3038	FLAGATT.UNFILLED	-0.0711061575977792	FLAGATT.P1	UNFILLED	P1
FLAGATT	DTHD	0.8193	FLAGATT.DTHD	0.0856685107082024	FLAGATT.P1	DTHD	P1
FLAGATT	CUDI	0.4901	FLAGATT.CUDI	-0.0130993771103418	FLAGATT.P1	CUDI	P1
FLAGATT	CULT	0.2179	FLAGATT.CULT	-0.0409033093150316	FLAGATT.P1	CULT	P1
FLAGATT	DIST	0.1633	FLAGATT.DIST	-0.146077607258199	FLAGATT.P1	DIST	P1
FLAGATT	PNLG	0.383	FLAGATT.PNLG	-0.109493661277809	FLAGATT.P1	PNLG	P1
FLAGATT	FLFWD	0.4	FLAGATT.FLFWD	-0.00823750756474506	FLAGATT.P1	FLFWD	P1
FLAGATT	2LWD	0.5743	FLAGATT.2LWD	0.076389007414858	FLAGATT.P1	2LWD	P1
FLAGATT	SPKLT	0.5676	FLAGATT.SPKLT	-0.00943048816344788	FLAGATT.P1	SPKLT	P1
FLAGATT	STLWD	0.4915	FLAGATT.STLWD	0.0282740473255013	FLAGATT.P1	STLWD	P1
FLAGATT	SPKWD	0.2887	FLAGATT.SPKWD	-0.0263927668490097	FLAGATT.P1	SPKWD	P1
FLAGATT	STLLT	0.8064	FLAGATT.STLLT	0.0454320540314392	FLAGATT.P1	STLLT	P1
FLAGATT	STYLT	0.9388	FLAGATT.STYLT	0.0790365031544298	FLAGATT.P1	STYLT	P1
FLAGATT	AWNLT	0.3296	FLAGATT.AWNLT	-0.0225531660403549	FLAGATT.P1	AWNLT	P1
FLAGATT	AWNWD	0.8698	FLAGATT.AWNWD	-0.20214863185887	FLAGATT.P1	AWNWD	P1
FLAGATT	STGLT	0.8964	FLAGATT.STGLT	0.011562546432365	FLAGATT.P1	STGLT	P1
FLAGATT	PAN2BR	0.9753	FLAGATT.PAN2BR	-0.170539413998609	FLAGATT.P1	PAN2BR	P1
FLAGATT	LEAF	0.8341	FLAGATT.LEAF	0.172478116754464	FLAGATT.P1	LEAF	P1
FLAGATT	PANEXS	0.5439	FLAGATT.PANEXS	0.138626694334962	FLAGATT.P1	PANEXS	P1
FLAGATT	CUHABIT	0.633	FLAGATT.CUHABIT	0.247899901341825	FLAGATT.P1	CUHABIT	P1
FLAGATT	CUHABIT_VEG	0.2514	FLAGATT.CUHABIT_VEG	-0.0416092546248751	FLAGATT.P1	CUHABIT_VEG	P1
PANTYPE	FERT	0.9915	PANTYPE.FERT	-0.0666107404848566	PANTYPE.P1	FERT	P1
PANTYPE	FLFLG	0.1432	PANTYPE.FLFLG	-0.296348290643225	PANTYPE.P1	FLFLG	P1
PANTYPE	2LLT	0.2156	PANTYPE.2LLT	-0.15686842956241	PANTYPE.P1	2LLT	P1
PANTYPE	ANTLT	0.8049	PANTYPE.ANTLT	0.00393584622392289	PANTYPE.P1	ANTLT	P1
PANTYPE	LIGLT	0.3334	PANTYPE.LIGLT	-0.115281581558026	PANTYPE.P1	LIGLT	P1
PANTYPE	PANBASE	0.6782	PANTYPE.PANBASE	-0.00915626021056897	PANTYPE.P1	PANBASE	P1
PANTYPE	UNFILLED	0.9993	PANTYPE.UNFILLED	0.0826038833832332	PANTYPE.P1	UNFILLED	P1
PANTYPE	DTHD	0.3091	PANTYPE.DTHD	0.178661031953102	PANTYPE.P1	DTHD	P1
PANTYPE	CUDI	0.5628	PANTYPE.CUDI	0.113675136303272	PANTYPE.P1	CUDI	P1
PANTYPE	CULT	0.1658	PANTYPE.CULT	0.108222408316518	PANTYPE.P1	CULT	P1
PANTYPE	DIST	0.9614	PANTYPE.DIST	0.060674226473998	PANTYPE.P1	DIST	P1
PANTYPE	PNLG	0.7564	PANTYPE.PNLG	-0.0121994113706428	PANTYPE.P1	PNLG	P1
PANTYPE	FLFWD	0.5875	PANTYPE.FLFWD	0.0783891555992916	PANTYPE.P1	FLFWD	P1
PANTYPE	2LWD	0.1469	PANTYPE.2LWD	0.103991673636	PANTYPE.P1	2LWD	P1
PANTYPE	SPKLT	0.7432	PANTYPE.SPKLT	-0.0766939136402083	PANTYPE.P1	SPKLT	P1
PANTYPE	STLWD	0.6581	PANTYPE.STLWD	-0.0928428081558819	PANTYPE.P1	STLWD	P1
PANTYPE	SPKWD	0.3843	PANTYPE.SPKWD	-0.0492724589055609	PANTYPE.P1	SPKWD	P1
PANTYPE	STLLT	0.7573	PANTYPE.STLLT	0.0819034267779681	PANTYPE.P1	STLLT	P1
PANTYPE	STYLT	0.883	PANTYPE.STYLT	-0.00260984571115545	PANTYPE.P1	STYLT	P1
PANTYPE	AWNLT	0.6586	PANTYPE.AWNLT	-0.10036268551033	PANTYPE.P1	AWNLT	P1
PANTYPE	AWNWD	0.713	PANTYPE.AWNWD	0.0652486382967665	PANTYPE.P1	AWNWD	P1
PANTYPE	STGLT	0.3978	PANTYPE.STGLT	-0.000232231157546935	PANTYPE.P1	STGLT	P1
PANTYPE	PAN2BR	0.069	PANTYPE.PAN2BR	-0.352898039503647	PANTYPE.P1	PAN2BR	P1
PANTYPE	LEAF	0.4487	PANTYPE.LEAF	0.167067913604389	PANTYPE.P1	LEAF	P1
PANTYPE	PANEXS	0.8584	PANTYPE.PANEXS	0.165529198895357	PANTYPE.P1	PANEXS	P1
PANTYPE	CUHABIT	0.0511	PANTYPE.CUHABIT	0.299540185356897	PANTYPE.P1	CUHABIT	P1
PANTYPE	CUHABIT_VEG	0.0995	PANTYPE.CUHABIT_VEG	0.153099979504452	PANTYPE.P1	CUHABIT_VEG	P1
PANTYPE	FLAGATT	0.5448	PANTYPE.FLAGATT	0.360064184833666	PANTYPE.P1	FLAGATT	P1
PAMB	FERT	0.0194	PAMB.FERT	0.076424400848225	PAMB.P1	FERT	P1
PAMB	FLFLG	0.4918	PAMB.FLFLG	0.0188587179008669	PAMB.P1	FLFLG	P1
PAMB	2LLT	0.808	PAMB.2LLT	-0.0525425366088678	PAMB.P1	2LLT	P1
PAMB	ANTLT	0.0902	PAMB.ANTLT	-0.212676563721503	PAMB.P1	ANTLT	P1
PAMB	LIGLT	0.0899	PAMB.LIGLT	-0.0225440154970802	PAMB.P1	LIGLT	P1
PAMB	PANBASE	0.7526	PAMB.PANBASE	-0.0311512889161807	PAMB.P1	PANBASE	P1
PAMB	UNFILLED	0.1052	PAMB.UNFILLED	-0.026204802794394	PAMB.P1	UNFILLED	P1
PAMB	DTHD	0.1208	PAMB.DTHD	0.0837395735424227	PAMB.P1	DTHD	P1
PAMB	CUDI	0.2719	PAMB.CUDI	0.0574098494560968	PAMB.P1	CUDI	P1
PAMB	CULT	0.465	PAMB.CULT	0.00318853542420394	PAMB.P1	CULT	P1
PAMB	DIST	0.4596	PAMB.DIST	-0.0640826606617716	PAMB.P1	DIST	P1
PAMB	PNLG	0.8985	PAMB.PNLG	-0.08795941665875	PAMB.P1	PNLG	P1
PAMB	FLFWD	0.8503	PAMB.FLFWD	0.10479576072214	PAMB.P1	FLFWD	P1
PAMB	2LWD	0.9288	PAMB.2LWD	0.114555999658369	PAMB.P1	2LWD	P1
PAMB	SPKLT	0.2824	PAMB.SPKLT	-0.16155245082692	PAMB.P1	SPKLT	P1
PAMB	STLWD	0.7955	PAMB.STLWD	0.168195161688614	PAMB.P1	STLWD	P1
PAMB	SPKWD	0.911	PAMB.SPKWD	0.120791580333667	PAMB.P1	SPKWD	P1
PAMB	STLLT	0.8271	PAMB.STLLT	0.0127743362470253	PAMB.P1	STLLT	P1
PAMB	STYLT	0.6602	PAMB.STYLT	-0.0484625209809366	PAMB.P1	STYLT	P1
PAMB	AWNLT	0.5005	PAMB.AWNLT	-0.26993247752414	PAMB.P1	AWNLT	P1
PAMB	AWNWD	0.7971	PAMB.AWNWD	-0.152870594757243	PAMB.P1	AWNWD	P1
PAMB	STGLT	0.1965	PAMB.STGLT	-0.244903292154216	PAMB.P1	STGLT	P1
PAMB	PAN2BR	0.5622	PAMB.PAN2BR	0.0515502720919537	PAMB.P1	PAN2BR	P1
PAMB	LEAF	0.0339	PAMB.LEAF	0.035245250710457	PAMB.P1	LEAF	P1
PAMB	PANEXS	0.5212	PAMB.PANEXS	-0.0709305551336268	PAMB.P1	PANEXS	P1
PAMB	CUHABIT	0.4568	PAMB.CUHABIT	0.106567822330582	PAMB.P1	CUHABIT	P1
PAMB	CUHABIT_VEG	0.9042	PAMB.CUHABIT_VEG	-0.0604717196078987	PAMB.P1	CUHABIT_VEG	P1
PAMB	FLAGATT	0.3236	PAMB.FLAGATT	0.183615746804297	PAMB.P1	FLAGATT	P1
PAMB	PANTYPE	0.768	PAMB.PANTYPE	0.13076439299657	PAMB.P1	PANTYPE	P1
CUNO	FERT	0.9603	CUNO.FERT	-0.0834359588502399	CUNO.P1	FERT	P1
CUNO	FLFLG	0.9117	CUNO.FLFLG	-0.0468447221950914	CUNO.P1	FLFLG	P1
CUNO	2LLT	0.2664	CUNO.2LLT	0.012564922774645	CUNO.P1	2LLT	P1
CUNO	ANTLT	0.0938	CUNO.ANTLT	0.1973201785983	CUNO.P1	ANTLT	P1
CUNO	LIGLT	0.024	CUNO.LIGLT	-0.326832629259503	CUNO.P1	LIGLT	P1
CUNO	PANBASE	0.385	CUNO.PANBASE	-0.00277578836535541	CUNO.P1	PANBASE	P1
CUNO	UNFILLED	0.8306	CUNO.UNFILLED	0.115882030987535	CUNO.P1	UNFILLED	P1
CUNO	DTHD	0.0222	CUNO.DTHD	-0.105549044298854	CUNO.P1	DTHD	P1
CUNO	CUDI	0.0031	CUNO.CUDI	-0.159510396918194	CUNO.P1	CUDI	P1
CUNO	CULT	0.079	CUNO.CULT	0.0794634035077993	CUNO.P1	CULT	P1
CUNO	DIST	0.0816	CUNO.DIST	0.0636334862548611	CUNO.P1	DIST	P1
CUNO	PNLG	0.5191	CUNO.PNLG	-0.0314893183515035	CUNO.P1	PNLG	P1
CUNO	FLFWD	0.794	CUNO.FLFWD	-0.0731097497222669	CUNO.P1	FLFWD	P1
CUNO	2LWD	0.2927	CUNO.2LWD	-0.00683790149093942	CUNO.P1	2LWD	P1
CUNO	SPKLT	0.123	CUNO.SPKLT	-0.291507091816978	CUNO.P1	SPKLT	P1
CUNO	STLWD	0.428	CUNO.STLWD	-0.2392797893838	CUNO.P1	STLWD	P1
CUNO	SPKWD	0.3257	CUNO.SPKWD	-0.27321204972968	CUNO.P1	SPKWD	P1
CUNO	STLLT	0.1127	CUNO.STLLT	-0.193501036897777	CUNO.P1	STLLT	P1
CUNO	STYLT	0.0897	CUNO.STYLT	-0.167565130621567	CUNO.P1	STYLT	P1
CUNO	AWNLT	0.0386	CUNO.AWNLT	-0.409582797157748	CUNO.P1	AWNLT	P1
CUNO	AWNWD	0.1085	CUNO.AWNWD	-0.0290637947023915	CUNO.P1	AWNWD	P1
CUNO	STGLT	0.4588	CUNO.STGLT	0.000969878182503986	CUNO.P1	STGLT	P1
CUNO	PAN2BR	0.0657	CUNO.PAN2BR	-0.142916515880963	CUNO.P1	PAN2BR	P1
CUNO	LEAF	0.5503	CUNO.LEAF	-0.116241848684965	CUNO.P1	LEAF	P1
CUNO	PANEXS	0.0898	CUNO.PANEXS	0.117733323804952	CUNO.P1	PANEXS	P1
CUNO	CUHABIT	0.1292	CUNO.CUHABIT	-0.199520479836084	CUNO.P1	CUHABIT	P1
CUNO	CUHABIT_VEG	0.3034	CUNO.CUHABIT_VEG	0.0919775679159874	CUNO.P1	CUHABIT_VEG	P1
CUNO	FLAGATT	0.412	CUNO.FLAGATT	-0.0717250226083305	CUNO.P1	FLAGATT	P1
CUNO	PANTYPE	0.0889	CUNO.PANTYPE	0.302783458818835	CUNO.P1	PANTYPE	P1
CUNO	PAMB	0.6068	CUNO.PAMB	-0.0322259456955806	CUNO.P1	PAMB	P1
PNNB	FERT	0.752	PNNB.FERT	0.158830621446888	PNNB.P1	FERT	P1
PNNB	FLFLG	0.8333	PNNB.FLFLG	-0.120741184566416	PNNB.P1	FLFLG	P1
PNNB	2LLT	0.5422	PNNB.2LLT	-0.137952143262755	PNNB.P1	2LLT	P1
PNNB	ANTLT	0.0314	PNNB.ANTLT	0.207935653840467	PNNB.P1	ANTLT	P1
PNNB	LIGLT	0.3135	PNNB.LIGLT	-0.195261580283594	PNNB.P1	LIGLT	P1
PNNB	PANBASE	0.7659	PNNB.PANBASE	-0.136592063717236	PNNB.P1	PANBASE	P1
PNNB	UNFILLED	0.2528	PNNB.UNFILLED	-0.102636787268911	PNNB.P1	UNFILLED	P1
PNNB	DTHD	0.0129	PNNB.DTHD	0.125797127719097	PNNB.P1	DTHD	P1
PNNB	CUDI	0.0065	PNNB.CUDI	-0.183792765592378	PNNB.P1	CUDI	P1
PNNB	CULT	0.2413	PNNB.CULT	0.090019438210594	PNNB.P1	CULT	P1
PNNB	DIST	0.1486	PNNB.DIST	-0.0919299931027369	PNNB.P1	DIST	P1
PNNB	PNLG	0.7975	PNNB.PNLG	-0.0114428591044472	PNNB.P1	PNLG	P1
PNNB	FLFWD	0.325	PNNB.FLFWD	-0.0542958143316549	PNNB.P1	FLFWD	P1
PNNB	2LWD	0.1294	PNNB.2LWD	-0.0202225267471294	PNNB.P1	2LWD	P1
PNNB	SPKLT	0.4184	PNNB.SPKLT	-0.116154510246661	PNNB.P1	SPKLT	P1
PNNB	STLWD	0.3157	PNNB.STLWD	-0.157325634523137	PNNB.P1	STLWD	P1
PNNB	SPKWD	0.0634	PNNB.SPKWD	-0.179553804024367	PNNB.P1	SPKWD	P1
PNNB	STLLT	0.3566	PNNB.STLLT	-0.0767165450468702	PNNB.P1	STLLT	P1
PNNB	STYLT	0.6923	PNNB.STYLT	-0.013172554528108	PNNB.P1	STYLT	P1
PNNB	AWNLT	0.9938	PNNB.AWNLT	-0.344477454218443	PNNB.P1	AWNLT	P1
PNNB	AWNWD	0.2913	PNNB.AWNWD	-0.0495559830882543	PNNB.P1	AWNWD	P1
PNNB	STGLT	0.5404	PNNB.STGLT	0.0235418405013113	PNNB.P1	STGLT	P1
PNNB	PAN2BR	0.0195	PNNB.PAN2BR	-0.104850099678726	PNNB.P1	PAN2BR	P1
PNNB	LEAF	0.1852	PNNB.LEAF	-0.0522670751232288	PNNB.P1	LEAF	P1
PNNB	PANEXS	0.0646	PNNB.PANEXS	0.0168016603654125	PNNB.P1	PANEXS	P1
PNNB	CUHABIT	0.0166	PNNB.CUHABIT	-0.175855086848424	PNNB.P1	CUHABIT	P1
PNNB	CUHABIT_VEG	0.5773	PNNB.CUHABIT_VEG	0.0293043965535998	PNNB.P1	CUHABIT_VEG	P1
PNNB	FLAGATT	0.2047	PNNB.FLAGATT	-0.0660134726601091	PNNB.P1	FLAGATT	P1
PNNB	PANTYPE	0.0042	PNNB.PANTYPE	0.216579648365702	PNNB.P1	PANTYPE	P1
PNNB	PAMB	0.2308	PNNB.PAMB	-0.0230887362496124	PNNB.P1	PAMB	P1
PNNB	CUNO	0.114	PNNB.CUNO	0.527588339029383	PNNB.P1	CUNO	P1
		1	FERT.FERT	0	FERT.P2/P3	FERT	P2/P3
FLFLG	FERT	0.6934	FLFLG.FERT	0.120973218786933	FLFLG.P2/P3	FERT	P2/P3
		1	FLFLG.FLFLG	0	FLFLG.P2/P3	FLFLG	P2/P3
2LLT	FERT	0.1149	2LLT.FERT	0.101231061625922	2LLT.P2/P3	FERT	P2/P3
2LLT	FLFLG	0.0342	2LLT.FLFLG	0.619553277614495	2LLT.P2/P3	FLFLG	P2/P3
		1	2LLT.2LLT	0	2LLT.P2/P3	2LLT	P2/P3
ANTLT	FERT	0.019	ANTLT.FERT	-0.435921599647627	ANTLT.P2/P3	FERT	P2/P3
ANTLT	FLFLG	0.2208	ANTLT.FLFLG	-0.232222090777927	ANTLT.P2/P3	FLFLG	P2/P3
ANTLT	2LLT	0.0263	ANTLT.2LLT	-0.420828610524037	ANTLT.P2/P3	2LLT	P2/P3
		1	ANTLT.ANTLT	0	ANTLT.P2/P3	ANTLT	P2/P3
LIGLT	FERT	0.2806	LIGLT.FERT	-0.23230041104385	LIGLT.P2/P3	FERT	P2/P3
LIGLT	FLFLG	0.5225	LIGLT.FLFLG	0.0690199573823775	LIGLT.P2/P3	FLFLG	P2/P3
LIGLT	2LLT	0.9619	LIGLT.2LLT	0.451844245833294	LIGLT.P2/P3	2LLT	P2/P3
LIGLT	ANTLT	9e-04	LIGLT.ANTLT	-0.0822809348321183	LIGLT.P2/P3	ANTLT	P2/P3
		1	LIGLT.LIGLT	0	LIGLT.P2/P3	LIGLT	P2/P3
PANBASE	FERT	0.9298	PANBASE.FERT	-0.194502514382649	PANBASE.P2/P3	FERT	P2/P3
PANBASE	FLFLG	0.2326	PANBASE.FLFLG	0.196312397232482	PANBASE.P2/P3	FLFLG	P2/P3
PANBASE	2LLT	0.6085	PANBASE.2LLT	0.193256716839231	PANBASE.P2/P3	2LLT	P2/P3
PANBASE	ANTLT	0.2813	PANBASE.ANTLT	0.0419805372829154	PANBASE.P2/P3	ANTLT	P2/P3
PANBASE	LIGLT	0.0491	PANBASE.LIGLT	0.0956916767946722	PANBASE.P2/P3	LIGLT	P2/P3
		1	PANBASE.PANBASE	0	PANBASE.P2/P3	PANBASE	P2/P3
UNFILLED	FERT	0.3236	UNFILLED.FERT	-0.751895084394407	UNFILLED.P2/P3	FERT	P2/P3
UNFILLED	FLFLG	0.9851	UNFILLED.FLFLG	0.248124894082887	UNFILLED.P2/P3	FLFLG	P2/P3
UNFILLED	2LLT	0.3214	UNFILLED.2LLT	0.159965879551311	UNFILLED.P2/P3	2LLT	P2/P3
UNFILLED	ANTLT	0.0057	UNFILLED.ANTLT	0.140160462794538	UNFILLED.P2/P3	ANTLT	P2/P3
UNFILLED	LIGLT	0.8087	UNFILLED.LIGLT	0.222310527142597	UNFILLED.P2/P3	LIGLT	P2/P3
UNFILLED	PANBASE	0.5577	UNFILLED.PANBASE	0.13231228343001	UNFILLED.P2/P3	PANBASE	P2/P3
		1	UNFILLED.UNFILLED	0	UNFILLED.P2/P3	UNFILLED	P2/P3
DTHD	FERT	0.353	DTHD.FERT	-0.127020155151586	DTHD.P2/P3	FERT	P2/P3
DTHD	FLFLG	0.0135	DTHD.FLFLG	-0.353556516581024	DTHD.P2/P3	FLFLG	P2/P3
DTHD	2LLT	0.0744	DTHD.2LLT	-0.0637369695456655	DTHD.P2/P3	2LLT	P2/P3
DTHD	ANTLT	0.003	DTHD.ANTLT	0.049551549399261	DTHD.P2/P3	ANTLT	P2/P3
DTHD	LIGLT	0.0072	DTHD.LIGLT	0.300523093361998	DTHD.P2/P3	LIGLT	P2/P3
DTHD	PANBASE	0.0272	DTHD.PANBASE	-0.151817202118126	DTHD.P2/P3	PANBASE	P2/P3
DTHD	UNFILLED	0.513	DTHD.UNFILLED	-0.0928986305867917	DTHD.P2/P3	UNFILLED	P2/P3
		1	DTHD.DTHD	0	DTHD.P2/P3	DTHD	P2/P3
CUDI	FERT	6e-04	CUDI.FERT	0.303727715528586	CUDI.P2/P3	FERT	P2/P3
CUDI	FLFLG	0.3655	CUDI.FLFLG	-0.0511182619135782	CUDI.P2/P3	FLFLG	P2/P3
CUDI	2LLT	0.034	CUDI.2LLT	0.21957133515334	CUDI.P2/P3	2LLT	P2/P3
CUDI	ANTLT	0.0018	CUDI.ANTLT	-0.224938010854368	CUDI.P2/P3	ANTLT	P2/P3
CUDI	LIGLT	0.0984	CUDI.LIGLT	0.382742901221404	CUDI.P2/P3	LIGLT	P2/P3
CUDI	PANBASE	0.008	CUDI.PANBASE	-0.184711128439575	CUDI.P2/P3	PANBASE	P2/P3
CUDI	UNFILLED	1e-04	CUDI.UNFILLED	-0.155846667878252	CUDI.P2/P3	UNFILLED	P2/P3
CUDI	DTHD	0.6109	CUDI.DTHD	0.449964823118474	CUDI.P2/P3	DTHD	P2/P3
		1	CUDI.CUDI	0	CUDI.P2/P3	CUDI	P2/P3
CULT	FERT	0.0079	CULT.FERT	-0.0982325062233349	CULT.P2/P3	FERT	P2/P3
CULT	FLFLG	0.0377	CULT.FLFLG	-0.123399991368617	CULT.P2/P3	FLFLG	P2/P3
CULT	2LLT	0.0642	CULT.2LLT	0.256854364561641	CULT.P2/P3	2LLT	P2/P3
CULT	ANTLT	3e-04	CULT.ANTLT	0.000476856382734813	CULT.P2/P3	ANTLT	P2/P3
CULT	LIGLT	0.0238	CULT.LIGLT	0.403329383903902	CULT.P2/P3	LIGLT	P2/P3
CULT	PANBASE	0.1229	CULT.PANBASE	-0.184685722277436	CULT.P2/P3	PANBASE	P2/P3
CULT	UNFILLED	0.0447	CULT.UNFILLED	-0.0228026547925914	CULT.P2/P3	UNFILLED	P2/P3
CULT	DTHD	0.0846	CULT.DTHD	0.787333943617599	CULT.P2/P3	DTHD	P2/P3
CULT	CUDI	0.9621	CULT.CUDI	0.515032139861012	CULT.P2/P3	CUDI	P2/P3
		1	CULT.CULT	0	CULT.P2/P3	CULT	P2/P3
DIST	FERT	0.1703	DIST.FERT	-0.435844609020394	DIST.P2/P3	FERT	P2/P3
DIST	FLFLG	0.3138	DIST.FLFLG	-0.188704211086551	DIST.P2/P3	FLFLG	P2/P3
DIST	2LLT	0.0017	DIST.2LLT	-0.135550592224367	DIST.P2/P3	2LLT	P2/P3
DIST	ANTLT	0.0126	DIST.ANTLT	0.527165463023095	DIST.P2/P3	ANTLT	P2/P3
DIST	LIGLT	0.876	DIST.LIGLT	0.188921531196996	DIST.P2/P3	LIGLT	P2/P3
DIST	PANBASE	0.8699	DIST.PANBASE	-0.0864703801592304	DIST.P2/P3	PANBASE	P2/P3
DIST	UNFILLED	0.3818	DIST.UNFILLED	0.24446321995956	DIST.P2/P3	UNFILLED	P2/P3
DIST	DTHD	0.3326	DIST.DTHD	0.1433855555986	DIST.P2/P3	DTHD	P2/P3
DIST	CUDI	0.0219	DIST.CUDI	0.0139942733740053	DIST.P2/P3	CUDI	P2/P3
DIST	CULT	0.0104	DIST.CULT	0.131915920162537	DIST.P2/P3	CULT	P2/P3
		1	DIST.DIST	0	DIST.P2/P3	DIST	P2/P3
PNLG	FERT	0.0147	PNLG.FERT	0.0276396716385703	PNLG.P2/P3	FERT	P2/P3
PNLG	FLFLG	0.6652	PNLG.FLFLG	0.21613074451463	PNLG.P2/P3	FLFLG	P2/P3
PNLG	2LLT	0.5494	PNLG.2LLT	0.409927939233155	PNLG.P2/P3	2LLT	P2/P3
PNLG	ANTLT	0.16	PNLG.ANTLT	-0.0351347990020241	PNLG.P2/P3	ANTLT	P2/P3
PNLG	LIGLT	0.9302	PNLG.LIGLT	0.23436623992761	PNLG.P2/P3	LIGLT	P2/P3
PNLG	PANBASE	0.4256	PNLG.PANBASE	0.128596933221618	PNLG.P2/P3	PANBASE	P2/P3
PNLG	UNFILLED	1e-04	PNLG.UNFILLED	-0.065020214198341	PNLG.P2/P3	UNFILLED	P2/P3
PNLG	DTHD	0.6717	PNLG.DTHD	0.240985951238616	PNLG.P2/P3	DTHD	P2/P3
PNLG	CUDI	0.2274	PNLG.CUDI	0.252313224029724	PNLG.P2/P3	CUDI	P2/P3
PNLG	CULT	0.2684	PNLG.CULT	0.467954493468388	PNLG.P2/P3	CULT	P2/P3
PNLG	DIST	0.0085	PNLG.DIST	0.276906912420349	PNLG.P2/P3	DIST	P2/P3
		1	PNLG.PNLG	0	PNLG.P2/P3	PNLG	P2/P3
FLFWD	FERT	0.1251	FLFWD.FERT	0.309167938073734	FLFWD.P2/P3	FERT	P2/P3
FLFWD	FLFLG	0.2524	FLFWD.FLFLG	0.123689564876843	FLFWD.P2/P3	FLFLG	P2/P3
FLFWD	2LLT	0.749	FLFWD.2LLT	0.154988454381563	FLFWD.P2/P3	2LLT	P2/P3
FLFWD	ANTLT	0.0085	FLFWD.ANTLT	-0.336567266817477	FLFWD.P2/P3	ANTLT	P2/P3
FLFWD	LIGLT	3e-04	FLFWD.LIGLT	0.0850133697033651	FLFWD.P2/P3	LIGLT	P2/P3
FLFWD	PANBASE	0.0297	FLFWD.PANBASE	0.0733022053021536	FLFWD.P2/P3	PANBASE	P2/P3
FLFWD	UNFILLED	0.573	FLFWD.UNFILLED	0.0245029775351546	FLFWD.P2/P3	UNFILLED	P2/P3
FLFWD	DTHD	3e-04	FLFWD.DTHD	-0.218199291372412	FLFWD.P2/P3	DTHD	P2/P3
FLFWD	CUDI	0.0046	FLFWD.CUDI	0.2996885533998	FLFWD.P2/P3	CUDI	P2/P3
FLFWD	CULT	8e-04	FLFWD.CULT	-0.248099339337845	FLFWD.P2/P3	CULT	P2/P3
FLFWD	DIST	0.1511	FLFWD.DIST	-0.234780995816077	FLFWD.P2/P3	DIST	P2/P3
FLFWD	PNLG	0.0101	FLFWD.PNLG	-0.324619177058019	FLFWD.P2/P3	PNLG	P2/P3
		1	FLFWD.FLFWD	0	FLFWD.P2/P3	FLFWD	P2/P3
2LWD	FERT	0.0086	2LWD.FERT	0.26440604589555	2LWD.P2/P3	FERT	P2/P3
2LWD	FLFLG	0.0198	2LWD.FLFLG	-0.125152369479063	2LWD.P2/P3	FLFLG	P2/P3
2LWD	2LLT	0.552	2LWD.2LLT	0.152232407658124	2LWD.P2/P3	2LLT	P2/P3
2LWD	ANTLT	0.0016	2LWD.ANTLT	-0.320892434273014	2LWD.P2/P3	ANTLT	P2/P3
2LWD	LIGLT	0.3509	2LWD.LIGLT	0.238080675631357	2LWD.P2/P3	LIGLT	P2/P3
2LWD	PANBASE	0.2529	2LWD.PANBASE	-0.097399631816164	2LWD.P2/P3	PANBASE	P2/P3
2LWD	UNFILLED	0.0456	2LWD.UNFILLED	-0.0256207794910749	2LWD.P2/P3	UNFILLED	P2/P3
2LWD	DTHD	0.0024	2LWD.DTHD	0.0702409243295089	2LWD.P2/P3	DTHD	P2/P3
2LWD	CUDI	0.1394	2LWD.CUDI	0.483447907325057	2LWD.P2/P3	CUDI	P2/P3
2LWD	CULT	0.0028	2LWD.CULT	0.015457499172598	2LWD.P2/P3	CULT	P2/P3
2LWD	DIST	0.2369	2LWD.DIST	-0.129265471968767	2LWD.P2/P3	DIST	P2/P3
2LWD	PNLG	0.05	2LWD.PNLG	-0.187130666241472	2LWD.P2/P3	PNLG	P2/P3
2LWD	FLFWD	0.2648	2LWD.FLFWD	0.822002838745098	2LWD.P2/P3	FLFWD	P2/P3
		1	2LWD.2LWD	0	2LWD.P2/P3	2LWD	P2/P3
SPKLT	FERT	0.856	SPKLT.FERT	-0.0905235129820184	SPKLT.P2/P3	FERT	P2/P3
SPKLT	FLFLG	0.026	SPKLT.FLFLG	-0.202306023822373	SPKLT.P2/P3	FLFLG	P2/P3
SPKLT	2LLT	0.0466	SPKLT.2LLT	-0.182858896839281	SPKLT.P2/P3	2LLT	P2/P3
SPKLT	ANTLT	0.3041	SPKLT.ANTLT	0.214257138249438	SPKLT.P2/P3	ANTLT	P2/P3
SPKLT	LIGLT	0.6239	SPKLT.LIGLT	0.152091827491749	SPKLT.P2/P3	LIGLT	P2/P3
SPKLT	PANBASE	0.2487	SPKLT.PANBASE	0.195523431601103	SPKLT.P2/P3	PANBASE	P2/P3
SPKLT	UNFILLED	0.5444	SPKLT.UNFILLED	-0.208734419593824	SPKLT.P2/P3	UNFILLED	P2/P3
SPKLT	DTHD	2e-04	SPKLT.DTHD	0.428903602083081	SPKLT.P2/P3	DTHD	P2/P3
SPKLT	CUDI	0.8436	SPKLT.CUDI	0.139957406856465	SPKLT.P2/P3	CUDI	P2/P3
SPKLT	CULT	0.0015	SPKLT.CULT	0.269101896847977	SPKLT.P2/P3	CULT	P2/P3
SPKLT	DIST	0.0182	SPKLT.DIST	0.193030478623112	SPKLT.P2/P3	DIST	P2/P3
SPKLT	PNLG	0.0838	SPKLT.PNLG	0.253291053675498	SPKLT.P2/P3	PNLG	P2/P3
SPKLT	FLFWD	0.2295	SPKLT.FLFWD	-0.159032010215502	SPKLT.P2/P3	FLFWD	P2/P3
SPKLT	2LWD	0.3696	SPKLT.2LWD	0.00571968661762182	SPKLT.P2/P3	2LWD	P2/P3
		1	SPKLT.SPKLT	0	SPKLT.P2/P3	SPKLT	P2/P3
STLWD	FERT	0.4675	STLWD.FERT	0.016402349241403	STLWD.P2/P3	FERT	P2/P3
STLWD	FLFLG	0.0637	STLWD.FLFLG	-0.220937009722969	STLWD.P2/P3	FLFLG	P2/P3
STLWD	2LLT	0.0181	STLWD.2LLT	-0.232038310418798	STLWD.P2/P3	2LLT	P2/P3
STLWD	ANTLT	0.1193	STLWD.ANTLT	0.108175957878516	STLWD.P2/P3	ANTLT	P2/P3
STLWD	LIGLT	0.3836	STLWD.LIGLT	0.13190034204093	STLWD.P2/P3	LIGLT	P2/P3
STLWD	PANBASE	0.0026	STLWD.PANBASE	-0.0859417394800738	STLWD.P2/P3	PANBASE	P2/P3
STLWD	UNFILLED	0.0883	STLWD.UNFILLED	-0.311628945222665	STLWD.P2/P3	UNFILLED	P2/P3
STLWD	DTHD	0.0203	STLWD.DTHD	0.458165008729666	STLWD.P2/P3	DTHD	P2/P3
STLWD	CUDI	0.7834	STLWD.CUDI	0.274964942279848	STLWD.P2/P3	CUDI	P2/P3
STLWD	CULT	0.1809	STLWD.CULT	0.288278030535503	STLWD.P2/P3	CULT	P2/P3
STLWD	DIST	0.3964	STLWD.DIST	0.207243793898779	STLWD.P2/P3	DIST	P2/P3
STLWD	PNLG	0.552	STLWD.PNLG	0.0146135477456687	STLWD.P2/P3	PNLG	P2/P3
STLWD	FLFWD	0.7259	STLWD.FLFWD	-0.0380728705731863	STLWD.P2/P3	FLFWD	P2/P3
STLWD	2LWD	0.2518	STLWD.2LWD	0.192235286068188	STLWD.P2/P3	2LWD	P2/P3
STLWD	SPKLT	0.173	STLWD.SPKLT	0.670163606388174	STLWD.P2/P3	SPKLT	P2/P3
		1	STLWD.STLWD	0	STLWD.P2/P3	STLWD	P2/P3
SPKWD	FERT	0.3691	SPKWD.FERT	0.0169928444415252	SPKWD.P2/P3	FERT	P2/P3
SPKWD	FLFLG	0.0102	SPKWD.FLFLG	0.153816232481019	SPKWD.P2/P3	FLFLG	P2/P3
SPKWD	2LLT	0.1996	SPKWD.2LLT	0.0147987036686748	SPKWD.P2/P3	2LLT	P2/P3
SPKWD	ANTLT	9e-04	SPKWD.ANTLT	-0.153319623178213	SPKWD.P2/P3	ANTLT	P2/P3
SPKWD	LIGLT	0.0439	SPKWD.LIGLT	-0.226948319392363	SPKWD.P2/P3	LIGLT	P2/P3
SPKWD	PANBASE	0.2859	SPKWD.PANBASE	0.128178384061318	SPKWD.P2/P3	PANBASE	P2/P3
SPKWD	UNFILLED	0.2364	SPKWD.UNFILLED	0.141103289140039	SPKWD.P2/P3	UNFILLED	P2/P3
SPKWD	DTHD	0.0534	SPKWD.DTHD	-0.119430166059433	SPKWD.P2/P3	DTHD	P2/P3
SPKWD	CUDI	0.5404	SPKWD.CUDI	0.196120668487723	SPKWD.P2/P3	CUDI	P2/P3
SPKWD	CULT	0.0093	SPKWD.CULT	-0.131706362293445	SPKWD.P2/P3	CULT	P2/P3
SPKWD	DIST	0.3514	SPKWD.DIST	-0.314524920913555	SPKWD.P2/P3	DIST	P2/P3
SPKWD	PNLG	0.0997	SPKWD.PNLG	-0.150755623291248	SPKWD.P2/P3	PNLG	P2/P3
SPKWD	FLFWD	0.0761	SPKWD.FLFWD	0.212041704021836	SPKWD.P2/P3	FLFWD	P2/P3
SPKWD	2LWD	0.1918	SPKWD.2LWD	0.185572628971386	SPKWD.P2/P3	2LWD	P2/P3
SPKWD	SPKLT	0.1017	SPKWD.SPKLT	0.0957254197146638	SPKWD.P2/P3	SPKLT	P2/P3
SPKWD	STLWD	0.996	SPKWD.STLWD	0.118911470125535	SPKWD.P2/P3	STLWD	P2/P3
		1	SPKWD.SPKWD	0	SPKWD.P2/P3	SPKWD	P2/P3
STLLT	FERT	0.1421	STLLT.FERT	-0.0295262460241406	STLLT.P2/P3	FERT	P2/P3
STLLT	FLFLG	0.314	STLLT.FLFLG	-0.073878195280193	STLLT.P2/P3	FLFLG	P2/P3
STLLT	2LLT	0.464	STLLT.2LLT	-0.129676346274791	STLLT.P2/P3	2LLT	P2/P3
STLLT	ANTLT	0.2082	STLLT.ANTLT	0.0905332411503238	STLLT.P2/P3	ANTLT	P2/P3
STLLT	LIGLT	0.6874	STLLT.LIGLT	-0.0389906353394054	STLLT.P2/P3	LIGLT	P2/P3
STLLT	PANBASE	0.2204	STLLT.PANBASE	0.127227471253155	STLLT.P2/P3	PANBASE	P2/P3
STLLT	UNFILLED	0.4497	STLLT.UNFILLED	-0.0919477129699643	STLLT.P2/P3	UNFILLED	P2/P3
STLLT	DTHD	0.1243	STLLT.DTHD	-0.0163724576934889	STLLT.P2/P3	DTHD	P2/P3
STLLT	CUDI	0.7358	STLLT.CUDI	0.00602536599271484	STLLT.P2/P3	CUDI	P2/P3
STLLT	CULT	0.0529	STLLT.CULT	-0.0512684628473977	STLLT.P2/P3	CULT	P2/P3
STLLT	DIST	0.3879	STLLT.DIST	-0.109890957606853	STLLT.P2/P3	DIST	P2/P3
STLLT	PNLG	0.0679	STLLT.PNLG	0.0579646675913119	STLLT.P2/P3	PNLG	P2/P3
STLLT	FLFWD	0.6467	STLLT.FLFWD	0.057840192655195	STLLT.P2/P3	FLFWD	P2/P3
STLLT	2LWD	0.7734	STLLT.2LWD	0.094400227278442	STLLT.P2/P3	2LWD	P2/P3
STLLT	SPKLT	0.2722	STLLT.SPKLT	0.619214224875616	STLLT.P2/P3	SPKLT	P2/P3
STLLT	STLWD	0.8242	STLLT.STLWD	0.33879698266717	STLLT.P2/P3	STLWD	P2/P3
STLLT	SPKWD	0.2041	STLLT.SPKWD	0.508215348548219	STLLT.P2/P3	SPKWD	P2/P3
		1	STLLT.STLLT	0	STLLT.P2/P3	STLLT	P2/P3
STYLT	FERT	0.1107	STYLT.FERT	0.140511152317067	STYLT.P2/P3	FERT	P2/P3
STYLT	FLFLG	0.6905	STYLT.FLFLG	-0.0541537920585896	STYLT.P2/P3	FLFLG	P2/P3
STYLT	2LLT	0.3647	STYLT.2LLT	-0.0685262696836221	STYLT.P2/P3	2LLT	P2/P3
STYLT	ANTLT	0.5685	STYLT.ANTLT	-0.0443826641669523	STYLT.P2/P3	ANTLT	P2/P3
STYLT	LIGLT	0.225	STYLT.LIGLT	0.236704936666106	STYLT.P2/P3	LIGLT	P2/P3
STYLT	PANBASE	0.4933	STYLT.PANBASE	-0.105738228091453	STYLT.P2/P3	PANBASE	P2/P3
STYLT	UNFILLED	0.1671	STYLT.UNFILLED	-0.321500178573854	STYLT.P2/P3	UNFILLED	P2/P3
STYLT	DTHD	0.2495	STYLT.DTHD	0.291179308917357	STYLT.P2/P3	DTHD	P2/P3
STYLT	CUDI	0.762	STYLT.CUDI	0.312943624583398	STYLT.P2/P3	CUDI	P2/P3
STYLT	CULT	0.1026	STYLT.CULT	0.314265804149012	STYLT.P2/P3	CULT	P2/P3
STYLT	DIST	0.9079	STYLT.DIST	0.137990311854333	STYLT.P2/P3	DIST	P2/P3
STYLT	PNLG	0.3694	STYLT.PNLG	0.0909993351221224	STYLT.P2/P3	PNLG	P2/P3
STYLT	FLFWD	0.6396	STYLT.FLFWD	0.0589958395994238	STYLT.P2/P3	FLFWD	P2/P3
STYLT	2LWD	0.5736	STYLT.2LWD	0.215387751855654	STYLT.P2/P3	2LWD	P2/P3
STYLT	SPKLT	0.6139	STYLT.SPKLT	0.398985278101007	STYLT.P2/P3	SPKLT	P2/P3
STYLT	STLWD	0.014	STYLT.STLWD	0.748555201966495	STYLT.P2/P3	STLWD	P2/P3
STYLT	SPKWD	0.3237	STYLT.SPKWD	-0.129308988365003	STYLT.P2/P3	SPKWD	P2/P3
STYLT	STLLT	0.1002	STYLT.STLLT	0.0494945972353739	STYLT.P2/P3	STLLT	P2/P3
		1	STYLT.STYLT	0	STYLT.P2/P3	STYLT	P2/P3
AWNLT	FERT	0.5259	AWNLT.FERT	0.215591310311805	AWNLT.P2/P3	FERT	P2/P3
AWNLT	FLFLG	0.4974	AWNLT.FLFLG	0.0419718951415577	AWNLT.P2/P3	FLFLG	P2/P3
AWNLT	2LLT	0.3839	AWNLT.2LLT	0.464433407745793	AWNLT.P2/P3	2LLT	P2/P3
AWNLT	ANTLT	0.0086	AWNLT.ANTLT	-0.320178956532309	AWNLT.P2/P3	ANTLT	P2/P3
AWNLT	LIGLT	0.7794	AWNLT.LIGLT	0.330029517167029	AWNLT.P2/P3	LIGLT	P2/P3
AWNLT	PANBASE	0.2669	AWNLT.PANBASE	-0.218601879525577	AWNLT.P2/P3	PANBASE	P2/P3
AWNLT	UNFILLED	0.7993	AWNLT.UNFILLED	-0.225807219405982	AWNLT.P2/P3	UNFILLED	P2/P3
AWNLT	DTHD	0.0024	AWNLT.DTHD	-0.0699008753142153	AWNLT.P2/P3	DTHD	P2/P3
AWNLT	CUDI	0.1574	AWNLT.CUDI	-0.0150942437242871	AWNLT.P2/P3	CUDI	P2/P3
AWNLT	CULT	0.2955	AWNLT.CULT	0.0485532101131724	AWNLT.P2/P3	CULT	P2/P3
AWNLT	DIST	0.0469	AWNLT.DIST	-0.0556113476693669	AWNLT.P2/P3	DIST	P2/P3
AWNLT	PNLG	0.7552	AWNLT.PNLG	0.0834982574590639	AWNLT.P2/P3	PNLG	P2/P3
AWNLT	FLFWD	0.3497	AWNLT.FLFWD	-0.0268766324336799	AWNLT.P2/P3	FLFWD	P2/P3
AWNLT	2LWD	0.5667	AWNLT.2LWD	0.109789290838114	AWNLT.P2/P3	2LWD	P2/P3
AWNLT	SPKLT	0.2685	AWNLT.SPKLT	-0.0985466426153551	AWNLT.P2/P3	SPKLT	P2/P3
AWNLT	STLWD	0.2303	AWNLT.STLWD	-0.0338577132969127	AWNLT.P2/P3	STLWD	P2/P3
AWNLT	SPKWD	0.1949	AWNLT.SPKWD	-0.331772948134647	AWNLT.P2/P3	SPKWD	P2/P3
AWNLT	STLLT	0.6	AWNLT.STLLT	-0.0493656895062892	AWNLT.P2/P3	STLLT	P2/P3
AWNLT	STYLT	0.589	AWNLT.STYLT	0.0383160012490229	AWNLT.P2/P3	STYLT	P2/P3
		1	AWNLT.AWNLT	0	AWNLT.P2/P3	AWNLT	P2/P3
AWNWD	FERT	0.8777	AWNWD.FERT	0.133467241555106	AWNWD.P2/P3	FERT	P2/P3
AWNWD	FLFLG	0.5696	AWNWD.FLFLG	0.111131239041389	AWNWD.P2/P3	FLFLG	P2/P3
AWNWD	2LLT	0.3448	AWNWD.2LLT	0.353624866891816	AWNWD.P2/P3	2LLT	P2/P3
AWNWD	ANTLT	0.9044	AWNWD.ANTLT	-0.233830910618524	AWNWD.P2/P3	ANTLT	P2/P3
AWNWD	LIGLT	0.4042	AWNWD.LIGLT	0.28489631263779	AWNWD.P2/P3	LIGLT	P2/P3
AWNWD	PANBASE	0.082	AWNWD.PANBASE	-0.271781630247183	AWNWD.P2/P3	PANBASE	P2/P3
AWNWD	UNFILLED	0.8823	AWNWD.UNFILLED	-0.0729082822742871	AWNWD.P2/P3	UNFILLED	P2/P3
AWNWD	DTHD	0.4497	AWNWD.DTHD	-0.159989852895631	AWNWD.P2/P3	DTHD	P2/P3
AWNWD	CUDI	0.7404	AWNWD.CUDI	0.0131972361715324	AWNWD.P2/P3	CUDI	P2/P3
AWNWD	CULT	0.5694	AWNWD.CULT	-0.0467799567581394	AWNWD.P2/P3	CULT	P2/P3
AWNWD	DIST	0.3275	AWNWD.DIST	0.0718272256703873	AWNWD.P2/P3	DIST	P2/P3
AWNWD	PNLG	0.2496	AWNWD.PNLG	0.105712844930805	AWNWD.P2/P3	PNLG	P2/P3
AWNWD	FLFWD	0.0839	AWNWD.FLFWD	-0.0300654381314469	AWNWD.P2/P3	FLFWD	P2/P3
AWNWD	2LWD	0.2241	AWNWD.2LWD	0.0171298230075797	AWNWD.P2/P3	2LWD	P2/P3
AWNWD	SPKLT	0.0223	AWNWD.SPKLT	-0.308258593238852	AWNWD.P2/P3	SPKLT	P2/P3
AWNWD	STLWD	0.1132	AWNWD.STLWD	-0.28106700000747	AWNWD.P2/P3	STLWD	P2/P3
AWNWD	SPKWD	0.0162	AWNWD.SPKWD	-0.265863213162789	AWNWD.P2/P3	SPKWD	P2/P3
AWNWD	STLLT	0.0377	AWNWD.STLLT	-0.112282214138259	AWNWD.P2/P3	STLLT	P2/P3
AWNWD	STYLT	0.6008	AWNWD.STYLT	-0.13929715522991	AWNWD.P2/P3	STYLT	P2/P3
AWNWD	AWNLT	0.0028	AWNWD.AWNLT	0.796906835530267	AWNWD.P2/P3	AWNLT	P2/P3
		1	AWNWD.AWNWD	0	AWNWD.P2/P3	AWNWD	P2/P3
STGLT	FERT	0.0077	STGLT.FERT	-0.284877988860515	STGLT.P2/P3	FERT	P2/P3
STGLT	FLFLG	0.8839	STGLT.FLFLG	-0.038825081074025	STGLT.P2/P3	FLFLG	P2/P3
STGLT	2LLT	0.8149	STGLT.2LLT	-0.0175357016347728	STGLT.P2/P3	2LLT	P2/P3
STGLT	ANTLT	0.2576	STGLT.ANTLT	0.231337517312514	STGLT.P2/P3	ANTLT	P2/P3
STGLT	LIGLT	0.9443	STGLT.LIGLT	0.06486632642182	STGLT.P2/P3	LIGLT	P2/P3
STGLT	PANBASE	0.6713	STGLT.PANBASE	0.0708941644575505	STGLT.P2/P3	PANBASE	P2/P3
STGLT	UNFILLED	0.2048	STGLT.UNFILLED	0.111862406912021	STGLT.P2/P3	UNFILLED	P2/P3
STGLT	DTHD	0.7075	STGLT.DTHD	-0.0398208332274611	STGLT.P2/P3	DTHD	P2/P3
STGLT	CUDI	0.3585	STGLT.CUDI	-0.168018289893442	STGLT.P2/P3	CUDI	P2/P3
STGLT	CULT	0.1802	STGLT.CULT	0.124056989561677	STGLT.P2/P3	CULT	P2/P3
STGLT	DIST	0.119	STGLT.DIST	0.334822610662047	STGLT.P2/P3	DIST	P2/P3
STGLT	PNLG	0.312	STGLT.PNLG	0.0556668810153885	STGLT.P2/P3	PNLG	P2/P3
STGLT	FLFWD	0.1903	STGLT.FLFWD	-0.266454491690296	STGLT.P2/P3	FLFWD	P2/P3
STGLT	2LWD	0.1984	STGLT.2LWD	-0.111302275066948	STGLT.P2/P3	2LWD	P2/P3
STGLT	SPKLT	0.9734	STGLT.SPKLT	0.0484693409675862	STGLT.P2/P3	SPKLT	P2/P3
STGLT	STLWD	0.1091	STGLT.STLWD	0.0990887660512263	STGLT.P2/P3	STLWD	P2/P3
STGLT	SPKWD	0.0212	STGLT.SPKWD	-0.312600688100756	STGLT.P2/P3	SPKWD	P2/P3
STGLT	STLLT	0.4926	STGLT.STLLT	-0.0648245358499255	STGLT.P2/P3	STLLT	P2/P3
STGLT	STYLT	0.2903	STGLT.STYLT	0.275642202347521	STGLT.P2/P3	STYLT	P2/P3
STGLT	AWNLT	0.6121	STGLT.AWNLT	0.0870282620832046	STGLT.P2/P3	AWNLT	P2/P3
STGLT	AWNWD	0.882	STGLT.AWNWD	0.0354747990936403	STGLT.P2/P3	AWNWD	P2/P3
		1	STGLT.STGLT	0	STGLT.P2/P3	STGLT	P2/P3
PAN2BR	FERT	0.4993	PAN2BR.FERT	-0.0614946342680948	PAN2BR.P2/P3	FERT	P2/P3
PAN2BR	FLFLG	0.1917	PAN2BR.FLFLG	-0.108501272332619	PAN2BR.P2/P3	FLFLG	P2/P3
PAN2BR	2LLT	0.135	PAN2BR.2LLT	-0.111113561599788	PAN2BR.P2/P3	2LLT	P2/P3
PAN2BR	ANTLT	0.6818	PAN2BR.ANTLT	-0.0749704440814111	PAN2BR.P2/P3	ANTLT	P2/P3
PAN2BR	LIGLT	0.7737	PAN2BR.LIGLT	0.0981160332621015	PAN2BR.P2/P3	LIGLT	P2/P3
PAN2BR	PANBASE	0.7322	PAN2BR.PANBASE	-0.0509719803683908	PAN2BR.P2/P3	PANBASE	P2/P3
PAN2BR	UNFILLED	0.657	PAN2BR.UNFILLED	-0.0566000314948993	PAN2BR.P2/P3	UNFILLED	P2/P3
PAN2BR	DTHD	0.7844	PAN2BR.DTHD	0.136063447561357	PAN2BR.P2/P3	DTHD	P2/P3
PAN2BR	CUDI	0.2232	PAN2BR.CUDI	-0.0353916968407192	PAN2BR.P2/P3	CUDI	P2/P3
PAN2BR	CULT	0.4338	PAN2BR.CULT	-0.0433249664516496	PAN2BR.P2/P3	CULT	P2/P3
PAN2BR	DIST	0.6105	PAN2BR.DIST	-0.0944899749299609	PAN2BR.P2/P3	DIST	P2/P3
PAN2BR	PNLG	0.0276	PAN2BR.PNLG	-0.260356165171466	PAN2BR.P2/P3	PNLG	P2/P3
PAN2BR	FLFWD	0.4152	PAN2BR.FLFWD	0.0757062559353078	PAN2BR.P2/P3	FLFWD	P2/P3
PAN2BR	2LWD	0.7186	PAN2BR.2LWD	0.0292344988783576	PAN2BR.P2/P3	2LWD	P2/P3
PAN2BR	SPKLT	0.6717	PAN2BR.SPKLT	-0.0497782164870895	PAN2BR.P2/P3	SPKLT	P2/P3
PAN2BR	STLWD	0.8566	PAN2BR.STLWD	0.0432449428116721	PAN2BR.P2/P3	STLWD	P2/P3
PAN2BR	SPKWD	0.2228	PAN2BR.SPKWD	-0.180446818405083	PAN2BR.P2/P3	SPKWD	P2/P3
PAN2BR	STLLT	0.3637	PAN2BR.STLLT	-0.0897507717389363	PAN2BR.P2/P3	STLLT	P2/P3
PAN2BR	STYLT	0.6694	PAN2BR.STYLT	0.0957884894675437	PAN2BR.P2/P3	STYLT	P2/P3
PAN2BR	AWNLT	0.7728	PAN2BR.AWNLT	0.0477614189858905	PAN2BR.P2/P3	AWNLT	P2/P3
PAN2BR	AWNWD	0.252	PAN2BR.AWNWD	0.0180513089516375	PAN2BR.P2/P3	AWNWD	P2/P3
PAN2BR	STGLT	0.096	PAN2BR.STGLT	0.223224266658387	PAN2BR.P2/P3	STGLT	P2/P3
		1	PAN2BR.PAN2BR	0	PAN2BR.P2/P3	PAN2BR	P2/P3
LEAF	FERT	0.5327	LEAF.FERT	0.227406307424493	LEAF.P2/P3	FERT	P2/P3
LEAF	FLFLG	0.6923	LEAF.FLFLG	0.148353569755871	LEAF.P2/P3	FLFLG	P2/P3
LEAF	2LLT	0.7385	LEAF.2LLT	0.196199365538946	LEAF.P2/P3	2LLT	P2/P3
LEAF	ANTLT	0.7681	LEAF.ANTLT	0.0249558881311844	LEAF.P2/P3	ANTLT	P2/P3
LEAF	LIGLT	0.3269	LEAF.LIGLT	-0.114511642012341	LEAF.P2/P3	LIGLT	P2/P3
LEAF	PANBASE	0.1485	LEAF.PANBASE	-0.202673604918723	LEAF.P2/P3	PANBASE	P2/P3
LEAF	UNFILLED	0.9304	LEAF.UNFILLED	-0.0872129743729176	LEAF.P2/P3	UNFILLED	P2/P3
LEAF	DTHD	0.1733	LEAF.DTHD	-0.20959274534277	LEAF.P2/P3	DTHD	P2/P3
LEAF	CUDI	0.3065	LEAF.CUDI	-0.120850329631689	LEAF.P2/P3	CUDI	P2/P3
LEAF	CULT	0.4778	LEAF.CULT	-0.0313186835689387	LEAF.P2/P3	CULT	P2/P3
LEAF	DIST	0.7049	LEAF.DIST	-0.0636221915605495	LEAF.P2/P3	DIST	P2/P3
LEAF	PNLG	0.3993	LEAF.PNLG	0.143571788540404	LEAF.P2/P3	PNLG	P2/P3
LEAF	FLFWD	0.5016	LEAF.FLFWD	-0.100708251370841	LEAF.P2/P3	FLFWD	P2/P3
LEAF	2LWD	0.3918	LEAF.2LWD	-0.139543291351444	LEAF.P2/P3	2LWD	P2/P3
LEAF	SPKLT	0.3931	LEAF.SPKLT	-0.080949345324553	LEAF.P2/P3	SPKLT	P2/P3
LEAF	STLWD	0.2744	LEAF.STLWD	-0.223104848026328	LEAF.P2/P3	STLWD	P2/P3
LEAF	SPKWD	0.0283	LEAF.SPKWD	-0.230157116920974	LEAF.P2/P3	SPKWD	P2/P3
LEAF	STLLT	0.2343	LEAF.STLLT	-0.0766760333423797	LEAF.P2/P3	STLLT	P2/P3
LEAF	STYLT	0.0293	LEAF.STYLT	-0.306736690373209	LEAF.P2/P3	STYLT	P2/P3
LEAF	AWNLT	0.7699	LEAF.AWNLT	0.218665958591732	LEAF.P2/P3	AWNLT	P2/P3
LEAF	AWNWD	0.2033	LEAF.AWNWD	0.0737379275341971	LEAF.P2/P3	AWNWD	P2/P3
LEAF	STGLT	0.1947	LEAF.STGLT	0.0669408747032321	LEAF.P2/P3	STGLT	P2/P3
LEAF	PAN2BR	0.4788	LEAF.PAN2BR	-0.109303691784271	LEAF.P2/P3	PAN2BR	P2/P3
		1	LEAF.LEAF	0	LEAF.P2/P3	LEAF	P2/P3
PANEXS	FERT	0.0773	PANEXS.FERT	0.0176369710227585	PANEXS.P2/P3	FERT	P2/P3
PANEXS	FLFLG	0.2142	PANEXS.FLFLG	-0.282780952978261	PANEXS.P2/P3	FLFLG	P2/P3
PANEXS	2LLT	0.1397	PANEXS.2LLT	-0.309587811190843	PANEXS.P2/P3	2LLT	P2/P3
PANEXS	ANTLT	0.4515	PANEXS.ANTLT	0.2696188920146	PANEXS.P2/P3	ANTLT	P2/P3
PANEXS	LIGLT	0.3156	PANEXS.LIGLT	-0.125123233082396	PANEXS.P2/P3	LIGLT	P2/P3
PANEXS	PANBASE	0.6083	PANEXS.PANBASE	-0.028758472869331	PANEXS.P2/P3	PANBASE	P2/P3
PANEXS	UNFILLED	0.2404	PANEXS.UNFILLED	-0.0378978389736385	PANEXS.P2/P3	UNFILLED	P2/P3
PANEXS	DTHD	0.1711	PANEXS.DTHD	-0.164681127724575	PANEXS.P2/P3	DTHD	P2/P3
PANEXS	CUDI	0.5716	PANEXS.CUDI	-0.146988404097091	PANEXS.P2/P3	CUDI	P2/P3
PANEXS	CULT	0.099	PANEXS.CULT	-0.260594072688419	PANEXS.P2/P3	CULT	P2/P3
PANEXS	DIST	0.6148	PANEXS.DIST	0.107754096466242	PANEXS.P2/P3	DIST	P2/P3
PANEXS	PNLG	0.7885	PANEXS.PNLG	-0.0574522101827314	PANEXS.P2/P3	PNLG	P2/P3
PANEXS	FLFWD	0.3374	PANEXS.FLFWD	-0.147213000633457	PANEXS.P2/P3	FLFWD	P2/P3
PANEXS	2LWD	0.4023	PANEXS.2LWD	-0.0885739226113312	PANEXS.P2/P3	2LWD	P2/P3
PANEXS	SPKLT	0.8598	PANEXS.SPKLT	0.0841854164216096	PANEXS.P2/P3	SPKLT	P2/P3
PANEXS	STLWD	0.9365	PANEXS.STLWD	-0.0555405139955876	PANEXS.P2/P3	STLWD	P2/P3
PANEXS	SPKWD	0.2055	PANEXS.SPKWD	-0.296886609199278	PANEXS.P2/P3	SPKWD	P2/P3
PANEXS	STLLT	0.1311	PANEXS.STLLT	0.0582168822804038	PANEXS.P2/P3	STLLT	P2/P3
PANEXS	STYLT	0.9442	PANEXS.STYLT	-0.0803764515806252	PANEXS.P2/P3	STYLT	P2/P3
PANEXS	AWNLT	0.8791	PANEXS.AWNLT	0.000357534089438467	PANEXS.P2/P3	AWNLT	P2/P3
PANEXS	AWNWD	0.9228	PANEXS.AWNWD	-0.0615259578457689	PANEXS.P2/P3	AWNWD	P2/P3
PANEXS	STGLT	0.8244	PANEXS.STGLT	0.0417805474234753	PANEXS.P2/P3	STGLT	P2/P3
PANEXS	PAN2BR	0.4968	PANEXS.PAN2BR	-0.131661671033592	PANEXS.P2/P3	PAN2BR	P2/P3
PANEXS	LEAF	0.7455	PANEXS.LEAF	0.169813799462334	PANEXS.P2/P3	LEAF	P2/P3
		1	PANEXS.PANEXS	0	PANEXS.P2/P3	PANEXS	P2/P3
CUHABIT	FERT	0.0863	CUHABIT.FERT	0.180644543571476	CUHABIT.P2/P3	FERT	P2/P3
CUHABIT	FLFLG	0.3399	CUHABIT.FLFLG	-0.106270732748618	CUHABIT.P2/P3	FLFLG	P2/P3
CUHABIT	2LLT	0.1435	CUHABIT.2LLT	0.0869488886664504	CUHABIT.P2/P3	2LLT	P2/P3
CUHABIT	ANTLT	0.163	CUHABIT.ANTLT	-0.112502737584059	CUHABIT.P2/P3	ANTLT	P2/P3
CUHABIT	LIGLT	0.5391	CUHABIT.LIGLT	0.0197696643750297	CUHABIT.P2/P3	LIGLT	P2/P3
CUHABIT	PANBASE	0.4187	CUHABIT.PANBASE	0.117355879036011	CUHABIT.P2/P3	PANBASE	P2/P3
CUHABIT	UNFILLED	0.1053	CUHABIT.UNFILLED	-0.233110233663186	CUHABIT.P2/P3	UNFILLED	P2/P3
CUHABIT	DTHD	0.2836	CUHABIT.DTHD	0.0823236010316238	CUHABIT.P2/P3	DTHD	P2/P3
CUHABIT	CUDI	0.7768	CUHABIT.CUDI	0.116922790024819	CUHABIT.P2/P3	CUDI	P2/P3
CUHABIT	CULT	0.2116	CUHABIT.CULT	0.223725518624929	CUHABIT.P2/P3	CULT	P2/P3
CUHABIT	DIST	0.0368	CUHABIT.DIST	-0.0205261182108911	CUHABIT.P2/P3	DIST	P2/P3
CUHABIT	PNLG	0.1409	CUHABIT.PNLG	0.273969265396112	CUHABIT.P2/P3	PNLG	P2/P3
CUHABIT	FLFWD	0.8512	CUHABIT.FLFWD	-0.0781118859030535	CUHABIT.P2/P3	FLFWD	P2/P3
CUHABIT	2LWD	0.8142	CUHABIT.2LWD	-0.0410837666982374	CUHABIT.P2/P3	2LWD	P2/P3
CUHABIT	SPKLT	0.1733	CUHABIT.SPKLT	0.00163675000699683	CUHABIT.P2/P3	SPKLT	P2/P3
CUHABIT	STLWD	0.839	CUHABIT.STLWD	-0.0444390929355396	CUHABIT.P2/P3	STLWD	P2/P3
CUHABIT	SPKWD	0.0349	CUHABIT.SPKWD	-0.31664282588238	CUHABIT.P2/P3	SPKWD	P2/P3
CUHABIT	STLLT	0.035	CUHABIT.STLLT	-0.124571620289528	CUHABIT.P2/P3	STLLT	P2/P3
CUHABIT	STYLT	0.7393	CUHABIT.STYLT	0.0340486301511456	CUHABIT.P2/P3	STYLT	P2/P3
CUHABIT	AWNLT	0.3527	CUHABIT.AWNLT	0.028643912316007	CUHABIT.P2/P3	AWNLT	P2/P3
CUHABIT	AWNWD	0.2965	CUHABIT.AWNWD	-0.139372066858027	CUHABIT.P2/P3	AWNWD	P2/P3
CUHABIT	STGLT	0.4201	CUHABIT.STGLT	0.0544483850059508	CUHABIT.P2/P3	STGLT	P2/P3
CUHABIT	PAN2BR	0.6139	CUHABIT.PAN2BR	-0.401807923519212	CUHABIT.P2/P3	PAN2BR	P2/P3
CUHABIT	LEAF	0.1917	CUHABIT.LEAF	0.257494966593381	CUHABIT.P2/P3	LEAF	P2/P3
CUHABIT	PANEXS	0.2039	CUHABIT.PANEXS	0.174159207368878	CUHABIT.P2/P3	PANEXS	P2/P3
		1	CUHABIT.CUHABIT	0	CUHABIT.P2/P3	CUHABIT	P2/P3
CUHABIT_VEG	FERT	0.6464	CUHABIT_VEG.FERT	-0.0842806393792041	CUHABIT_VEG.P2/P3	FERT	P2/P3
CUHABIT_VEG	FLFLG	0.3139	CUHABIT_VEG.FLFLG	-0.240178689203296	CUHABIT_VEG.P2/P3	FLFLG	P2/P3
CUHABIT_VEG	2LLT	0.2731	CUHABIT_VEG.2LLT	-0.00272459520378462	CUHABIT_VEG.P2/P3	2LLT	P2/P3
CUHABIT_VEG	ANTLT	0.0583	CUHABIT_VEG.ANTLT	-0.0154090940584153	CUHABIT_VEG.P2/P3	ANTLT	P2/P3
CUHABIT_VEG	LIGLT	0.7566	CUHABIT_VEG.LIGLT	-0.0154348871518002	CUHABIT_VEG.P2/P3	LIGLT	P2/P3
CUHABIT_VEG	PANBASE	0.5743	CUHABIT_VEG.PANBASE	0.0213041237519471	CUHABIT_VEG.P2/P3	PANBASE	P2/P3
CUHABIT_VEG	UNFILLED	0.3799	CUHABIT_VEG.UNFILLED	-0.0118290198658715	CUHABIT_VEG.P2/P3	UNFILLED	P2/P3
CUHABIT_VEG	DTHD	0.6036	CUHABIT_VEG.DTHD	0.0433912848175107	CUHABIT_VEG.P2/P3	DTHD	P2/P3
CUHABIT_VEG	CUDI	0.2039	CUHABIT_VEG.CUDI	-0.0723811141036171	CUHABIT_VEG.P2/P3	CUDI	P2/P3
CUHABIT_VEG	CULT	0.3491	CUHABIT_VEG.CULT	0.10732603134055	CUHABIT_VEG.P2/P3	CULT	P2/P3
CUHABIT_VEG	DIST	0.2129	CUHABIT_VEG.DIST	0.10635938293679	CUHABIT_VEG.P2/P3	DIST	P2/P3
CUHABIT_VEG	PNLG	0.1639	CUHABIT_VEG.PNLG	0.0830673770234296	CUHABIT_VEG.P2/P3	PNLG	P2/P3
CUHABIT_VEG	FLFWD	0.254	CUHABIT_VEG.FLFWD	-0.00171720775891673	CUHABIT_VEG.P2/P3	FLFWD	P2/P3
CUHABIT_VEG	2LWD	0.7596	CUHABIT_VEG.2LWD	0.0866520605460464	CUHABIT_VEG.P2/P3	2LWD	P2/P3
CUHABIT_VEG	SPKLT	0.8201	CUHABIT_VEG.SPKLT	-0.099086349470908	CUHABIT_VEG.P2/P3	SPKLT	P2/P3
CUHABIT_VEG	STLWD	0.1013	CUHABIT_VEG.STLWD	-0.0948797191026289	CUHABIT_VEG.P2/P3	STLWD	P2/P3
CUHABIT_VEG	SPKWD	0.3284	CUHABIT_VEG.SPKWD	-0.212075348994679	CUHABIT_VEG.P2/P3	SPKWD	P2/P3
CUHABIT_VEG	STLLT	0.6071	CUHABIT_VEG.STLLT	0.0192621427549997	CUHABIT_VEG.P2/P3	STLLT	P2/P3
CUHABIT_VEG	STYLT	0.581	CUHABIT_VEG.STYLT	-0.25584586887968	CUHABIT_VEG.P2/P3	STYLT	P2/P3
CUHABIT_VEG	AWNLT	0.0165	CUHABIT_VEG.AWNLT	0.134610834290259	CUHABIT_VEG.P2/P3	AWNLT	P2/P3
CUHABIT_VEG	AWNWD	0.9755	CUHABIT_VEG.AWNWD	0.0183731157068274	CUHABIT_VEG.P2/P3	AWNWD	P2/P3
CUHABIT_VEG	STGLT	0.4089	CUHABIT_VEG.STGLT	0.0610212468929809	CUHABIT_VEG.P2/P3	STGLT	P2/P3
CUHABIT_VEG	PAN2BR	0.5006	CUHABIT_VEG.PAN2BR	-0.130657449604364	CUHABIT_VEG.P2/P3	PAN2BR	P2/P3
CUHABIT_VEG	LEAF	0.5117	CUHABIT_VEG.LEAF	0.211816337469135	CUHABIT_VEG.P2/P3	LEAF	P2/P3
CUHABIT_VEG	PANEXS	0.8076	CUHABIT_VEG.PANEXS	0.0694340719998915	CUHABIT_VEG.P2/P3	PANEXS	P2/P3
CUHABIT_VEG	CUHABIT	0.0974	CUHABIT_VEG.CUHABIT	0.597940015392165	CUHABIT_VEG.P2/P3	CUHABIT	P2/P3
		1	CUHABIT_VEG.CUHABIT_VEG	0	CUHABIT_VEG.P2/P3	CUHABIT_VEG	P2/P3
FLAGATT	FERT	0.6863	FLAGATT.FERT	-0.0459475135145588	FLAGATT.P2/P3	FERT	P2/P3
FLAGATT	FLFLG	0.6968	FLAGATT.FLFLG	-0.0110480688836476	FLAGATT.P2/P3	FLFLG	P2/P3
FLAGATT	2LLT	0.1129	FLAGATT.2LLT	-0.0250800413965094	FLAGATT.P2/P3	2LLT	P2/P3
FLAGATT	ANTLT	0.9618	FLAGATT.ANTLT	0.0589976935677218	FLAGATT.P2/P3	ANTLT	P2/P3
FLAGATT	LIGLT	0.3224	FLAGATT.LIGLT	-0.00609546682949804	FLAGATT.P2/P3	LIGLT	P2/P3
FLAGATT	PANBASE	0.5477	FLAGATT.PANBASE	-0.110360524697623	FLAGATT.P2/P3	PANBASE	P2/P3
FLAGATT	UNFILLED	0.3038	FLAGATT.UNFILLED	0.174906582499462	FLAGATT.P2/P3	UNFILLED	P2/P3
FLAGATT	DTHD	0.8193	FLAGATT.DTHD	0.110060150066007	FLAGATT.P2/P3	DTHD	P2/P3
FLAGATT	CUDI	0.4901	FLAGATT.CUDI	0.188896850173724	FLAGATT.P2/P3	CUDI	P2/P3
FLAGATT	CULT	0.2179	FLAGATT.CULT	0.242434544579137	FLAGATT.P2/P3	CULT	P2/P3
FLAGATT	DIST	0.1633	FLAGATT.DIST	-0.00193681862735245	FLAGATT.P2/P3	DIST	P2/P3
FLAGATT	PNLG	0.383	FLAGATT.PNLG	0.102812038397766	FLAGATT.P2/P3	PNLG	P2/P3
FLAGATT	FLFWD	0.4	FLAGATT.FLFWD	0.211084605875293	FLAGATT.P2/P3	FLFWD	P2/P3
FLAGATT	2LWD	0.5743	FLAGATT.2LWD	0.210479158199347	FLAGATT.P2/P3	2LWD	P2/P3
FLAGATT	SPKLT	0.5676	FLAGATT.SPKLT	-0.120311907681588	FLAGATT.P2/P3	SPKLT	P2/P3
FLAGATT	STLWD	0.4915	FLAGATT.STLWD	-0.0637438035921575	FLAGATT.P2/P3	STLWD	P2/P3
FLAGATT	SPKWD	0.2887	FLAGATT.SPKWD	-0.0634608098665117	FLAGATT.P2/P3	SPKWD	P2/P3
FLAGATT	STLLT	0.8064	FLAGATT.STLLT	-0.0596748282939753	FLAGATT.P2/P3	STLLT	P2/P3
FLAGATT	STYLT	0.9388	FLAGATT.STYLT	0.0348381243007217	FLAGATT.P2/P3	STYLT	P2/P3
FLAGATT	AWNLT	0.3296	FLAGATT.AWNLT	-0.194672164028207	FLAGATT.P2/P3	AWNLT	P2/P3
FLAGATT	AWNWD	0.8698	FLAGATT.AWNWD	-0.102258593634027	FLAGATT.P2/P3	AWNWD	P2/P3
FLAGATT	STGLT	0.8964	FLAGATT.STGLT	0.00275338045121282	FLAGATT.P2/P3	STGLT	P2/P3
FLAGATT	PAN2BR	0.9753	FLAGATT.PAN2BR	-0.177837939954194	FLAGATT.P2/P3	PAN2BR	P2/P3
FLAGATT	LEAF	0.8341	FLAGATT.LEAF	0.0794820466225667	FLAGATT.P2/P3	LEAF	P2/P3
FLAGATT	PANEXS	0.5439	FLAGATT.PANEXS	0.0346230093430339	FLAGATT.P2/P3	PANEXS	P2/P3
FLAGATT	CUHABIT	0.633	FLAGATT.CUHABIT	0.304555347722276	FLAGATT.P2/P3	CUHABIT	P2/P3
FLAGATT	CUHABIT_VEG	0.2514	FLAGATT.CUHABIT_VEG	0.223850146665201	FLAGATT.P2/P3	CUHABIT_VEG	P2/P3
		1	FLAGATT.FLAGATT	0	FLAGATT.P2/P3	FLAGATT	P2/P3
PANTYPE	FERT	0.9915	PANTYPE.FERT	-0.0875474938020989	PANTYPE.P2/P3	FERT	P2/P3
PANTYPE	FLFLG	0.1432	PANTYPE.FLFLG	-0.234433393372525	PANTYPE.P2/P3	FLFLG	P2/P3
PANTYPE	2LLT	0.2156	PANTYPE.2LLT	0.150788964602823	PANTYPE.P2/P3	2LLT	P2/P3
PANTYPE	ANTLT	0.8049	PANTYPE.ANTLT	-0.0981296718146714	PANTYPE.P2/P3	ANTLT	P2/P3
PANTYPE	LIGLT	0.3334	PANTYPE.LIGLT	0.128816983040306	PANTYPE.P2/P3	LIGLT	P2/P3
PANTYPE	PANBASE	0.6782	PANTYPE.PANBASE	0.142992942352597	PANTYPE.P2/P3	PANBASE	P2/P3
PANTYPE	UNFILLED	0.9993	PANTYPE.UNFILLED	0.0831423116771892	PANTYPE.P2/P3	UNFILLED	P2/P3
PANTYPE	DTHD	0.3091	PANTYPE.DTHD	0.0483040999744242	PANTYPE.P2/P3	DTHD	P2/P3
PANTYPE	CUDI	0.5628	PANTYPE.CUDI	0.0708294009747979	PANTYPE.P2/P3	CUDI	P2/P3
PANTYPE	CULT	0.1658	PANTYPE.CULT	0.180797989562042	PANTYPE.P2/P3	CULT	P2/P3
PANTYPE	DIST	0.9614	PANTYPE.DIST	0.0995580385318986	PANTYPE.P2/P3	DIST	P2/P3
PANTYPE	PNLG	0.7564	PANTYPE.PNLG	0.115931269899565	PANTYPE.P2/P3	PNLG	P2/P3
PANTYPE	FLFWD	0.5875	PANTYPE.FLFWD	0.144358166051334	PANTYPE.P2/P3	FLFWD	P2/P3
PANTYPE	2LWD	0.1469	PANTYPE.2LWD	0.172472688278441	PANTYPE.P2/P3	2LWD	P2/P3
PANTYPE	SPKLT	0.7432	PANTYPE.SPKLT	0.0116707841144436	PANTYPE.P2/P3	SPKLT	P2/P3
PANTYPE	STLWD	0.6581	PANTYPE.STLWD	-0.0654514403771656	PANTYPE.P2/P3	STLWD	P2/P3
PANTYPE	SPKWD	0.3843	PANTYPE.SPKWD	-0.151403523307708	PANTYPE.P2/P3	SPKWD	P2/P3
PANTYPE	STLLT	0.7573	PANTYPE.STLLT	0.0177471421046955	PANTYPE.P2/P3	STLLT	P2/P3
PANTYPE	STYLT	0.883	PANTYPE.STYLT	0.0748529676342569	PANTYPE.P2/P3	STYLT	P2/P3
PANTYPE	AWNLT	0.6586	PANTYPE.AWNLT	0.047164158606735	PANTYPE.P2/P3	AWNLT	P2/P3
PANTYPE	AWNWD	0.713	PANTYPE.AWNWD	-0.0521786896538104	PANTYPE.P2/P3	AWNWD	P2/P3
PANTYPE	STGLT	0.3978	PANTYPE.STGLT	0.0876108215598294	PANTYPE.P2/P3	STGLT	P2/P3
PANTYPE	PAN2BR	0.069	PANTYPE.PAN2BR	-0.017714554999181	PANTYPE.P2/P3	PAN2BR	P2/P3
PANTYPE	LEAF	0.4487	PANTYPE.LEAF	-0.0432625703032425	PANTYPE.P2/P3	LEAF	P2/P3
PANTYPE	PANEXS	0.8584	PANTYPE.PANEXS	0.0904846515457881	PANTYPE.P2/P3	PANEXS	P2/P3
PANTYPE	CUHABIT	0.0511	PANTYPE.CUHABIT	0.402329402764571	PANTYPE.P2/P3	CUHABIT	P2/P3
PANTYPE	CUHABIT_VEG	0.0995	PANTYPE.CUHABIT_VEG	0.343758340880259	PANTYPE.P2/P3	CUHABIT_VEG	P2/P3
PANTYPE	FLAGATT	0.5448	PANTYPE.FLAGATT	0.482046505772567	PANTYPE.P2/P3	FLAGATT	P2/P3
		1	PANTYPE.PANTYPE	0	PANTYPE.P2/P3	PANTYPE	P2/P3
PAMB	FERT	0.0194	PAMB.FERT	-0.390339419465277	PAMB.P2/P3	FERT	P2/P3
PAMB	FLFLG	0.4918	PAMB.FLFLG	-0.182484435226757	PAMB.P2/P3	FLFLG	P2/P3
PAMB	2LLT	0.808	PAMB.2LLT	-0.0863686914550144	PAMB.P2/P3	2LLT	P2/P3
PAMB	ANTLT	0.0902	PAMB.ANTLT	0.125806899811903	PAMB.P2/P3	ANTLT	P2/P3
PAMB	LIGLT	0.0899	PAMB.LIGLT	0.350546255246327	PAMB.P2/P3	LIGLT	P2/P3
PAMB	PANBASE	0.7526	PAMB.PANBASE	0.0682143170647364	PAMB.P2/P3	PANBASE	P2/P3
PAMB	UNFILLED	0.1052	PAMB.UNFILLED	0.285469947551419	PAMB.P2/P3	UNFILLED	P2/P3
PAMB	DTHD	0.1208	PAMB.DTHD	0.233758289365283	PAMB.P2/P3	DTHD	P2/P3
PAMB	CUDI	0.2719	PAMB.CUDI	0.18656189770871	PAMB.P2/P3	CUDI	P2/P3
PAMB	CULT	0.465	PAMB.CULT	0.189686432276008	PAMB.P2/P3	CULT	P2/P3
PAMB	DIST	0.4596	PAMB.DIST	0.127088571579964	PAMB.P2/P3	DIST	P2/P3
PAMB	PNLG	0.8985	PAMB.PNLG	-0.152711951698999	PAMB.P2/P3	PNLG	P2/P3
PAMB	FLFWD	0.8503	PAMB.FLFWD	0.00827917738363426	PAMB.P2/P3	FLFWD	P2/P3
PAMB	2LWD	0.9288	PAMB.2LWD	0.0725747373401789	PAMB.P2/P3	2LWD	P2/P3
PAMB	SPKLT	0.2824	PAMB.SPKLT	0.0817496148992258	PAMB.P2/P3	SPKLT	P2/P3
PAMB	STLWD	0.7955	PAMB.STLWD	0.0646029082522184	PAMB.P2/P3	STLWD	P2/P3
PAMB	SPKWD	0.911	PAMB.SPKWD	0.149456300194216	PAMB.P2/P3	SPKWD	P2/P3
PAMB	STLLT	0.8271	PAMB.STLLT	0.0826987940723896	PAMB.P2/P3	STLLT	P2/P3
PAMB	STYLT	0.6602	PAMB.STYLT	0.0290351432065918	PAMB.P2/P3	STYLT	P2/P3
PAMB	AWNLT	0.5005	PAMB.AWNLT	-0.0878831276039564	PAMB.P2/P3	AWNLT	P2/P3
PAMB	AWNWD	0.7971	PAMB.AWNWD	-0.0639668046552075	PAMB.P2/P3	AWNWD	P2/P3
PAMB	STGLT	0.1965	PAMB.STGLT	-0.0837975450052823	PAMB.P2/P3	STGLT	P2/P3
PAMB	PAN2BR	0.5622	PAMB.PAN2BR	0.215986667048371	PAMB.P2/P3	PAN2BR	P2/P3
PAMB	LEAF	0.0339	PAMB.LEAF	-0.452497693057475	PAMB.P2/P3	LEAF	P2/P3
PAMB	PANEXS	0.5212	PAMB.PANEXS	0.110167982075045	PAMB.P2/P3	PANEXS	P2/P3
PAMB	CUHABIT	0.4568	PAMB.CUHABIT	-0.109807824528048	PAMB.P2/P3	CUHABIT	P2/P3
PAMB	CUHABIT_VEG	0.9042	PAMB.CUHABIT_VEG	-0.0194419593472352	PAMB.P2/P3	CUHABIT_VEG	P2/P3
PAMB	FLAGATT	0.3236	PAMB.FLAGATT	0.174445518323961	PAMB.P2/P3	FLAGATT	P2/P3
PAMB	PANTYPE	0.768	PAMB.PANTYPE	0.231121508723108	PAMB.P2/P3	PANTYPE	P2/P3
		1	PAMB.PAMB	0	PAMB.P2/P3	PAMB	P2/P3
CUNO	FERT	0.9603	CUNO.FERT	-0.0378321301007526	CUNO.P2/P3	FERT	P2/P3
CUNO	FLFLG	0.9117	CUNO.FLFLG	-0.0775298256842333	CUNO.P2/P3	FLFLG	P2/P3
CUNO	2LLT	0.2664	CUNO.2LLT	0.0483614445099867	CUNO.P2/P3	2LLT	P2/P3
CUNO	ANTLT	0.0938	CUNO.ANTLT	0.021379057880746	CUNO.P2/P3	ANTLT	P2/P3
CUNO	LIGLT	0.024	CUNO.LIGLT	0.145353585988808	CUNO.P2/P3	LIGLT	P2/P3
CUNO	PANBASE	0.385	CUNO.PANBASE	-0.27067719434248	CUNO.P2/P3	PANBASE	P2/P3
CUNO	UNFILLED	0.8306	CUNO.UNFILLED	0.112321160704109	CUNO.P2/P3	UNFILLED	P2/P3
CUNO	DTHD	0.0222	CUNO.DTHD	0.0891807011740367	CUNO.P2/P3	DTHD	P2/P3
CUNO	CUDI	0.0031	CUNO.CUDI	0.27227618344697	CUNO.P2/P3	CUDI	P2/P3
CUNO	CULT	0.079	CUNO.CULT	0.330026257670121	CUNO.P2/P3	CULT	P2/P3
CUNO	DIST	0.0816	CUNO.DIST	0.230865942745574	CUNO.P2/P3	DIST	P2/P3
CUNO	PNLG	0.5191	CUNO.PNLG	0.130566557354489	CUNO.P2/P3	PNLG	P2/P3
CUNO	FLFWD	0.794	CUNO.FLFWD	0.0484896119136998	CUNO.P2/P3	FLFWD	P2/P3
CUNO	2LWD	0.2927	CUNO.2LWD	0.171974233974976	CUNO.P2/P3	2LWD	P2/P3
CUNO	SPKLT	0.123	CUNO.SPKLT	-0.254287366597794	CUNO.P2/P3	SPKLT	P2/P3
CUNO	STLWD	0.428	CUNO.STLWD	-0.0281715066474892	CUNO.P2/P3	STLWD	P2/P3
CUNO	SPKWD	0.3257	CUNO.SPKWD	-0.113647746838759	CUNO.P2/P3	SPKWD	P2/P3
CUNO	STLLT	0.1127	CUNO.STLLT	-0.263272789210009	CUNO.P2/P3	STLLT	P2/P3
CUNO	STYLT	0.0897	CUNO.STYLT	0.234956792284044	CUNO.P2/P3	STYLT	P2/P3
CUNO	AWNLT	0.0386	CUNO.AWNLT	-0.139882085971076	CUNO.P2/P3	AWNLT	P2/P3
CUNO	AWNWD	0.1085	CUNO.AWNWD	-0.00481041007600989	CUNO.P2/P3	AWNWD	P2/P3
CUNO	STGLT	0.4588	CUNO.STGLT	0.0652511003050653	CUNO.P2/P3	STGLT	P2/P3
CUNO	PAN2BR	0.0657	CUNO.PAN2BR	-0.18175054220231	CUNO.P2/P3	PAN2BR	P2/P3
CUNO	LEAF	0.5503	CUNO.LEAF	-0.286325272548588	CUNO.P2/P3	LEAF	P2/P3
CUNO	PANEXS	0.0898	CUNO.PANEXS	-0.105421829305016	CUNO.P2/P3	PANEXS	P2/P3
CUNO	CUHABIT	0.1292	CUNO.CUHABIT	0.103963130861314	CUNO.P2/P3	CUHABIT	P2/P3
CUNO	CUHABIT_VEG	0.3034	CUNO.CUHABIT_VEG	0.00660347240771771	CUNO.P2/P3	CUHABIT_VEG	P2/P3
CUNO	FLAGATT	0.412	CUNO.FLAGATT	0.100605947934156	CUNO.P2/P3	FLAGATT	P2/P3
CUNO	PANTYPE	0.0889	CUNO.PANTYPE	0.306696241771876	CUNO.P2/P3	PANTYPE	P2/P3
CUNO	PAMB	0.6068	CUNO.PAMB	0.0519782543155236	CUNO.P2/P3	PAMB	P2/P3
		1	CUNO.CUNO	0	CUNO.P2/P3	CUNO	P2/P3
PNNB	FERT	0.752	PNNB.FERT	0.0381412642549536	PNNB.P2/P3	FERT	P2/P3
PNNB	FLFLG	0.8333	PNNB.FLFLG	-0.190721397577071	PNNB.P2/P3	FLFLG	P2/P3
PNNB	2LLT	0.5422	PNNB.2LLT	-0.0658693234693902	PNNB.P2/P3	2LLT	P2/P3
PNNB	ANTLT	0.0314	PNNB.ANTLT	-0.119851655270162	PNNB.P2/P3	ANTLT	P2/P3
PNNB	LIGLT	0.3135	PNNB.LIGLT	-0.016089010605253	PNNB.P2/P3	LIGLT	P2/P3
PNNB	PANBASE	0.7659	PNNB.PANBASE	-0.00424236519895984	PNNB.P2/P3	PANBASE	P2/P3
PNNB	UNFILLED	0.2528	PNNB.UNFILLED	0.0774538908734191	PNNB.P2/P3	UNFILLED	P2/P3
PNNB	DTHD	0.0129	PNNB.DTHD	0.110338852921102	PNNB.P2/P3	DTHD	P2/P3
PNNB	CUDI	0.0065	PNNB.CUDI	0.240404418815048	PNNB.P2/P3	CUDI	P2/P3
PNNB	CULT	0.2413	PNNB.CULT	0.10434179915564	PNNB.P2/P3	CULT	P2/P3
PNNB	DIST	0.1486	PNNB.DIST	0.111743725208078	PNNB.P2/P3	DIST	P2/P3
PNNB	PNLG	0.7975	PNNB.PNLG	-0.0213554232516376	PNNB.P2/P3	PNLG	P2/P3
PNNB	FLFWD	0.325	PNNB.FLFWD	0.215771788389667	PNNB.P2/P3	FLFWD	P2/P3
PNNB	2LWD	0.1294	PNNB.2LWD	0.243638991694178	PNNB.P2/P3	2LWD	P2/P3
PNNB	SPKLT	0.4184	PNNB.SPKLT	-0.0188452387462538	PNNB.P2/P3	SPKLT	P2/P3
PNNB	STLWD	0.3157	PNNB.STLWD	0.0739672600234809	PNNB.P2/P3	STLWD	P2/P3
PNNB	SPKWD	0.0634	PNNB.SPKWD	0.229452254090077	PNNB.P2/P3	SPKWD	P2/P3
PNNB	STLLT	0.3566	PNNB.STLLT	-0.0150001393127895	PNNB.P2/P3	STLLT	P2/P3
PNNB	STYLT	0.6923	PNNB.STYLT	0.144036521730707	PNNB.P2/P3	STYLT	P2/P3
PNNB	AWNLT	0.9938	PNNB.AWNLT	-0.348813034839506	PNNB.P2/P3	AWNLT	P2/P3
PNNB	AWNWD	0.2913	PNNB.AWNWD	-0.24280345230842	PNNB.P2/P3	AWNWD	P2/P3
PNNB	STGLT	0.5404	PNNB.STGLT	-0.129816213913291	PNNB.P2/P3	STGLT	P2/P3
PNNB	PAN2BR	0.0195	PNNB.PAN2BR	0.0546766199512942	PNNB.P2/P3	PAN2BR	P2/P3
PNNB	LEAF	0.1852	PNNB.LEAF	-0.327477452015898	PNNB.P2/P3	LEAF	P2/P3
PNNB	PANEXS	0.0646	PNNB.PANEXS	-0.138586685237634	PNNB.P2/P3	PANEXS	P2/P3
PNNB	CUHABIT	0.0166	PNNB.CUHABIT	0.0350116136412712	PNNB.P2/P3	CUHABIT	P2/P3
PNNB	CUHABIT_VEG	0.5773	PNNB.CUHABIT_VEG	0.0557242229133869	PNNB.P2/P3	CUHABIT_VEG	P2/P3
PNNB	FLAGATT	0.2047	PNNB.FLAGATT	0.0292169556130839	PNNB.P2/P3	FLAGATT	P2/P3
PNNB	PANTYPE	0.0042	PNNB.PANTYPE	0.443268314647333	PNNB.P2/P3	PANTYPE	P2/P3
PNNB	PAMB	0.2308	PNNB.PAMB	0.0678637162377705	PNNB.P2/P3	PAMB	P2/P3
PNNB	CUNO	0.114	PNNB.CUNO	0.528117722929598	PNNB.P2/P3	CUNO	P2/P3
		1	PNNB.PNNB	0	PNNB.P2/P3	PNNB	P2/P3
FLFLG	FERT	0.6934	FLFLG.FERT	-0.0129309233610892	FLFLG.P4	FERT	P4
2LLT	FERT	0.1149	2LLT.FERT	-0.25163321786679	2LLT.P4	FERT	P4
2LLT	FLFLG	0.0342	2LLT.FLFLG	0.496729505080346	2LLT.P4	FLFLG	P4
ANTLT	FERT	0.019	ANTLT.FERT	-0.48596938282746	ANTLT.P4	FERT	P4
ANTLT	FLFLG	0.2208	ANTLT.FLFLG	-0.13281460474033	ANTLT.P4	FLFLG	P4
ANTLT	2LLT	0.0263	ANTLT.2LLT	0.040376221815815	ANTLT.P4	2LLT	P4
LIGLT	FERT	0.2806	LIGLT.FERT	-0.274663399258665	LIGLT.P4	FERT	P4
LIGLT	FLFLG	0.5225	LIGLT.FLFLG	0.164594932974949	LIGLT.P4	FLFLG	P4
LIGLT	2LLT	0.9619	LIGLT.2LLT	0.489866154423626	LIGLT.P4	2LLT	P4
LIGLT	ANTLT	9e-04	LIGLT.ANTLT	0.477285291895837	LIGLT.P4	ANTLT	P4
PANBASE	FERT	0.9298	PANBASE.FERT	-0.173173999380377	PANBASE.P4	FERT	P4
PANBASE	FLFLG	0.2326	PANBASE.FLFLG	-0.0533862484914235	PANBASE.P4	FLFLG	P4
PANBASE	2LLT	0.6085	PANBASE.2LLT	0.158224766923686	PANBASE.P4	2LLT	P4
PANBASE	ANTLT	0.2813	PANBASE.ANTLT	0.290138894809244	PANBASE.P4	ANTLT	P4
PANBASE	LIGLT	0.0491	PANBASE.LIGLT	0.318464203891637	PANBASE.P4	LIGLT	P4
UNFILLED	FERT	0.3236	UNFILLED.FERT	-0.815966611375107	UNFILLED.P4	FERT	P4
UNFILLED	FLFLG	0.9851	UNFILLED.FLFLG	0.274151911301392	UNFILLED.P4	FLFLG	P4
UNFILLED	2LLT	0.3214	UNFILLED.2LLT	0.356570370991772	UNFILLED.P4	2LLT	P4
UNFILLED	ANTLT	0.0057	UNFILLED.ANTLT	0.340562127167659	UNFILLED.P4	ANTLT	P4
UNFILLED	LIGLT	0.8087	UNFILLED.LIGLT	0.248062824222342	UNFILLED.P4	LIGLT	P4
UNFILLED	PANBASE	0.5577	UNFILLED.PANBASE	0.223545698954951	UNFILLED.P4	PANBASE	P4
DTHD	FERT	0.353	DTHD.FERT	-0.207915553096851	DTHD.P4	FERT	P4
DTHD	FLFLG	0.0135	DTHD.FLFLG	-0.0825345797305761	DTHD.P4	FLFLG	P4
DTHD	2LLT	0.0744	DTHD.2LLT	0.221471768175346	DTHD.P4	2LLT	P4
DTHD	ANTLT	0.003	DTHD.ANTLT	0.446217462770853	DTHD.P4	ANTLT	P4
DTHD	LIGLT	0.0072	DTHD.LIGLT	0.492502987566703	DTHD.P4	LIGLT	P4
DTHD	PANBASE	0.0272	DTHD.PANBASE	0.266180389773382	DTHD.P4	PANBASE	P4
DTHD	UNFILLED	0.513	DTHD.UNFILLED	0.0891570891349342	DTHD.P4	UNFILLED	P4
CUDI	FERT	6e-04	CUDI.FERT	-0.392268316491402	CUDI.P4	FERT	P4
CUDI	FLFLG	0.3655	CUDI.FLFLG	0.155882841223351	CUDI.P4	FLFLG	P4
CUDI	2LLT	0.034	CUDI.2LLT	0.60952141708386	CUDI.P4	2LLT	P4
CUDI	ANTLT	0.0018	CUDI.ANTLT	0.362721656118751	CUDI.P4	ANTLT	P4
CUDI	LIGLT	0.0984	CUDI.LIGLT	0.562742851056749	CUDI.P4	LIGLT	P4
CUDI	PANBASE	0.008	CUDI.PANBASE	0.314627237860431	CUDI.P4	PANBASE	P4
CUDI	UNFILLED	1e-04	CUDI.UNFILLED	0.467739213717873	CUDI.P4	UNFILLED	P4
CUDI	DTHD	0.6109	CUDI.DTHD	0.331318404808598	CUDI.P4	DTHD	P4
CULT	FERT	0.0079	CULT.FERT	-0.405317751970011	CULT.P4	FERT	P4
CULT	FLFLG	0.0377	CULT.FLFLG	0.121850009375938	CULT.P4	FLFLG	P4
CULT	2LLT	0.0642	CULT.2LLT	0.43322154714971	CULT.P4	2LLT	P4
CULT	ANTLT	3e-04	CULT.ANTLT	0.468684340654225	CULT.P4	ANTLT	P4
CULT	LIGLT	0.0238	CULT.LIGLT	0.524863396909393	CULT.P4	LIGLT	P4
CULT	PANBASE	0.1229	CULT.PANBASE	0.134965773257802	CULT.P4	PANBASE	P4
CULT	UNFILLED	0.0447	CULT.UNFILLED	0.393022715158952	CULT.P4	UNFILLED	P4
CULT	DTHD	0.0846	CULT.DTHD	0.659722406489968	CULT.P4	DTHD	P4
CULT	CUDI	0.9621	CULT.CUDI	0.517583214350201	CULT.P4	CUDI	P4
DIST	FERT	0.1703	DIST.FERT	-0.413725231138461	DIST.P4	FERT	P4
DIST	FLFLG	0.3138	DIST.FLFLG	0.062750885060712	DIST.P4	FLFLG	P4
DIST	2LLT	0.0017	DIST.2LLT	0.483614852730477	DIST.P4	2LLT	P4
DIST	ANTLT	0.0126	DIST.ANTLT	0.236536381884172	DIST.P4	ANTLT	P4
DIST	LIGLT	0.876	DIST.LIGLT	0.257579076985541	DIST.P4	LIGLT	P4
DIST	PANBASE	0.8699	DIST.PANBASE	0.00144142319584936	DIST.P4	PANBASE	P4
DIST	UNFILLED	0.3818	DIST.UNFILLED	0.33813559618787	DIST.P4	UNFILLED	P4
DIST	DTHD	0.3326	DIST.DTHD	0.326647479096282	DIST.P4	DTHD	P4
DIST	CUDI	0.0219	DIST.CUDI	0.425576052197453	DIST.P4	CUDI	P4
DIST	CULT	0.0104	DIST.CULT	0.492765886520757	DIST.P4	CULT	P4
PNLG	FERT	0.0147	PNLG.FERT	-0.46065275104889	PNLG.P4	FERT	P4
PNLG	FLFLG	0.6652	PNLG.FLFLG	0.333859456691592	PNLG.P4	FLFLG	P4
PNLG	2LLT	0.5494	PNLG.2LLT	0.524193962151974	PNLG.P4	2LLT	P4
PNLG	ANTLT	0.16	PNLG.ANTLT	0.248337629360951	PNLG.P4	ANTLT	P4
PNLG	LIGLT	0.9302	PNLG.LIGLT	0.288609256583187	PNLG.P4	LIGLT	P4
PNLG	PANBASE	0.4256	PNLG.PANBASE	0.109176182482499	PNLG.P4	PANBASE	P4
PNLG	UNFILLED	1e-04	PNLG.UNFILLED	0.536507407217115	PNLG.P4	UNFILLED	P4
PNLG	DTHD	0.6717	PNLG.DTHD	0.186571841319813	PNLG.P4	DTHD	P4
PNLG	CUDI	0.2274	PNLG.CUDI	0.448416626597974	PNLG.P4	CUDI	P4
PNLG	CULT	0.2684	PNLG.CULT	0.540242299081558	PNLG.P4	CULT	P4
PNLG	DIST	0.0085	PNLG.DIST	0.627789433084072	PNLG.P4	DIST	P4
FLFWD	FERT	0.1251	FLFWD.FERT	-0.0325769183417	FLFWD.P4	FERT	P4
FLFWD	FLFLG	0.2524	FLFWD.FLFLG	0.239142657546981	FLFWD.P4	FLFLG	P4
FLFWD	2LLT	0.749	FLFWD.2LLT	0.0343872281775541	FLFWD.P4	2LLT	P4
FLFWD	ANTLT	0.0085	FLFWD.ANTLT	-0.354435599077114	FLFWD.P4	ANTLT	P4
FLFWD	LIGLT	3e-04	FLFWD.LIGLT	-0.322565188534907	FLFWD.P4	LIGLT	P4
FLFWD	PANBASE	0.0297	FLFWD.PANBASE	-0.312661453712168	FLFWD.P4	PANBASE	P4
FLFWD	UNFILLED	0.573	FLFWD.UNFILLED	0.185689483282802	FLFWD.P4	UNFILLED	P4
FLFWD	DTHD	3e-04	FLFWD.DTHD	-0.458377807335792	FLFWD.P4	DTHD	P4
FLFWD	CUDI	0.0046	FLFWD.CUDI	0.0297311232719923	FLFWD.P4	CUDI	P4
FLFWD	CULT	8e-04	FLFWD.CULT	-0.291515797550214	FLFWD.P4	CULT	P4
FLFWD	DIST	0.1511	FLFWD.DIST	-0.151176819021808	FLFWD.P4	DIST	P4
FLFWD	PNLG	0.0101	FLFWD.PNLG	0.0410755969767764	FLFWD.P4	PNLG	P4
2LWD	FERT	0.0086	2LWD.FERT	-0.264121070941248	2LWD.P4	FERT	P4
2LWD	FLFLG	0.0198	2LWD.FLFLG	0.187252394358	2LWD.P4	FLFLG	P4
2LWD	2LLT	0.552	2LWD.2LLT	0.137382643474492	2LWD.P4	2LLT	P4
2LWD	ANTLT	0.0016	2LWD.ANTLT	0.0428417390454286	2LWD.P4	ANTLT	P4
2LWD	LIGLT	0.3509	2LWD.LIGLT	0.0144667424543641	2LWD.P4	LIGLT	P4
2LWD	PANBASE	0.2529	2LWD.PANBASE	-0.134864983142628	2LWD.P4	PANBASE	P4
2LWD	UNFILLED	0.0456	2LWD.UNFILLED	0.362329418940041	2LWD.P4	UNFILLED	P4
2LWD	DTHD	0.0024	2LWD.DTHD	-0.128167876087415	2LWD.P4	DTHD	P4
2LWD	CUDI	0.1394	2LWD.CUDI	0.363676511436238	2LWD.P4	CUDI	P4
2LWD	CULT	0.0028	2LWD.CULT	0.154576577750788	2LWD.P4	CULT	P4
2LWD	DIST	0.2369	2LWD.DIST	-0.00131081579426684	2LWD.P4	DIST	P4
2LWD	PNLG	0.05	2LWD.PNLG	0.200920035078887	2LWD.P4	PNLG	P4
2LWD	FLFWD	0.2648	2LWD.FLFWD	0.722478984278132	2LWD.P4	FLFWD	P4
SPKLT	FERT	0.856	SPKLT.FERT	0.00657524655871982	SPKLT.P4	FERT	P4
SPKLT	FLFLG	0.026	SPKLT.FLFLG	0.0724703622951849	SPKLT.P4	FLFLG	P4
SPKLT	2LLT	0.0466	SPKLT.2LLT	0.108589067297281	SPKLT.P4	2LLT	P4
SPKLT	ANTLT	0.3041	SPKLT.ANTLT	-0.045710564722062	SPKLT.P4	ANTLT	P4
SPKLT	LIGLT	0.6239	SPKLT.LIGLT	-0.0101974862397911	SPKLT.P4	LIGLT	P4
SPKLT	PANBASE	0.2487	SPKLT.PANBASE	0.0744280832789366	SPKLT.P4	PANBASE	P4
SPKLT	UNFILLED	0.5444	SPKLT.UNFILLED	-0.0838084481431847	SPKLT.P4	UNFILLED	P4
SPKLT	DTHD	2e-04	SPKLT.DTHD	-0.250192658144584	SPKLT.P4	DTHD	P4
SPKLT	CUDI	0.8436	SPKLT.CUDI	0.0890970537581747	SPKLT.P4	CUDI	P4
SPKLT	CULT	0.0015	SPKLT.CULT	-0.335991423195873	SPKLT.P4	CULT	P4
SPKLT	DIST	0.0182	SPKLT.DIST	-0.258761375548233	SPKLT.P4	DIST	P4
SPKLT	PNLG	0.0838	SPKLT.PNLG	-0.0959413118102561	SPKLT.P4	PNLG	P4
SPKLT	FLFWD	0.2295	SPKLT.FLFWD	0.156910387436065	SPKLT.P4	FLFWD	P4
SPKLT	2LWD	0.3696	SPKLT.2LWD	0.0959181816389295	SPKLT.P4	2LWD	P4
STLWD	FERT	0.4675	STLWD.FERT	-0.0277546904730093	STLWD.P4	FERT	P4
STLWD	FLFLG	0.0637	STLWD.FLFLG	0.16678856190118	STLWD.P4	FLFLG	P4
STLWD	2LLT	0.0181	STLWD.2LLT	0.259042961881145	STLWD.P4	2LLT	P4
STLWD	ANTLT	0.1193	STLWD.ANTLT	0.174827639757074	STLWD.P4	ANTLT	P4
STLWD	LIGLT	0.3836	STLWD.LIGLT	0.29138228784345	STLWD.P4	LIGLT	P4
STLWD	PANBASE	0.0026	STLWD.PANBASE	0.18080034456593	STLWD.P4	PANBASE	P4
STLWD	UNFILLED	0.0883	STLWD.UNFILLED	0.0908548982474527	STLWD.P4	UNFILLED	P4
STLWD	DTHD	0.0203	STLWD.DTHD	0.0398397254547199	STLWD.P4	DTHD	P4
STLWD	CUDI	0.7834	STLWD.CUDI	0.291534673405166	STLWD.P4	CUDI	P4
STLWD	CULT	0.1809	STLWD.CULT	0.0313732779257267	STLWD.P4	CULT	P4
STLWD	DIST	0.3964	STLWD.DIST	0.198727127244041	STLWD.P4	DIST	P4
STLWD	PNLG	0.552	STLWD.PNLG	0.179428848713978	STLWD.P4	PNLG	P4
STLWD	FLFWD	0.7259	STLWD.FLFWD	-0.159861465919311	STLWD.P4	FLFWD	P4
STLWD	2LWD	0.2518	STLWD.2LWD	-0.0953967033855089	STLWD.P4	2LWD	P4
STLWD	SPKLT	0.173	STLWD.SPKLT	0.365187291266905	STLWD.P4	SPKLT	P4
SPKWD	FERT	0.3691	SPKWD.FERT	0.238349893749875	SPKWD.P4	FERT	P4
SPKWD	FLFLG	0.0102	SPKWD.FLFLG	-0.00901727529525964	SPKWD.P4	FLFLG	P4
SPKWD	2LLT	0.1996	SPKWD.2LLT	0.0189896389975523	SPKWD.P4	2LLT	P4
SPKWD	ANTLT	9e-04	SPKWD.ANTLT	-0.411294069022919	SPKWD.P4	ANTLT	P4
SPKWD	LIGLT	0.0439	SPKWD.LIGLT	-0.237201299921101	SPKWD.P4	LIGLT	P4
SPKWD	PANBASE	0.2859	SPKWD.PANBASE	-0.0980600814209349	SPKWD.P4	PANBASE	P4
SPKWD	UNFILLED	0.2364	SPKWD.UNFILLED	-0.173055492434282	SPKWD.P4	UNFILLED	P4
SPKWD	DTHD	0.0534	SPKWD.DTHD	-0.415785906032067	SPKWD.P4	DTHD	P4
SPKWD	CUDI	0.5404	SPKWD.CUDI	0.0339558574174641	SPKWD.P4	CUDI	P4
SPKWD	CULT	0.0093	SPKWD.CULT	-0.519293137280611	SPKWD.P4	CULT	P4
SPKWD	DIST	0.3514	SPKWD.DIST	-0.194732167003943	SPKWD.P4	DIST	P4
SPKWD	PNLG	0.0997	SPKWD.PNLG	-0.289814525894986	SPKWD.P4	PNLG	P4
SPKWD	FLFWD	0.0761	SPKWD.FLFWD	0.381334976642176	SPKWD.P4	FLFWD	P4
SPKWD	2LWD	0.1918	SPKWD.2LWD	0.108719346691986	SPKWD.P4	2LWD	P4
SPKWD	SPKLT	0.1017	SPKWD.SPKLT	0.444436025128167	SPKWD.P4	SPKLT	P4
SPKWD	STLWD	0.996	SPKWD.STLWD	0.132279164224055	SPKWD.P4	STLWD	P4
STLLT	FERT	0.1421	STLLT.FERT	0.317003447910215	STLLT.P4	FERT	P4
STLLT	FLFLG	0.314	STLLT.FLFLG	-0.0291677780182085	STLLT.P4	FLFLG	P4
STLLT	2LLT	0.464	STLLT.2LLT	-0.113902360194588	STLLT.P4	2LLT	P4
STLLT	ANTLT	0.2082	STLLT.ANTLT	-0.205848689300862	STLLT.P4	ANTLT	P4
STLLT	LIGLT	0.6874	STLLT.LIGLT	-0.0233412125752783	STLLT.P4	LIGLT	P4
STLLT	PANBASE	0.2204	STLLT.PANBASE	0.0399943073586484	STLLT.P4	PANBASE	P4
STLLT	UNFILLED	0.4497	STLLT.UNFILLED	-0.313243956501966	STLLT.P4	UNFILLED	P4
STLLT	DTHD	0.1243	STLLT.DTHD	-0.32966909331457	STLLT.P4	DTHD	P4
STLLT	CUDI	0.7358	STLLT.CUDI	-0.0628635509178711	STLLT.P4	CUDI	P4
STLLT	CULT	0.0529	STLLT.CULT	-0.441082343417963	STLLT.P4	CULT	P4
STLLT	DIST	0.3879	STLLT.DIST	-0.303368112045151	STLLT.P4	DIST	P4
STLLT	PNLG	0.0679	STLLT.PNLG	-0.357902422899504	STLLT.P4	PNLG	P4
STLLT	FLFWD	0.6467	STLLT.FLFWD	0.160978292491983	STLLT.P4	FLFWD	P4
STLLT	2LWD	0.7734	STLLT.2LWD	-0.0262497670974207	STLLT.P4	2LWD	P4
STLLT	SPKLT	0.2722	STLLT.SPKLT	0.586309010781623	STLLT.P4	SPKLT	P4
STLLT	STLWD	0.8242	STLLT.STLWD	0.351432877624142	STLLT.P4	STLWD	P4
STLLT	SPKWD	0.2041	STLLT.SPKWD	0.60689182099044	STLLT.P4	SPKWD	P4
STYLT	FERT	0.1107	STYLT.FERT	-0.0689570415413616	STYLT.P4	FERT	P4
STYLT	FLFLG	0.6905	STYLT.FLFLG	0.114439255119681	STYLT.P4	FLFLG	P4
STYLT	2LLT	0.3647	STYLT.2LLT	0.176628461257002	STYLT.P4	2LLT	P4
STYLT	ANTLT	0.5685	STYLT.ANTLT	0.0111427765393972	STYLT.P4	ANTLT	P4
STYLT	LIGLT	0.225	STYLT.LIGLT	0.162855286170157	STYLT.P4	LIGLT	P4
STYLT	PANBASE	0.4933	STYLT.PANBASE	0.0750114252715625	STYLT.P4	PANBASE	P4
STYLT	UNFILLED	0.1671	STYLT.UNFILLED	0.0376810180815327	STYLT.P4	UNFILLED	P4
STYLT	DTHD	0.2495	STYLT.DTHD	0.0747601902982121	STYLT.P4	DTHD	P4
STYLT	CUDI	0.762	STYLT.CUDI	0.229149916321432	STYLT.P4	CUDI	P4
STYLT	CULT	0.1026	STYLT.CULT	0.033289572805717	STYLT.P4	CULT	P4
STYLT	DIST	0.9079	STYLT.DIST	0.0841056916445541	STYLT.P4	DIST	P4
STYLT	PNLG	0.3694	STYLT.PNLG	0.0781704308288087	STYLT.P4	PNLG	P4
STYLT	FLFWD	0.6396	STYLT.FLFWD	-0.0620873510684668	STYLT.P4	FLFWD	P4
STYLT	2LWD	0.5736	STYLT.2LWD	0.0459431076321973	STYLT.P4	2LWD	P4
STYLT	SPKLT	0.6139	STYLT.SPKLT	0.505400506886722	STYLT.P4	SPKLT	P4
STYLT	STLWD	0.014	STYLT.STLWD	0.58698218003938	STYLT.P4	STLWD	P4
STYLT	SPKWD	0.3237	STYLT.SPKWD	0.114717197809663	STYLT.P4	SPKWD	P4
STYLT	STLLT	0.1002	STYLT.STLLT	0.376083697561326	STYLT.P4	STLLT	P4
AWNLT	FERT	0.5259	AWNLT.FERT	0.0462606308652907	AWNLT.P4	FERT	P4
AWNLT	FLFLG	0.4974	AWNLT.FLFLG	-0.16670756492976	AWNLT.P4	FLFLG	P4
AWNLT	2LLT	0.3839	AWNLT.2LLT	0.329816668667146	AWNLT.P4	2LLT	P4
AWNLT	ANTLT	0.0086	AWNLT.ANTLT	0.102835577383249	AWNLT.P4	ANTLT	P4
AWNLT	LIGLT	0.7794	AWNLT.LIGLT	0.34293787235826	AWNLT.P4	LIGLT	P4
AWNLT	PANBASE	0.2669	AWNLT.PANBASE	0.15339815219124	AWNLT.P4	PANBASE	P4
AWNLT	UNFILLED	0.7993	AWNLT.UNFILLED	-0.189265782078577	AWNLT.P4	UNFILLED	P4
AWNLT	DTHD	0.0024	AWNLT.DTHD	0.50870252673473	AWNLT.P4	DTHD	P4
AWNLT	CUDI	0.1574	AWNLT.CUDI	0.289267726109907	AWNLT.P4	CUDI	P4
AWNLT	CULT	0.2955	AWNLT.CULT	0.278197801709445	AWNLT.P4	CULT	P4
AWNLT	DIST	0.0469	AWNLT.DIST	0.30937015338898	AWNLT.P4	DIST	P4
AWNLT	PNLG	0.7552	AWNLT.PNLG	0.125697263583286	AWNLT.P4	PNLG	P4
AWNLT	FLFWD	0.3497	AWNLT.FLFWD	-0.261635735685807	AWNLT.P4	FLFWD	P4
AWNLT	2LWD	0.5667	AWNLT.2LWD	-0.0652607085145068	AWNLT.P4	2LWD	P4
AWNLT	SPKLT	0.2685	AWNLT.SPKLT	-0.00159481998713097	AWNLT.P4	SPKLT	P4
AWNLT	STLWD	0.2303	AWNLT.STLWD	0.213069407458828	AWNLT.P4	STLWD	P4
AWNLT	SPKWD	0.1949	AWNLT.SPKWD	-0.0684951680212888	AWNLT.P4	SPKWD	P4
AWNLT	STLLT	0.6	AWNLT.STLLT	-0.0235785445559784	AWNLT.P4	STLLT	P4
AWNLT	STYLT	0.589	AWNLT.STYLT	0.136430806826456	AWNLT.P4	STYLT	P4
AWNWD	FERT	0.8777	AWNWD.FERT	0.0451348733303238	AWNWD.P4	FERT	P4
AWNWD	FLFLG	0.5696	AWNWD.FLFLG	-0.0649794355484263	AWNWD.P4	FLFLG	P4
AWNWD	2LLT	0.3448	AWNWD.2LLT	0.117079736057812	AWNWD.P4	2LLT	P4
AWNWD	ANTLT	0.9044	AWNWD.ANTLT	-0.270725994108923	AWNWD.P4	ANTLT	P4
AWNWD	LIGLT	0.4042	AWNWD.LIGLT	0.111646535320788	AWNWD.P4	LIGLT	P4
AWNWD	PANBASE	0.082	AWNWD.PANBASE	0.183722230985673	AWNWD.P4	PANBASE	P4
AWNWD	UNFILLED	0.8823	AWNWD.UNFILLED	-0.0840749125856162	AWNWD.P4	UNFILLED	P4
AWNWD	DTHD	0.4497	AWNWD.DTHD	0.0563332165836601	AWNWD.P4	DTHD	P4
AWNWD	CUDI	0.7404	AWNWD.CUDI	0.0942698698815375	AWNWD.P4	CUDI	P4
AWNWD	CULT	0.5694	AWNWD.CULT	-0.215548783803805	AWNWD.P4	CULT	P4
AWNWD	DIST	0.3275	AWNWD.DIST	0.0343521153119993	AWNWD.P4	DIST	P4
AWNWD	PNLG	0.2496	AWNWD.PNLG	-0.111735626346541	AWNWD.P4	PNLG	P4
AWNWD	FLFWD	0.0839	AWNWD.FLFWD	0.154175016916013	AWNWD.P4	FLFWD	P4
AWNWD	2LWD	0.2241	AWNWD.2LWD	-0.0378188338041971	AWNWD.P4	2LWD	P4
AWNWD	SPKLT	0.0223	AWNWD.SPKLT	0.171978429013178	AWNWD.P4	SPKLT	P4
AWNWD	STLWD	0.1132	AWNWD.STLWD	0.0579680913463585	AWNWD.P4	STLWD	P4
AWNWD	SPKWD	0.0162	AWNWD.SPKWD	0.435978911961426	AWNWD.P4	SPKWD	P4
AWNWD	STLLT	0.0377	AWNWD.STLLT	0.309169225070565	AWNWD.P4	STLLT	P4
AWNWD	STYLT	0.6008	AWNWD.STYLT	0.0212065011510178	AWNWD.P4	STYLT	P4
AWNWD	AWNLT	0.0028	AWNWD.AWNLT	0.398151284403678	AWNWD.P4	AWNLT	P4
STGLT	FERT	0.0077	STGLT.FERT	0.122854211213691	STGLT.P4	FERT	P4
STGLT	FLFLG	0.8839	STGLT.FLFLG	0.0529876634120105	STGLT.P4	FLFLG	P4
STGLT	2LLT	0.8149	STGLT.2LLT	-0.00164360690842704	STGLT.P4	2LLT	P4
STGLT	ANTLT	0.2576	STGLT.ANTLT	0.144033341065819	STGLT.P4	ANTLT	P4
STGLT	LIGLT	0.9443	STGLT.LIGLT	0.11214418016197	STGLT.P4	LIGLT	P4
STGLT	PANBASE	0.6713	STGLT.PANBASE	0.022783433727212	STGLT.P4	PANBASE	P4
STGLT	UNFILLED	0.2048	STGLT.UNFILLED	-0.1799253830606	STGLT.P4	UNFILLED	P4
STGLT	DTHD	0.7075	STGLT.DTHD	0.0806681982162747	STGLT.P4	DTHD	P4
STGLT	CUDI	0.3585	STGLT.CUDI	0.0401543675115591	STGLT.P4	CUDI	P4
STGLT	CULT	0.1802	STGLT.CULT	-0.0824665127369054	STGLT.P4	CULT	P4
STGLT	DIST	0.119	STGLT.DIST	0.106273640064886	STGLT.P4	DIST	P4
STGLT	PNLG	0.312	STGLT.PNLG	-0.1616171686002	STGLT.P4	PNLG	P4
STGLT	FLFWD	0.1903	STGLT.FLFWD	-0.151849304332807	STGLT.P4	FLFWD	P4
STGLT	2LWD	0.1984	STGLT.2LWD	-0.217147636504173	STGLT.P4	2LWD	P4
STGLT	SPKLT	0.9734	STGLT.SPKLT	0.0959980122519679	STGLT.P4	SPKLT	P4
STGLT	STLWD	0.1091	STGLT.STLWD	-0.0495179277301197	STGLT.P4	STLWD	P4
STGLT	SPKWD	0.0212	STGLT.SPKWD	0.108923369459241	STGLT.P4	SPKWD	P4
STGLT	STLLT	0.4926	STGLT.STLLT	0.162181947573612	STGLT.P4	STLLT	P4
STGLT	STYLT	0.2903	STGLT.STYLT	0.141811796410859	STGLT.P4	STYLT	P4
STGLT	AWNLT	0.6121	STGLT.AWNLT	-0.0688798901120324	STGLT.P4	AWNLT	P4
STGLT	AWNWD	0.882	STGLT.AWNWD	0.0909091290530307	STGLT.P4	AWNWD	P4
PAN2BR	FERT	0.4993	PAN2BR.FERT	0.139251925636882	PAN2BR.P4	FERT	P4
PAN2BR	FLFLG	0.1917	PAN2BR.FLFLG	-0.165806014043673	PAN2BR.P4	FLFLG	P4
PAN2BR	2LLT	0.135	PAN2BR.2LLT	0.0273419618131877	PAN2BR.P4	2LLT	P4
PAN2BR	ANTLT	0.6818	PAN2BR.ANTLT	-0.116949240529287	PAN2BR.P4	ANTLT	P4
PAN2BR	LIGLT	0.7737	PAN2BR.LIGLT	-0.0223794487062816	PAN2BR.P4	LIGLT	P4
PAN2BR	PANBASE	0.7322	PAN2BR.PANBASE	-0.147469462659012	PAN2BR.P4	PANBASE	P4
PAN2BR	UNFILLED	0.657	PAN2BR.UNFILLED	-0.201676809897341	PAN2BR.P4	UNFILLED	P4
PAN2BR	DTHD	0.7844	PAN2BR.DTHD	0.0260341821950322	PAN2BR.P4	DTHD	P4
PAN2BR	CUDI	0.2232	PAN2BR.CUDI	-0.117704682427759	PAN2BR.P4	CUDI	P4
PAN2BR	CULT	0.4338	PAN2BR.CULT	0.0247601437406753	PAN2BR.P4	CULT	P4
PAN2BR	DIST	0.6105	PAN2BR.DIST	-0.0199194814315246	PAN2BR.P4	DIST	P4
PAN2BR	PNLG	0.0276	PAN2BR.PNLG	-0.25335250498101	PAN2BR.P4	PNLG	P4
PAN2BR	FLFWD	0.4152	PAN2BR.FLFWD	-0.0926409731533664	PAN2BR.P4	FLFWD	P4
PAN2BR	2LWD	0.7186	PAN2BR.2LWD	-0.0346186021340621	PAN2BR.P4	2LWD	P4
PAN2BR	SPKLT	0.6717	PAN2BR.SPKLT	0.106218257827532	PAN2BR.P4	SPKLT	P4
PAN2BR	STLWD	0.8566	PAN2BR.STLWD	0.00110846283121981	PAN2BR.P4	STLWD	P4
PAN2BR	SPKWD	0.2228	PAN2BR.SPKWD	0.0838451334853276	PAN2BR.P4	SPKWD	P4
PAN2BR	STLLT	0.3637	PAN2BR.STLLT	0.154048241840374	PAN2BR.P4	STLLT	P4
PAN2BR	STYLT	0.6694	PAN2BR.STYLT	0.222832953405925	PAN2BR.P4	STYLT	P4
PAN2BR	AWNLT	0.7728	PAN2BR.AWNLT	0.104754052577659	PAN2BR.P4	AWNLT	P4
PAN2BR	AWNWD	0.252	PAN2BR.AWNWD	-0.0199349557062843	PAN2BR.P4	AWNWD	P4
PAN2BR	STGLT	0.096	PAN2BR.STGLT	0.097966279026994	PAN2BR.P4	STGLT	P4
LEAF	FERT	0.5327	LEAF.FERT	0.0918081572489965	LEAF.P4	FERT	P4
LEAF	FLFLG	0.6923	LEAF.FLFLG	0.129494092571785	LEAF.P4	FLFLG	P4
LEAF	2LLT	0.7385	LEAF.2LLT	0.186349221240531	LEAF.P4	2LLT	P4
LEAF	ANTLT	0.7681	LEAF.ANTLT	0.0417181880571003	LEAF.P4	ANTLT	P4
LEAF	LIGLT	0.3269	LEAF.LIGLT	0.136058712250015	LEAF.P4	LIGLT	P4
LEAF	PANBASE	0.1485	LEAF.PANBASE	0.16191433157304	LEAF.P4	PANBASE	P4
LEAF	UNFILLED	0.9304	LEAF.UNFILLED	-0.0271879475397443	LEAF.P4	UNFILLED	P4
LEAF	DTHD	0.1733	LEAF.DTHD	0.092387186841378	LEAF.P4	DTHD	P4
LEAF	CUDI	0.3065	LEAF.CUDI	0.135458782243033	LEAF.P4	CUDI	P4
LEAF	CULT	0.4778	LEAF.CULT	0.155629724197064	LEAF.P4	CULT	P4
LEAF	DIST	0.7049	LEAF.DIST	-0.00814433913255581	LEAF.P4	DIST	P4
LEAF	PNLG	0.3993	LEAF.PNLG	0.216170792062615	LEAF.P4	PNLG	P4
LEAF	FLFWD	0.5016	LEAF.FLFWD	-0.0555219692001926	LEAF.P4	FLFWD	P4
LEAF	2LWD	0.3918	LEAF.2LWD	0.076940231993092	LEAF.P4	2LWD	P4
LEAF	SPKLT	0.3931	LEAF.SPKLT	-0.118912708921515	LEAF.P4	SPKLT	P4
LEAF	STLWD	0.2744	LEAF.STLWD	-0.0354361193202017	LEAF.P4	STLWD	P4
LEAF	SPKWD	0.0283	LEAF.SPKWD	-0.287414378891514	LEAF.P4	SPKWD	P4
LEAF	STLLT	0.2343	LEAF.STLLT	-0.193479307225641	LEAF.P4	STLLT	P4
LEAF	STYLT	0.0293	LEAF.STYLT	-0.0310901286892445	LEAF.P4	STYLT	P4
LEAF	AWNLT	0.7699	LEAF.AWNLT	0.137120636545022	LEAF.P4	AWNLT	P4
LEAF	AWNWD	0.2033	LEAF.AWNWD	-0.226501666542977	LEAF.P4	AWNWD	P4
LEAF	STGLT	0.1947	LEAF.STGLT	-0.210145048223203	LEAF.P4	STGLT	P4
LEAF	PAN2BR	0.4788	LEAF.PAN2BR	-0.2810005536306	LEAF.P4	PAN2BR	P4
PANEXS	FERT	0.0773	PANEXS.FERT	-0.183855286829838	PANEXS.P4	FERT	P4
PANEXS	FLFLG	0.2142	PANEXS.FLFLG	0.0279478562821618	PANEXS.P4	FLFLG	P4
PANEXS	2LLT	0.1397	PANEXS.2LLT	-0.0473324200292125	PANEXS.P4	2LLT	P4
PANEXS	ANTLT	0.4515	PANEXS.ANTLT	0.236450843009038	PANEXS.P4	ANTLT	P4
PANEXS	LIGLT	0.3156	PANEXS.LIGLT	-0.0462915363451273	PANEXS.P4	LIGLT	P4
PANEXS	PANBASE	0.6083	PANEXS.PANBASE	0.152726817006	PANEXS.P4	PANBASE	P4
PANEXS	UNFILLED	0.2404	PANEXS.UNFILLED	0.212637992599124	PANEXS.P4	UNFILLED	P4
PANEXS	DTHD	0.1711	PANEXS.DTHD	0.166118191907185	PANEXS.P4	DTHD	P4
PANEXS	CUDI	0.5716	PANEXS.CUDI	0.0276803429623095	PANEXS.P4	CUDI	P4
PANEXS	CULT	0.099	PANEXS.CULT	0.0822069326183633	PANEXS.P4	CULT	P4
PANEXS	DIST	0.6148	PANEXS.DIST	-0.0572876505639785	PANEXS.P4	DIST	P4
PANEXS	PNLG	0.7885	PANEXS.PNLG	-0.0542035404645264	PANEXS.P4	PNLG	P4
PANEXS	FLFWD	0.3374	PANEXS.FLFWD	0.0698481279216562	PANEXS.P4	FLFWD	P4
PANEXS	2LWD	0.4023	PANEXS.2LWD	0.15421035071107	PANEXS.P4	2LWD	P4
PANEXS	SPKLT	0.8598	PANEXS.SPKLT	0.0072438632011068	PANEXS.P4	SPKLT	P4
PANEXS	STLWD	0.9365	PANEXS.STLWD	-0.117776581722009	PANEXS.P4	STLWD	P4
PANEXS	SPKWD	0.2055	PANEXS.SPKWD	-0.195877483286583	PANEXS.P4	SPKWD	P4
PANEXS	STLLT	0.1311	PANEXS.STLLT	-0.254591555939505	PANEXS.P4	STLLT	P4
PANEXS	STYLT	0.9442	PANEXS.STYLT	-0.0735506084276268	PANEXS.P4	STYLT	P4
PANEXS	AWNLT	0.8791	PANEXS.AWNLT	-0.0358269771889507	PANEXS.P4	AWNLT	P4
PANEXS	AWNWD	0.9228	PANEXS.AWNWD	0.000206712309188435	PANEXS.P4	AWNWD	P4
PANEXS	STGLT	0.8244	PANEXS.STGLT	-0.0665084708301064	PANEXS.P4	STGLT	P4
PANEXS	PAN2BR	0.4968	PANEXS.PAN2BR	-0.226701436631975	PANEXS.P4	PAN2BR	P4
PANEXS	LEAF	0.7455	PANEXS.LEAF	0.0672355384775833	PANEXS.P4	LEAF	P4
CUHABIT	FERT	0.0863	CUHABIT.FERT	-0.179370568625862	CUHABIT.P4	FERT	P4
CUHABIT	FLFLG	0.3399	CUHABIT.FLFLG	0.021592269174218	CUHABIT.P4	FLFLG	P4
CUHABIT	2LLT	0.1435	CUHABIT.2LLT	0.0428261666924322	CUHABIT.P4	2LLT	P4
CUHABIT	ANTLT	0.163	CUHABIT.ANTLT	0.148480478375189	CUHABIT.P4	ANTLT	P4
CUHABIT	LIGLT	0.5391	CUHABIT.LIGLT	-0.0473342570181038	CUHABIT.P4	LIGLT	P4
CUHABIT	PANBASE	0.4187	CUHABIT.PANBASE	-0.0608869498743877	CUHABIT.P4	PANBASE	P4
CUHABIT	UNFILLED	0.1053	CUHABIT.UNFILLED	0.094749430791391	CUHABIT.P4	UNFILLED	P4
CUHABIT	DTHD	0.2836	CUHABIT.DTHD	0.343251298869146	CUHABIT.P4	DTHD	P4
CUHABIT	CUDI	0.7768	CUHABIT.CUDI	0.00352435827530834	CUHABIT.P4	CUDI	P4
CUHABIT	CULT	0.2116	CUHABIT.CULT	0.178338625655853	CUHABIT.P4	CULT	P4
CUHABIT	DIST	0.0368	CUHABIT.DIST	0.338433230857316	CUHABIT.P4	DIST	P4
CUHABIT	PNLG	0.1409	CUHABIT.PNLG	0.24766305949175	CUHABIT.P4	PNLG	P4
CUHABIT	FLFWD	0.8512	CUHABIT.FLFWD	-0.0761819779755489	CUHABIT.P4	FLFWD	P4
CUHABIT	2LWD	0.8142	CUHABIT.2LWD	-0.0627933185264894	CUHABIT.P4	2LWD	P4
CUHABIT	SPKLT	0.1733	CUHABIT.SPKLT	-0.236992969919952	CUHABIT.P4	SPKLT	P4
CUHABIT	STLWD	0.839	CUHABIT.STLWD	-0.149941678811568	CUHABIT.P4	STLWD	P4
CUHABIT	SPKWD	0.0349	CUHABIT.SPKWD	-0.22074860887989	CUHABIT.P4	SPKWD	P4
CUHABIT	STLLT	0.035	CUHABIT.STLLT	-0.333143036483937	CUHABIT.P4	STLLT	P4
CUHABIT	STYLT	0.7393	CUHABIT.STYLT	-0.10722623679926	CUHABIT.P4	STYLT	P4
CUHABIT	AWNLT	0.3527	CUHABIT.AWNLT	0.264493680488329	CUHABIT.P4	AWNLT	P4
CUHABIT	AWNWD	0.2965	CUHABIT.AWNWD	0.0896678124981682	CUHABIT.P4	AWNWD	P4
CUHABIT	STGLT	0.4201	CUHABIT.STGLT	0.124541936878681	CUHABIT.P4	STGLT	P4
CUHABIT	PAN2BR	0.6139	CUHABIT.PAN2BR	-0.313385478345363	CUHABIT.P4	PAN2BR	P4
CUHABIT	LEAF	0.1917	CUHABIT.LEAF	-0.0592387173888725	CUHABIT.P4	LEAF	P4
CUHABIT	PANEXS	0.2039	CUHABIT.PANEXS	0.249049386648878	CUHABIT.P4	PANEXS	P4
CUHABIT_VEG	FERT	0.6464	CUHABIT_VEG.FERT	-0.247863814373878	CUHABIT_VEG.P4	FERT	P4
CUHABIT_VEG	FLFLG	0.3139	CUHABIT_VEG.FLFLG	-0.0258747627724244	CUHABIT_VEG.P4	FLFLG	P4
CUHABIT_VEG	2LLT	0.2731	CUHABIT_VEG.2LLT	0.170471888420853	CUHABIT_VEG.P4	2LLT	P4
CUHABIT_VEG	ANTLT	0.0583	CUHABIT_VEG.ANTLT	0.376304037013307	CUHABIT_VEG.P4	ANTLT	P4
CUHABIT_VEG	LIGLT	0.7566	CUHABIT_VEG.LIGLT	0.10322069520028	CUHABIT_VEG.P4	LIGLT	P4
CUHABIT_VEG	PANBASE	0.5743	CUHABIT_VEG.PANBASE	0.178697239202607	CUHABIT_VEG.P4	PANBASE	P4
CUHABIT_VEG	UNFILLED	0.3799	CUHABIT_VEG.UNFILLED	0.224358267492835	CUHABIT_VEG.P4	UNFILLED	P4
CUHABIT_VEG	DTHD	0.6036	CUHABIT_VEG.DTHD	0.211833596080478	CUHABIT_VEG.P4	DTHD	P4
CUHABIT_VEG	CUDI	0.2039	CUHABIT_VEG.CUDI	0.230125346135523	CUHABIT_VEG.P4	CUDI	P4
CUHABIT_VEG	CULT	0.3491	CUHABIT_VEG.CULT	0.286114753068607	CUHABIT_VEG.P4	CULT	P4
CUHABIT_VEG	DIST	0.2129	CUHABIT_VEG.DIST	0.362360915066612	CUHABIT_VEG.P4	DIST	P4
CUHABIT_VEG	PNLG	0.1639	CUHABIT_VEG.PNLG	0.324036061919426	CUHABIT_VEG.P4	PNLG	P4
CUHABIT_VEG	FLFWD	0.254	CUHABIT_VEG.FLFWD	-0.202699837102178	CUHABIT_VEG.P4	FLFWD	P4
CUHABIT_VEG	2LWD	0.7596	CUHABIT_VEG.2LWD	-0.0333747107748979	CUHABIT_VEG.P4	2LWD	P4
CUHABIT_VEG	SPKLT	0.8201	CUHABIT_VEG.SPKLT	0.0141851126386087	CUHABIT_VEG.P4	SPKLT	P4
CUHABIT_VEG	STLWD	0.1013	CUHABIT_VEG.STLWD	0.28186319616644	CUHABIT_VEG.P4	STLWD	P4
CUHABIT_VEG	SPKWD	0.3284	CUHABIT_VEG.SPKWD	-0.22300860613871	CUHABIT_VEG.P4	SPKWD	P4
CUHABIT_VEG	STLLT	0.6071	CUHABIT_VEG.STLLT	-0.149753032847208	CUHABIT_VEG.P4	STLLT	P4
CUHABIT_VEG	STYLT	0.581	CUHABIT_VEG.STYLT	-0.0927459687863138	CUHABIT_VEG.P4	STYLT	P4
CUHABIT_VEG	AWNLT	0.0165	CUHABIT_VEG.AWNLT	0.264117802179017	CUHABIT_VEG.P4	AWNLT	P4
CUHABIT_VEG	AWNWD	0.9755	CUHABIT_VEG.AWNWD	0.0421188850415654	CUHABIT_VEG.P4	AWNWD	P4
CUHABIT_VEG	STGLT	0.4089	CUHABIT_VEG.STGLT	-0.149411865954601	CUHABIT_VEG.P4	STGLT	P4
CUHABIT_VEG	PAN2BR	0.5006	CUHABIT_VEG.PAN2BR	-0.127930384680582	CUHABIT_VEG.P4	PAN2BR	P4
CUHABIT_VEG	LEAF	0.5117	CUHABIT_VEG.LEAF	0.105170530237312	CUHABIT_VEG.P4	LEAF	P4
CUHABIT_VEG	PANEXS	0.8076	CUHABIT_VEG.PANEXS	0.167865244796784	CUHABIT_VEG.P4	PANEXS	P4
CUHABIT_VEG	CUHABIT	0.0974	CUHABIT_VEG.CUHABIT	0.339735471252474	CUHABIT_VEG.P4	CUHABIT	P4
FLAGATT	FERT	0.6863	FLAGATT.FERT	0.0402396153425752	FLAGATT.P4	FERT	P4
FLAGATT	FLFLG	0.6968	FLAGATT.FLFLG	-0.0163976923867205	FLAGATT.P4	FLFLG	P4
FLAGATT	2LLT	0.1129	FLAGATT.2LLT	0.135046084026378	FLAGATT.P4	2LLT	P4
FLAGATT	ANTLT	0.9618	FLAGATT.ANTLT	0.0145943878727521	FLAGATT.P4	ANTLT	P4
FLAGATT	LIGLT	0.3224	FLAGATT.LIGLT	-0.143086501617326	FLAGATT.P4	LIGLT	P4
FLAGATT	PANBASE	0.5477	FLAGATT.PANBASE	-0.0810176798429361	FLAGATT.P4	PANBASE	P4
FLAGATT	UNFILLED	0.3038	FLAGATT.UNFILLED	0.0878171094653865	FLAGATT.P4	UNFILLED	P4
FLAGATT	DTHD	0.8193	FLAGATT.DTHD	0.0117438788829842	FLAGATT.P4	DTHD	P4
FLAGATT	CUDI	0.4901	FLAGATT.CUDI	0.138106770113978	FLAGATT.P4	CUDI	P4
FLAGATT	CULT	0.2179	FLAGATT.CULT	0.049484481897493	FLAGATT.P4	CULT	P4
FLAGATT	DIST	0.1633	FLAGATT.DIST	0.151029056287207	FLAGATT.P4	DIST	P4
FLAGATT	PNLG	0.383	FLAGATT.PNLG	0.0547143395069201	FLAGATT.P4	PNLG	P4
FLAGATT	FLFWD	0.4	FLAGATT.FLFWD	-0.0243076801782513	FLAGATT.P4	FLFWD	P4
FLAGATT	2LWD	0.5743	FLAGATT.2LWD	0.0158246938072976	FLAGATT.P4	2LWD	P4
FLAGATT	SPKLT	0.5676	FLAGATT.SPKLT	0.0379718851894099	FLAGATT.P4	SPKLT	P4
FLAGATT	STLWD	0.4915	FLAGATT.STLWD	0.130526503256152	FLAGATT.P4	STLWD	P4
FLAGATT	SPKWD	0.2887	FLAGATT.SPKWD	0.174602830077178	FLAGATT.P4	SPKWD	P4
FLAGATT	STLLT	0.8064	FLAGATT.STLLT	0.0285458850118026	FLAGATT.P4	STLLT	P4
FLAGATT	STYLT	0.9388	FLAGATT.STYLT	0.0937779993184653	FLAGATT.P4	STYLT	P4
FLAGATT	AWNLT	0.3296	FLAGATT.AWNLT	0.0659756218155622	FLAGATT.P4	AWNLT	P4
FLAGATT	AWNWD	0.8698	FLAGATT.AWNWD	-0.103994993656433	FLAGATT.P4	AWNWD	P4
FLAGATT	STGLT	0.8964	FLAGATT.STGLT	0.0736327189623867	FLAGATT.P4	STGLT	P4
FLAGATT	PAN2BR	0.9753	FLAGATT.PAN2BR	-0.142665186988081	FLAGATT.P4	PAN2BR	P4
FLAGATT	LEAF	0.8341	FLAGATT.LEAF	0.155453116376201	FLAGATT.P4	LEAF	P4
FLAGATT	PANEXS	0.5439	FLAGATT.PANEXS	0.204283628076015	FLAGATT.P4	PANEXS	P4
FLAGATT	CUHABIT	0.633	FLAGATT.CUHABIT	0.166716472624484	FLAGATT.P4	CUHABIT	P4
FLAGATT	CUHABIT_VEG	0.2514	FLAGATT.CUHABIT_VEG	0.194983633437696	FLAGATT.P4	CUHABIT_VEG	P4
PANTYPE	FERT	0.9915	PANTYPE.FERT	-0.0661070568109571	PANTYPE.P4	FERT	P4
PANTYPE	FLFLG	0.1432	PANTYPE.FLFLG	0.0387116898268535	PANTYPE.P4	FLFLG	P4
PANTYPE	2LLT	0.2156	PANTYPE.2LLT	0.150940746986946	PANTYPE.P4	2LLT	P4
PANTYPE	ANTLT	0.8049	PANTYPE.ANTLT	-0.0595785225388255	PANTYPE.P4	ANTLT	P4
PANTYPE	LIGLT	0.3334	PANTYPE.LIGLT	-0.109365388938999	PANTYPE.P4	LIGLT	P4
PANTYPE	PANBASE	0.6782	PANTYPE.PANBASE	0.0368406582508097	PANTYPE.P4	PANBASE	P4
PANTYPE	UNFILLED	0.9993	PANTYPE.UNFILLED	0.0884533716390242	PANTYPE.P4	UNFILLED	P4
PANTYPE	DTHD	0.3091	PANTYPE.DTHD	-0.0728907191847691	PANTYPE.P4	DTHD	P4
PANTYPE	CUDI	0.5628	PANTYPE.CUDI	-0.0615362172432243	PANTYPE.P4	CUDI	P4
PANTYPE	CULT	0.1658	PANTYPE.CULT	-0.136809191597254	PANTYPE.P4	CULT	P4
PANTYPE	DIST	0.9614	PANTYPE.DIST	0.106702951610453	PANTYPE.P4	DIST	P4
PANTYPE	PNLG	0.7564	PANTYPE.PNLG	0.0739757870464239	PANTYPE.P4	PNLG	P4
PANTYPE	FLFWD	0.5875	PANTYPE.FLFWD	-0.0430326136070144	PANTYPE.P4	FLFWD	P4
PANTYPE	2LWD	0.1469	PANTYPE.2LWD	-0.182870973961357	PANTYPE.P4	2LWD	P4
PANTYPE	SPKLT	0.7432	PANTYPE.SPKLT	0.0444463833672849	PANTYPE.P4	SPKLT	P4
PANTYPE	STLWD	0.6581	PANTYPE.STLWD	0.0598887696341044	PANTYPE.P4	STLWD	P4
PANTYPE	SPKWD	0.3843	PANTYPE.SPKWD	0.0787441803409406	PANTYPE.P4	SPKWD	P4
PANTYPE	STLLT	0.7573	PANTYPE.STLLT	-0.0251290154818898	PANTYPE.P4	STLLT	P4
PANTYPE	STYLT	0.883	PANTYPE.STYLT	0.005997954972368	PANTYPE.P4	STYLT	P4
PANTYPE	AWNLT	0.6586	PANTYPE.AWNLT	-0.103726930121037	PANTYPE.P4	AWNLT	P4
PANTYPE	AWNWD	0.713	PANTYPE.AWNWD	0.0880829132017167	PANTYPE.P4	AWNWD	P4
PANTYPE	STGLT	0.3978	PANTYPE.STGLT	0.231916751874533	PANTYPE.P4	STGLT	P4
PANTYPE	PAN2BR	0.069	PANTYPE.PAN2BR	-0.192051627066689	PANTYPE.P4	PAN2BR	P4
PANTYPE	LEAF	0.4487	PANTYPE.LEAF	-0.0200052840451612	PANTYPE.P4	LEAF	P4
PANTYPE	PANEXS	0.8584	PANTYPE.PANEXS	0.181276270042982	PANTYPE.P4	PANEXS	P4
PANTYPE	CUHABIT	0.0511	PANTYPE.CUHABIT	0.018385974378649	PANTYPE.P4	CUHABIT	P4
PANTYPE	CUHABIT_VEG	0.0995	PANTYPE.CUHABIT_VEG	0.0027444908642468	PANTYPE.P4	CUHABIT_VEG	P4
PANTYPE	FLAGATT	0.5448	PANTYPE.FLAGATT	0.335226629064647	PANTYPE.P4	FLAGATT	P4
PAMB	FERT	0.0194	PAMB.FERT	0.00245765341532447	PAMB.P4	FERT	P4
PAMB	FLFLG	0.4918	PAMB.FLFLG	-0.0259273863750037	PAMB.P4	FLFLG	P4
PAMB	2LLT	0.808	PAMB.2LLT	0.0196966745500169	PAMB.P4	2LLT	P4
PAMB	ANTLT	0.0902	PAMB.ANTLT	-0.126042626066064	PAMB.P4	ANTLT	P4
PAMB	LIGLT	0.0899	PAMB.LIGLT	-0.0387342314642862	PAMB.P4	LIGLT	P4
PAMB	PANBASE	0.7526	PAMB.PANBASE	-0.046001446686645	PAMB.P4	PANBASE	P4
PAMB	UNFILLED	0.1052	PAMB.UNFILLED	-0.0910209288036105	PAMB.P4	UNFILLED	P4
PAMB	DTHD	0.1208	PAMB.DTHD	-0.101637610914897	PAMB.P4	DTHD	P4
PAMB	CUDI	0.2719	PAMB.CUDI	-0.0816202005104966	PAMB.P4	CUDI	P4
PAMB	CULT	0.465	PAMB.CULT	-0.0186922969036337	PAMB.P4	CULT	P4
PAMB	DIST	0.4596	PAMB.DIST	-0.0288327440867985	PAMB.P4	DIST	P4
PAMB	PNLG	0.8985	PAMB.PNLG	-0.0806878531347519	PAMB.P4	PNLG	P4
PAMB	FLFWD	0.8503	PAMB.FLFWD	0.0656218978053352	PAMB.P4	FLFWD	P4
PAMB	2LWD	0.9288	PAMB.2LWD	0.0485057850558537	PAMB.P4	2LWD	P4
PAMB	SPKLT	0.2824	PAMB.SPKLT	0.139960784375377	PAMB.P4	SPKLT	P4
PAMB	STLWD	0.7955	PAMB.STLWD	0.100562125614992	PAMB.P4	STLWD	P4
PAMB	SPKWD	0.911	PAMB.SPKWD	0.0824431721775109	PAMB.P4	SPKWD	P4
PAMB	STLLT	0.8271	PAMB.STLLT	0.102555348617481	PAMB.P4	STLLT	P4
PAMB	STYLT	0.6602	PAMB.STYLT	0.098989362466449	PAMB.P4	STYLT	P4
PAMB	AWNLT	0.5005	PAMB.AWNLT	-0.216105558455352	PAMB.P4	AWNLT	P4
PAMB	AWNWD	0.7971	PAMB.AWNWD	-0.0245998070775374	PAMB.P4	AWNWD	P4
PAMB	STGLT	0.1965	PAMB.STGLT	0.041831032701894	PAMB.P4	STGLT	P4
PAMB	PAN2BR	0.5622	PAMB.PAN2BR	0.244479949642121	PAMB.P4	PAN2BR	P4
PAMB	LEAF	0.0339	PAMB.LEAF	-0.124785565560186	PAMB.P4	LEAF	P4
PAMB	PANEXS	0.5212	PAMB.PANEXS	-0.04052966675861	PAMB.P4	PANEXS	P4
PAMB	CUHABIT	0.4568	PAMB.CUHABIT	-0.0905863143296011	PAMB.P4	CUHABIT	P4
PAMB	CUHABIT_VEG	0.9042	PAMB.CUHABIT_VEG	-0.103978332174106	PAMB.P4	CUHABIT_VEG	P4
PAMB	FLAGATT	0.3236	PAMB.FLAGATT	-0.0896169241287525	PAMB.P4	FLAGATT	P4
PAMB	PANTYPE	0.768	PAMB.PANTYPE	0.103382032140514	PAMB.P4	PANTYPE	P4
CUNO	FERT	0.9603	CUNO.FERT	-0.0724739493740263	CUNO.P4	FERT	P4
CUNO	FLFLG	0.9117	CUNO.FLFLG	-0.115276387353575	CUNO.P4	FLFLG	P4
CUNO	2LLT	0.2664	CUNO.2LLT	-0.212249182962904	CUNO.P4	2LLT	P4
CUNO	ANTLT	0.0938	CUNO.ANTLT	-0.116834944634363	CUNO.P4	ANTLT	P4
CUNO	LIGLT	0.024	CUNO.LIGLT	-0.275418692671872	CUNO.P4	LIGLT	P4
CUNO	PANBASE	0.385	CUNO.PANBASE	-0.110622453982156	CUNO.P4	PANBASE	P4
CUNO	UNFILLED	0.8306	CUNO.UNFILLED	0.0333048498407327	CUNO.P4	UNFILLED	P4
CUNO	DTHD	0.0222	CUNO.DTHD	-0.34468553773093	CUNO.P4	DTHD	P4
CUNO	CUDI	0.0031	CUNO.CUDI	-0.24827791286511	CUNO.P4	CUDI	P4
CUNO	CULT	0.079	CUNO.CULT	0.000471841373337354	CUNO.P4	CULT	P4
CUNO	DIST	0.0816	CUNO.DIST	-0.0868951158460228	CUNO.P4	DIST	P4
CUNO	PNLG	0.5191	CUNO.PNLG	0.0163112500469452	CUNO.P4	PNLG	P4
CUNO	FLFWD	0.794	CUNO.FLFWD	-0.0679387655897976	CUNO.P4	FLFWD	P4
CUNO	2LWD	0.2927	CUNO.2LWD	-0.0906216686242707	CUNO.P4	2LWD	P4
CUNO	SPKLT	0.123	CUNO.SPKLT	0.0541622304488119	CUNO.P4	SPKLT	P4
CUNO	STLWD	0.428	CUNO.STLWD	-0.0645911663911275	CUNO.P4	STLWD	P4
CUNO	SPKWD	0.3257	CUNO.SPKWD	-0.0536603101097574	CUNO.P4	SPKWD	P4
CUNO	STLLT	0.1127	CUNO.STLLT	0.0678786667973636	CUNO.P4	STLLT	P4
CUNO	STYLT	0.0897	CUNO.STYLT	0.133041359011957	CUNO.P4	STYLT	P4
CUNO	AWNLT	0.0386	CUNO.AWNLT	-0.440589164137651	CUNO.P4	AWNLT	P4
CUNO	AWNWD	0.1085	CUNO.AWNWD	-0.242117817554537	CUNO.P4	AWNWD	P4
CUNO	STGLT	0.4588	CUNO.STGLT	-0.120876382489348	CUNO.P4	STGLT	P4
CUNO	PAN2BR	0.0657	CUNO.PAN2BR	0.225931564080673	CUNO.P4	PAN2BR	P4
CUNO	LEAF	0.5503	CUNO.LEAF	-0.216980838304511	CUNO.P4	LEAF	P4
CUNO	PANEXS	0.0898	CUNO.PANEXS	-0.225154304404974	CUNO.P4	PANEXS	P4
CUNO	CUHABIT	0.1292	CUNO.CUHABIT	-0.20013220430516	CUNO.P4	CUHABIT	P4
CUNO	CUHABIT_VEG	0.3034	CUNO.CUHABIT_VEG	-0.145574705244677	CUNO.P4	CUHABIT_VEG	P4
CUNO	FLAGATT	0.412	CUNO.FLAGATT	-0.110710986831501	CUNO.P4	FLAGATT	P4
CUNO	PANTYPE	0.0889	CUNO.PANTYPE	-0.0485666564629306	CUNO.P4	PANTYPE	P4
CUNO	PAMB	0.6068	CUNO.PAMB	0.145681296530455	CUNO.P4	PAMB	P4
PNNB	FERT	0.752	PNNB.FERT	0.0521168227541019	PNNB.P4	FERT	P4
PNNB	FLFLG	0.8333	PNNB.FLFLG	-0.216207655562266	PNNB.P4	FLFLG	P4
PNNB	2LLT	0.5422	PNNB.2LLT	-0.259547644767059	PNNB.P4	2LLT	P4
PNNB	ANTLT	0.0314	PNNB.ANTLT	-0.206861909379166	PNNB.P4	ANTLT	P4
PNNB	LIGLT	0.3135	PNNB.LIGLT	-0.26326671869254	PNNB.P4	LIGLT	P4
PNNB	PANBASE	0.7659	PNNB.PANBASE	-0.0807666707564685	PNNB.P4	PANBASE	P4
PNNB	UNFILLED	0.2528	PNNB.UNFILLED	-0.160898736316672	PNNB.P4	UNFILLED	P4
PNNB	DTHD	0.0129	PNNB.DTHD	-0.33494718056364	PNNB.P4	DTHD	P4
PNNB	CUDI	0.0065	PNNB.CUDI	-0.265329348859651	PNNB.P4	CUDI	P4
PNNB	CULT	0.2413	PNNB.CULT	-0.139443677682401	PNNB.P4	CULT	P4
PNNB	DIST	0.1486	PNNB.DIST	-0.177380415638626	PNNB.P4	DIST	P4
PNNB	PNLG	0.7975	PNNB.PNLG	-0.115233632157064	PNNB.P4	PNLG	P4
PNNB	FLFWD	0.325	PNNB.FLFWD	-0.00260833481266943	PNNB.P4	FLFWD	P4
PNNB	2LWD	0.1294	PNNB.2LWD	-0.0964757906645627	PNNB.P4	2LWD	P4
PNNB	SPKLT	0.4184	PNNB.SPKLT	0.125995854032324	PNNB.P4	SPKLT	P4
PNNB	STLWD	0.3157	PNNB.STLWD	-0.00253666180217882	PNNB.P4	STLWD	P4
PNNB	SPKWD	0.0634	PNNB.SPKWD	0.0916607815750686	PNNB.P4	SPKWD	P4
PNNB	STLLT	0.3566	PNNB.STLLT	0.178691157543201	PNNB.P4	STLLT	P4
PNNB	STYLT	0.6923	PNNB.STYLT	0.0940611294041542	PNNB.P4	STYLT	P4
PNNB	AWNLT	0.9938	PNNB.AWNLT	-0.356657595790431	PNNB.P4	AWNLT	P4
PNNB	AWNWD	0.2913	PNNB.AWNWD	-0.0932780247710241	PNNB.P4	AWNWD	P4
PNNB	STGLT	0.5404	PNNB.STGLT	-0.155456811125512	PNNB.P4	STGLT	P4
PNNB	PAN2BR	0.0195	PNNB.PAN2BR	0.352107466590205	PNNB.P4	PAN2BR	P4
PNNB	LEAF	0.1852	PNNB.LEAF	-0.248211917062236	PNNB.P4	LEAF	P4
PNNB	PANEXS	0.0646	PNNB.PANEXS	-0.35105754944149	PNNB.P4	PANEXS	P4
PNNB	CUHABIT	0.0166	PNNB.CUHABIT	-0.405326033677563	PNNB.P4	CUHABIT	P4
PNNB	CUHABIT_VEG	0.5773	PNNB.CUHABIT_VEG	-0.117964279212266	PNNB.P4	CUHABIT_VEG	P4
PNNB	FLAGATT	0.2047	PNNB.FLAGATT	-0.240858878641526	PNNB.P4	FLAGATT	P4
PNNB	PANTYPE	0.0042	PNNB.PANTYPE	-0.0514427110693087	PNNB.P4	PANTYPE	P4
PNNB	PAMB	0.2308	PNNB.PAMB	0.245106113305742	PNNB.P4	PAMB	P4
PNNB	CUNO	0.114	PNNB.CUNO	0.763905725961155	PNNB.P4	CUNO	P4
