# Supplementary material for: Phenotypic Variation and the Impact of Admixture in the Oryza rufipogon Species Complex (ORSC)
Source: Front Plant Sci. 2022 Jun 13;13:787703. doi: 10.3389/fpls.2022.787703 (PMC9235872; doi:10.3389/fpls.2022.787703)
Supplement: Supplementary file 8 [file Data_Sheet_1.ZIP › corSwitchCU.tsv]

x	y	p	correlation	group
SEED_S2_BAG	PNNB	0.0035	0.597459958595246	P1
SEED_S2_BAG	PNNB	0.0035	-0.0534644648175411	P2/P3
SEED_S2_BAG	PNNB	0.0035	0.552100381770276	P4
HULCL	FLFLG	0.0048	0.369299459435004	P1
HULCL	FLFLG	0.0048	0.211435704427574	P2/P3
HULCL	FLFLG	0.0048	-0.407688517059805	P4
SEED_S2_BAG	PNLG	0.0057	-0.153178965407355	P1
SEED_S2_BAG	PNLG	0.0057	0.494407156049765	P2/P3
SEED_S2_BAG	PNLG	0.0057	-0.333772136298902	P4
CULM_ANGLE	STEMCOL_BINARY	0.0097	0.0613827553532517	P1
CULM_ANGLE	STEMCOL_BINARY	0.0097	0.634365694796926	P2/P3
CULM_ANGLE	STEMCOL_BINARY	0.0097	0.325326700231646	P4
