# Supplementary material for: Phenotypic Variation and the Impact of Admixture in the Oryza rufipogon Species Complex (ORSC)
Source: Front Plant Sci. 2022 Jun 13;13:787703. doi: 10.3389/fpls.2022.787703 (PMC9235872; doi:10.3389/fpls.2022.787703)
Supplement: Supplementary file 8 [file Data_Sheet_1.ZIP › corSwitchDB.tsv]

x	y	p	correlation	group
PBRNB	PTHT	0.0046	0.444235474403248	P1
PBRNB	PTHT	0.0046	0.0453909186792532	P2/P3
PBRNB	PTHT	0.0046	0.691286370541785	P4
STOLON_BINARY	CULM_ANGLE	0.0061	0.676310433770424	P1
STOLON_BINARY	CULM_ANGLE	0.0061	0.0513833485735331	P2/P3
STOLON_BINARY	CULM_ANGLE	0.0061	0.452002424335365	P4
FLFLG	HULGRWD	0.0086	-0.131487401037255	P1
FLFLG	HULGRWD	0.0086	0.633941776839854	P2/P3
FLFLG	HULGRWD	0.0086	0.232285656722871	P4
