# Supplementary material for: Phenotypic Variation and the Impact of Admixture in the Oryza rufipogon Species Complex (ORSC)
Source: Front Plant Sci. 2022 Jun 13;13:787703. doi: 10.3389/fpls.2022.787703 (PMC9235872; doi:10.3389/fpls.2022.787703)
Supplement: Supplementary file 8 [file Data_Sheet_1.ZIP › germplasmSuppTable.tsv]

NSFTV_ID	IRGC_ID	Species	Country	Latitude	Longitude	Kim2016_population	Huang2012_population	IRRI_phenotype	CU_phenotype	DB_phenotype
NID401	IRGC80433	O. rufipogon	India	18°54'51''N	81°51'56''E	Admix of W4/ W1	NA	IRRI	CU	DB
NID402	IRGC80539	O. spontanea	India	19°8'''N	81°56'''E	W4	NA	IRRI	CU	DB
NID403	IRGC80562	O. rufipogon	India	19°45'''N	81°19'''E	Admix of W1/ W6	NA	IRRI	NA	NA
NID404	IRGC80582	O. nivara	India	20°20'''N	81°0'''E	W4	NA	IRRI	NA	DB
NID405	IRGC80586	O. spontanea	India	20°20'''N	80°55'''E	W4	NA	IRRI	NA	DB
NID406	IRGC80592	O. rufipogon	India	20°20'''N	81°5'''E	Admix of W1/ W6	NA	IRRI	NA	NA
NID407	IRGC80742	O. rufipogon	Myanmar	19°40'''N	96°16'''E	W1	NA	IRRI	CU	DB
NID408	IRGC80745	O. spontanea	Myanmar	19°8'''N	96°20'''E	W1	NA	IRRI	NA	DB
NID410	IRGC80759	O. nivara	Myanmar	17°32'''N	96°34'''E	Admix of W1/ W5	NA	NA	CU	DB
NID411	IRGC81801	O. rufipogon	Indonesia	0°1'''N	112°0'''E	W1	NA	IRRI	NA	NA
NID412	IRGC81802	O. rufipogon	Indonesia	1°20'''N	112°20'''E	W1	NA	IRRI	NA	NA
NID413	IRGC81850	O. nivara	India	27°0'''N	83°15'''E	W5	NA	IRRI	CU	DB
NID414	IRGC81903	O. spontanea	India	25°10'''N	84°10'''E	W4	NA	IRRI	NA	DB
NID415	IRGC81909	O. spontanea	India	27°5'''N	83°12'''E	W5	NA	IRRI	CU	DB
NID416	IRGC81970	O. spontanea	Thailand	14°'''N	101°30'''E	W1	NA	IRRI	CU	DB
NID417	IRGC81976	O. rufipogon	Indonesia	6°30'''S	106°45'''E	W1	NA	IRRI	NA	NA
NID418	IRGC81977	O. rufipogon	Indonesia	6°10'''S	106°44'''E	W1	NA	IRRI	NA	NA
NID420	IRGC81984	O. rufipogon	Laos	18°0'''N	102°40'''E	W1	NA	IRRI	CU	DB
NID421	IRGC81990	O. rufipogon	Myanmar	17°0'''N	96°7'''E	W1	NA	IRRI	NA	NA
NID422	IRGC81993	O. rufipogon	Vietnam	9°47'15''N	105°43'40''E	W1	NA	IRRI	NA	NA
NID424	IRGC81996	O. rufipogon	Papua New Guinea	8°6'''S	142°55'''E	W3	NA	IRRI	NA	NA
NID425	IRGC82040	O. rufipogon	Thailand	6°50'''N	101°'''E	W1	NA	IRRI	NA	NA
NID426	IRGC82979	O. rufipogon	Thailand	17°10'''N	103°45'''E	W1	NA	IRRI	NA	NA
NID427	IRGC82988	O. rufipogon	China	NA	NA	Admix of W1/ W6	NA	IRRI	CU	DB
NID428	IRGC82989	O. rufipogon	China	NA	NA	Admix of W4/ W1	NA	IRRI	CU	DB
NID429	IRGC82990	O. rufipogon	China	NA	NA	Admix of W1/ W6	NA	IRRI	CU	DB
NID430	IRGC82991	O. rufipogon	China	NA	NA	W6	NA	IRRI	CU	DB
NID431	IRGC82992	O. rufipogon	China	NA	NA	Admix of W6/ W2	NA	IRRI	CU	DB
NID432	IRGC83794	O. rufipogon	Thailand	15°20'''N	103°45'''E	W1	NA	IRRI	CU	DB
NID433	IRGC83795	O. rufipogon	India	24°0'''N	87°50'''E	W1	NA	IRRI	CU	DB
NID434	IRGC83823	O. rufipogon	Vietnam	10°32'14''N	105°35'11''E	W1	NA	IRRI	NA	NA
NID435	IRGC86448	O. rufipogon	Thailand	14°5'''N	101°5'''E	W1	NA	IRRI	CU	DB
NID436	IRGC86454	O. rufipogon	Vietnam	14°20'59''N	109°6'0''E	W1	NA	IRRI	NA	NA
NID437	IRGC86475	O. rufipogon	India	27°20'''N	82°10'''E	Admix of W1/ W6	NA	IRRI	CU	DB
NID438	IRGC86476	O. rufipogon	India	26°10'''N	81°50'''E	Admix of W1/ W6	NA	IRRI	CU	DB
NID439	IRGC86486	O. rufipogon	Thailand	14°25'''N	102°5'''E	W1	NA	IRRI	NA	NA
NID440	IRGC88787	O. rufipogon	Bangladesh	24°18'7''N	91°41'49''E	W1	NA	IRRI	NA	DB
NID441	IRGC92605	O. rufipogon	Indonesia	6°10'''S	106°44'''E	W1	NA	IRRI	NA	NA
NID442	IRGC93181	O. nivara	Nepal	28°14'6''N	81°32'2''E	W5	NA	IRRI	CU	DB
NID443	IRGC93183	O. nivara	Nepal	28°2'23''N	81°37'39''E	W5	NA	IRRI	CU	DB
NID444	IRGC93188	O. nivara	Nepal	28°19'29''N	81°16'23''E	W5	NA	IRRI	CU	DB
NID445	IRGC93189	O. nivara	Nepal	28°41'40''N	80°37'19''E	W5	NA	IRRI	CU	DB
NID446	IRGC93224	O. spontanea	Nepal	27°30'43''N	83°14'34''E	W5	NA	IRRI	CU	DB
NID447	IRGC93274	O. rufipogon	Indonesia	NA	NA	W3	NA	IRRI	NA	NA
NID448	IRGC100189	O. nivara	Malaysia	2°1'49''N	109°38'33''E	W2	Or-IIIOr-I	IRRI	NA	NA
NID449	IRGC100195	O. nivara	Myanmar	17°37'12''N	96°35'5''E	Admix of W1/ W5	NA	IRRI	CU	DB
NID450	IRGC100916	O. nivara	China	23°44'56''N	108°18'6''E	W2	NA	IRRI	CU	DB
NID451	IRGC101508	O. nivara	India	21°7'40''N	82°48'2''E	Admix of W5/ W4	NA	IRRI	CU	DB
NID452	IRGC103308	O. rufipogon	Taiwan	23°36'0''N	120°39'14''E	W6	NA	NA	NA	DB
NID453	IRGC103404	O. rufipogon	Bangladesh	21°25'''N	92°0'''E	Admix of W1/ W2	NA	IRRI	CU	DB
NID454	IRGC103821	O. nivara	China	24°26'46''N	113°1'51''E	W6	Or-I	IRRI	CU	DB
NID455	IRGC103823	O. rufipogon	China	24°26'46''N	113°1'51''E	Admix of W1/ W6	NA	IRRI	NA	NA
NID456	IRGC103824	O. nivara	China	24°26'46''N	113°1'51''E	Admix of W6/ W1	Or-I	IRRI	CU	DB
NID457	IRGC103838	O. nivara	Bangladesh	24°25'''N	89°20'''E	Admix of W6/ W1	Or-I	IRRI	CU	DB
NID458	IRGC103844	O. rufipogon	Bangladesh	25°33'''N	88°33'''E	W1	Or-I	IRRI	CU	DB
NID459	IRGC103847	O. rufipogon	India	20°10'''N	84°48'''E	W1	Or-II	IRRI	NA	NA
NID460	IRGC103848	O. rufipogon	India	20°10'59''N	84°25'58''E	W1	Or-III	IRRI	CU	DB
NID461	IRGC104057	O. rufipogon	China	NA	NA	W6	NA	IRRI	CU	DB
NID462	IRGC104501	O. rufipogon	India	23°11'57''N	86°21'36''E	Admix of W1/ W4	NA	IRRI	NA	DB
NID463	IRGC104599	O. rufipogon	Sri Lanka	7°40'''N	80°10'''E	W2	NA	IRRI	CU	DB
NID464	IRGC104602	O. rufipogon	Sri Lanka	7°30'''N	79°50'''E	W1	NA	IRRI	NA	NA
NID465	IRGC104620	O. spontanea	China	22°57'44''N	113°29'14''E	W6	NA	IRRI	CU	DB
NID466	IRGC104621	O. spontanea	China	22°57'44''N	113°29'14''E	W6	NA	IRRI	NA	NA
NID467	IRGC104624	O. rufipogon	China	23°44'56''N	108°18'6''E	W6	NA	IRRI	CU	DB
NID468	IRGC104626	O. spontanea	China	23°44'56''N	108°18'6''E	W6	NA	IRRI	NA	NA
NID469	IRGC104628	O. spontanea	China	23°44'56''N	108°18'6''E	W6	NA	IRRI	CU	NA
NID470	IRGC104632	O. spontanea	China	23°44'56''N	108°18'6''E	W6	NA	IRRI	NA	NA
NID471	IRGC104634	O. spontanea	China	23°44'56''N	108°18'6''E	W6	NA	IRRI	NA	DB
NID472	IRGC104636	O. spontanea	China	23°44'56''N	108°18'6''E	W6	NA	IRRI	CU	DB
NID473	IRGC104644	O. nivara	Thailand	16°57'''N	100°35'''E	W4	NA	IRRI	NA	DB
NID474	IRGC104714	O. rufipogon	Thailand	14°19'49''N	100°31'48''E	W1	NA	IRRI	NA	DB
NID475	IRGC104823	O. nivara	Thailand	13°31'44''N	99°48'51''E	Admix of W4/ W1	NA	IRRI	NA	DB
NID476	IRGC104959	O. spontanea	China	22°57'44''N	113°29'14''E	W6	NA	IRRI	NA	NA
NID477	IRGC104967	O. spontanea	China	23°21'59''N	113°12'0''E	Admix of W1/ W4	NA	IRRI	CU	DB
NID480	IRGC105250	O. rufipogon	Thailand	14°20'57''N	100°33'33''E	W1	NA	IRRI	NA	NA
NID481	IRGC105343	O. nivara	India	11°51'''N	75°51'''E	W2	NA	IRRI	CU	DB
NID482	IRGC105349	O. rufipogon	India	10°30'''N	76°6'''E	W2	NA	IRRI	CU	DB
NID483	IRGC105375	O. rufipogon	Thailand	19°40'''N	100°0'''E	W2	NA	IRRI	CU	DB
NID484	IRGC105388	O. rufipogon	Thailand	16°0'''N	99°40'''E	Admix of W1/ W4	NA	IRRI	CU	DB
NID485	IRGC105400	O. rufipogon	China	NA	NA	W6	NA	IRRI	NA	NA
NID486	IRGC105402	O. rufipogon	China	NA	NA	W6	NA	IRRI	NA	NA
NID487	IRGC105428	O. nivara	Sri Lanka	6°10'''N	81°30'''E	W2	NA	IRRI	CU	DB
NID488	IRGC105491	O. rufipogon	Malaysia	5°6'54''N	101°53'20''E	W4	Or-I	IRRI	CU	DB
NID490	IRGC105567	O. rufipogon	Indonesia	3°0'''S	114°55'''E	W1	Or-II	IRRI	CU	DB
NID491	IRGC105568	O. rufipogon	Philippines	7°52'48''N	125°0'21''E	W2	Or-III	IRRI	NA	NA
NID492	IRGC105569	O. rufipogon	Cambodia	12°46'17''N	102°38'44''E	W2	Or-I	IRRI	CU	DB
NID493	IRGC105706	O. nivara	Nepal	28°10'''N	82°30'''E	W5	NA	IRRI	CU	DB
NID494	IRGC105711	O. rufipogon	India	7°55'''N	77°30'''E	W2	NA	IRRI	CU	DB
NID495	IRGC105717	O. nivara	Cambodia	11°25'''N	104°56'''E	Admix of W4/ W1	NA	IRRI	CU	DB
NID496	IRGC105720	O. rufipogon	Cambodia	11°25'''N	104°59'''E	W1	NA	IRRI	CU	DB
NID497	IRGC105726	O. rufipogon	Cambodia	11°20'''N	104°40'''E	W1	NA	IRRI	NA	NA
NID498	IRGC105735	O. rufipogon	Cambodia	11°5'''N	104°50'''E	Admix of W1/ W4	NA	IRRI	CU	DB
NID499	IRGC105767	O. rufipogon	Thailand	14°35'''N	102°55'''E	W1	NA	IRRI	CU	DB
NID500	IRGC105785	O. nivara	Thailand	15°0'''N	104°10'''E	Admix of W1/ W4	NA	IRRI	NA	DB
NID501	IRGC105821	O. nivara	Thailand	17°20'''N	102°55'''E	Admix of W4/ W1	NA	IRRI	CU	DB
NID503	IRGC105843	O. rufipogon	Thailand	16°5'''N	102°10'''E	W1	NA	IRRI	CU	DB
NID504	IRGC105847	O. rufipogon	Thailand	15°45'''N	102°5'''E	W1	NA	IRRI	NA	NA
NID505	IRGC105855	O. rufipogon	Thailand	15°5'''N	102°40'''E	W1	NA	IRRI	CU	DB
NID506	IRGC105879	O. nivara	Bangladesh	23°5'''N	89°25'''E	W4	NA	IRRI	CU	DB
NID507	IRGC105881	O. rufipogon	Bangladesh	23°0'''N	89°25'''E	W1	NA	IRRI	NA	NA
NID508	IRGC105890	O. rufipogon	Bangladesh	22°50'''N	89°30'''E	Admix of W1/ W6	NA	IRRI	CU	DB
NID509	IRGC105897	O. rufipogon	Bangladesh	23°50'''N	90°30'''E	W1	NA	IRRI	CU	DB
NID510	IRGC105898	O. rufipogon	Bangladesh	24°10'''N	91°20'''E	Admix of W1/ W2	NA	IRRI	NA	NA
NID511	IRGC105909	O. rufipogon	Thailand	14°30'''N	100°40'''E	W1	NA	IRRI	NA	NA
NID512	IRGC105942	O. rufipogon	Thailand	6°20'''N	101°50'''E	W1	NA	IRRI	NA	NA
NID513	IRGC105951	O. rufipogon	Indonesia	6°28'''S	106°55'''E	W1	NA	IRRI	NA	NA
NID514	IRGC105956	O. rufipogon	Indonesia	6°8'''S	106°10'''E	W1	NA	IRRI	CU	DB
NID515	IRGC105958	O. rufipogon	Indonesia	6°4'''S	106°5'''E	W1	NA	IRRI	NA	NA
NID516	IRGC106036	O. rufipogon	Malaysia	6°0'''N	102°5'''E	W1	NA	IRRI	NA	NA
NID517	IRGC106057	O. rufipogon	India	22°22'''N	85°48'''E	W1	NA	IRRI	NA	NA
NID518	IRGC106078	O. rufipogon	India	23°20'''N	85°45'''E	Admix of W1/ W4	NA	IRRI	NA	DB
NID519	IRGC106115	O. rufipogon	India	23°5'''N	88°20'''E	W1	NA	IRRI	NA	NA
NID520	IRGC106144	O. rufipogon	India	23°0'''N	88°10'''E	Admix of W1/ W4	NA	IRRI	NA	NA
NID521	IRGC106145	O. rufipogon	Laos	18°0'''N	102°40'''E	W1	NA	IRRI	NA	NA
NID522	IRGC106150	O. rufipogon	Laos	18°0'''N	102°40'''E	W1	NA	IRRI	NA	NA
NID523	IRGC106155	O. nivara	Laos	18°0'''N	102°40'''E	Admix of W4/ W1	NA	NA	CU	DB
NID524	IRGC106156	O. rufipogon	Laos	18°0'''N	102°40'''E	W1	NA	IRRI	NA	NA
NID525	IRGC106161	O. rufipogon	Laos	18°0'''N	102°40'''E	W1	NA	IRRI	NA	NA
NID526	IRGC106163	O. rufipogon	Laos	18°0'''N	102°40'''E	W1	NA	IRRI	NA	NA
NID528	IRGC106168	O. rufipogon	Vietnam	21°25'''N	103°'''E	Admix of W1/ W6	NA	IRRI	NA	NA
NID529	IRGC106169	O. rufipogon	Vietnam	21°25'''N	103°'''E	W1	NA	IRRI	NA	NA
NID530	IRGC106273	O. rufipogon	Papua New Guinea	6°45'''S	141°20'''E	W3	NA	IRRI	NA	NA
NID531	IRGC106283	O. rufipogon	Papua New Guinea	6°35'''S	141°15'''E	W3	NA	IRRI	NA	NA
NID533	IRGC106327	O. rufipogon	Cambodia	11°10'''N	105°25'''E	Admix of W1/ W2	NA	IRRI	NA	NA
NID535	IRGC106342	O. rufipogon	Myanmar	17°3'''N	96°11'''E	W1	NA	IRRI	NA	NA
NID536	IRGC106357	O. rufipogon	Myanmar	16°40'''N	96°30'''E	W1	NA	IRRI	NA	NA
NID538	IRGC106410	O. rufipogon	Vietnam	9°53'12''N	105°42'53''E	W2	NA	IRRI	CU	DB
NID539	IRGC106412	O. rufipogon	Vietnam	9°47'27''N	105°39'16''E	W1	NA	IRRI	NA	NA
NID540	IRGC106413	O. rufipogon	Vietnam	9°47'15''N	105°43'40''E	W1	NA	IRRI	NA	DB
NID541	IRGC106414	O. rufipogon	Vietnam	9°47'15''N	105°43'40''E	W1	NA	IRRI	NA	NA
NID542	IRGC106415	O. rufipogon	Vietnam	9°47'15''N	105°43'40''E	W1	NA	IRRI	NA	NA
NID543	IRGC106420	O. rufipogon	Vietnam	10°29'0''N	105°44'0''E	W1	NA	IRRI	NA	NA
NID544	IRGC106452	O. rufipogon	Indonesia	3°30'''S	104°40'''E	W1	NA	IRRI	NA	NA
NID545	IRGC106453	O. rufipogon	Indonesia	3°5'''S	104°30'''E	W1	NA	IRRI	NA	NA
NID546	IRGC106509	O. rufipogon	Myanmar	16°58'''N	94°56'''E	W1	NA	IRRI	NA	NA
NID549	IRGC81881	O. rufipogon	India	25°30'''N	84°8'''E	Admix of W1/ W6	NA	IRRI	CU	DB
NID550	IRGC81887	O. rufipogon	India	27°0'''N	83°20'''E	Admix of W1/ W6	NA	IRRI	NA	NA
NID551	IRGC100596	O. rufipogon	Taiwan	23°36'0''N	120°39'14''E	W6	NA	NA	CU	DB
NID552	IRGC100920	O. rufipogon	Malaysia	2°1'49''N	109°38'33''E	W1	Or-I	IRRI	NA	NA
NID553	IRGC100926	O. rufipogon	Myanmar	NA	NA	W1	Or-II	IRRI	CU	DB
NID555	IRGC105349	O. rufipogon	India	10°30'''N	76°6'''E	W2	NA	NA	CU	DB
NID556	IRGC105494	O. rufipogon	Myanmar	18°49'0''N	95°13'0''E	W4	Or-I	IRRI	NA	DB
NID557	IRGC105567	O. rufipogon	Indonesia	3°0'''S	114°55'''E	W1	Or-II	NA	NA	DB
NID558	IRGC105616	O. rufipogon	China	23°44'56''N	108°18'6''E	W4	NA	IRRI	NA	DB
NID559	IRGC105618	O. rufipogon	China	23°44'56''N	108°18'6''E	Admix of W6/ W1	NA	NA	NA	DB
NID568	IRGC106263	O. rufipogon	Papua New Guinea	6°40'''S	141°20'''E	Admix of W1/ W4	NA	NA	CU	DB
NID592	IRGC80671	O. rufipogon	India	20°38'''N	81°27'''E	W1	NA	NA	CU	DB
NID599	IRGC100183	O. rufipogon	India	21°7'40''N	82°48'2''E	Admix of W1/ W6	NA	NA	NA	DB
NID600	IRGC100187	O. sativa	Malaysia	2°1'49''N	109°38'33''E	W1	Or-II	NA	CU	DB
NID602	IRGC100900	O. nivara	India	19°26'2''N	83°41'45''E	W2	Or-III	NA	CU	DB
NID604	IRGC100907	O. rufipogon	Taiwan	25°6'27''N	121°43'55''E	W6	NA	NA	NA	DB
NID605	IRGC100911	O. spontanea	Thailand	13°40'''N	100°50'''E	W1	Or-I	NA	CU	DB
NID607	IRGC102178	O. nivara	India	26°59'0''N	84°23'59''E	W5	NA	NA	NA	DB
NID655	IRGC100898	O. nivara	India	20°14'0''N	85°49'59''E	W2	Or-I	IRRI	NA	NA
NID657	IRGC104705	O. nivara	India	16°20'''N	73°35'''E	W2	NA	IRRI	NA	NA
NID660	IRGC82993	O. rufipogon	China	NA	NA	W6	NA	IRRI	NA	NA
NID661	IRGC99554	O. rufipogon	China	NA	NA	W6	NA	IRRI	NA	NA
NID662	IRGC99555	O. rufipogon	China	NA	NA	W6	NA	IRRI	NA	NA
NID663	IRGC99556	O. rufipogon	China	NA	NA	Admix of W1/ W6	NA	IRRI	NA	NA
NID665	IRGC100203	O. rufipogon	Myanmar	13°58'47''N	98°40'58''E	Admix of W1/ W4	Or-I	IRRI	CU	DB
NID666	IRGC100211	O. rufipogon	India	10°28'19''N	76°25'28''E	W2	NA	IRRI	CU	DB
NID668	IRGC100588	O. rufipogon	Taiwan	23°36'0''N	120°39'14''E	W6	NA	IRRI	NA	NA
NID669	IRGC100593	O. nivara	Taiwan	23°36'0''N	120°39'14''E	W6	NA	IRRI	CU	DB
NID670	IRGC100597	O. rufipogon	Taiwan	23°36'0''N	120°39'14''E	W6	NA	IRRI	NA	NA
NID671	IRGC100599	O. rufipogon	Taiwan	23°36'0''N	120°39'14''E	W6	NA	IRRI	NA	NA
NID672	IRGC100639	O. rufipogon	Taiwan	23°36'0''N	120°39'14''E	W6	NA	IRRI	NA	NA
NID673	IRGC100647	O. rufipogon	Taiwan	23°36'0''N	120°39'14''E	W6	NA	IRRI	CU	DB
NID674	IRGC100657	O. rufipogon	Taiwan	23°36'0''N	120°39'14''E	Admix of W4/ W6	NA	IRRI	NA	NA
NID675	IRGC100678	O. rufipogon	Taiwan	23°36'0''N	120°39'14''E	W6	NA	IRRI	NA	NA
NID676	IRGC100692	O. rufipogon	Taiwan	23°36'0''N	120°39'14''E	W6	NA	IRRI	CU	DB
NID677	IRGC100897	O. nivara	India	20°21'44''N	86°0'11''E	W4	Or-I	IRRI	NA	NA
NID681	IRGC100903	O. nivara	India	16°55'0''N	81°49'59''E	W4	Or-III	IRRI	NA	DB
NID682	IRGC100904	O. rufipogon	Thailand	13°43'24''N	100°28'33''E	W1	Or-II	IRRI	CU	DB
NID683	IRGC100918	O. nivara	Cambodia	13°6'''N	103°12'''E	Admix of W4/ W1	NA	IRRI	CU	DB
NID685	IRGC100923	O. rufipogon	Myanmar	16°44'59''N	96°14'59''E	Admix of W4/ W1	Or-I	IRRI	CU	DB
NID686	IRGC100926	O. rufipogon	Myanmar	NA	NA	Admix of W1/ W6	Or-II	NA	CU	DB
NID687	IRGC101193	O. rufipogon	Taiwan	23°36'0''N	120°39'14''E	Admix of W6/ W1	NA	IRRI	CU	DB
NID688	IRGC101450	O. nivara	Taiwan	23°36'0''N	120°39'14''E	W4	NA	IRRI	NA	NA
NID690	IRGC101942	O. rufipogon	Malaysia	2°1'49''N	109°38'33''E	W2	Or-III	IRRI	NA	NA
NID691	IRGC101967	O. nivara	India	19°40'''N	82°30'''E	W4	Or-I	IRRI	CU	DB
NID692	IRGC101979	O. nivara	India	21°40'''N	81°50'''E	W6	NA	IRRI	NA	NA
NID693	IRGC102116	O. rufipogon	Cambodia	12°18'3''N	104°58'57''E	Admix of W4/ W1	NA	IRRI	NA	NA
NID694	IRGC103306	O. nivara	Taiwan	23°36'0''N	120°39'14''E	W1	NA	IRRI	NA	NA
NID695	IRGC103407	O. nivara	Sri Lanka	7°52'37''N	80°42'0''E	Admix of W2/ W1	Or-III	IRRI	NA	NA
NID696	IRGC103415	O. nivara	Sri Lanka	8°39'''N	80°30'''E	Admix of W1/ W2	Or-III	IRRI	NA	NA
NID698	IRGC103418	O. nivara	Sri Lanka	8°40'''N	80°25'''E	W2	Or-II	IRRI	NA	NA
NID701	IRGC103813	O. nivara x O. rufipogon	China	NA	NA	Admix of W6/ W5	Or-II	IRRI	CU	DB
NID702	IRGC103814	O. nivara x O. rufipogon	China	24°26'46''N	113°1'51''E	Admix of W1/ W6	NA	IRRI	NA	DB
NID703	IRGC103817	O. rufipogon	China	NA	NA	W6	Or-II	IRRI	NA	NA
NID704	IRGC103818	O. rufipogon	China	NA	NA	Admix of W6/ W1	Or-I	IRRI	CU	DB
NID705	IRGC103822	O. rufipogon	China	24°26'46''N	113°1'51''E	W6	NA	IRRI	NA	NA
NID706	IRGC103825	O. nivara x O. rufipogon	China	24°26'46''N	113°1'51''E	W6	Or-III	IRRI	NA	NA
NID707	IRGC103835	O. nivara	Bangladesh	24°25'''N	89°20'''E	W4	Or-I	IRRI	CU	DB
NID708	IRGC103836	O. nivara	Bangladesh	24°25'''N	89°20'''E	Admix of W4/ W1	Or-I	IRRI	CU	DB
NID709	IRGC103837	O. nivara	Bangladesh	24°25'''N	89°20'''E	W4	Or-I	IRRI	NA	NA
NID710	IRGC103840	O. nivara	Bangladesh	24°25'''N	89°20'''E	W4	NA	IRRI	NA	DB
NID711	IRGC103841	O. nivara	Bangladesh	24°10'''N	89°33'''E	W4	NA	IRRI	CU	DB
NID712	IRGC103845	O. nivara	India	20°28'''N	85°59'''E	W4	NA	IRRI	NA	NA
NID713	IRGC104056	O. rufipogon	China	NA	NA	Admix of W1/ W6	NA	IRRI	NA	NA
NID714	IRGC104058	O. rufipogon	China	NA	NA	Admix of W1/ W2	NA	IRRI	NA	NA
NID715	IRGC104497	O. rufipogon	Thailand	13°2'22''N	101°29'31''E	Admix of W4/ W1	NA	IRRI	CU	DB
NID716	IRGC104647	O. rufipogon	Thailand	14°51'''N	100°54'''E	W4	NA	IRRI	CU	DB
NID717	IRGC104650	O. nivara	Thailand	14°57'''N	100°59'''E	W4	NA	IRRI	CU	DB
NID718	IRGC104670	O. nivara	Thailand	NA	NA	Admix of W4/ W1	NA	IRRI	NA	NA
NID719	IRGC104687	O. nivara	India	25°0'''N	73°0'''E	W5	NA	IRRI	CU	DB
NID720	IRGC104703	O. nivara	India	15°30'''N	73°50'''E	W5	NA	IRRI	CU	DB
NID721	IRGC104705	O. nivara	India	16°20'''N	73°35'''E	W2	NA	NA	CU	DB
NID722	IRGC104962	O. rufipogon	China	23°5'26''N	112°58'17''E	W4	NA	IRRI	CU	DB
NID723	IRGC104969	O. nivara	China	22°57'44''N	113°29'14''E	W4	NA	IRRI	CU	DB
NID724	IRGC104999	O. rufipogon	Indonesia	2°41'26''S	119°1'33''E	W3	Or-III	IRRI	NA	NA
NID725	IRGC105319	O. nivara	India	10°10'''N	76°10'''E	W2	NA	IRRI	NA	DB
NID727	IRGC105391	O. nivara	Thailand	15°10'''N	100°0'''E	W4	NA	IRRI	NA	NA
NID728	IRGC105397	O. rufipogon	China	NA	NA	Admix of W4/ W1	NA	IRRI	NA	NA
NID729	IRGC105403	O. rufipogon	China	NA	NA	W6	NA	IRRI	NA	NA
NID731	IRGC105424	O. rufipogon	Sri Lanka	6°30'''N	80°0'''E	W1	NA	IRRI	NA	NA
NID732	IRGC105431	O. nivara	Sri Lanka	6°10'''N	81°30'''E	W2	NA	IRRI	NA	NA
NID733	IRGC105444	O. nivara	Sri Lanka	6°10'''N	81°30'''E	W2	NA	IRRI	NA	NA
NID734	IRGC105487	O. rufipogon	Thailand	17°40'''N	102°50'''E	W1	Or-II	IRRI	NA	NA
NID735	IRGC105493	O. rufipogon	Myanmar	20°3'6''N	95°8'19''E	W4	Or-I	IRRI	NA	NA
NID736	IRGC105494	O. rufipogon	Myanmar	18°49'0''N	95°13'0''E	W4	Or-I	NA	CU	DB
NID737	IRGC105599	O. nivara	Thailand	14°31'41''N	100°54'34''E	W4	Or-I	IRRI	NA	NA
NID738	IRGC105601	O. rufipogon	Thailand	14°31'41''N	100°54'34''E	W4	Or-IOr-I	IRRI	CU	DB
NID740	IRGC105622	O. rufipogon	India	19°13'''N	82°43'''E	W4	NA	IRRI	NA	NA
NID741	IRGC105624	O. nivara	India	20°28'''N	85°59'''E	W4	NA	IRRI	NA	DB
NID742	IRGC105625	O. nivara	India	20°9'''N	84°45'''E	W4	Or-I	IRRI	NA	NA
NID743	IRGC105705	O. nivara	Nepal	28°10'''N	81°40'''E	W5	NA	IRRI	CU	DB
NID744	IRGC105716	O. nivara	Cambodia	11°25'''N	104°55'''E	Admix of W4/ W1	NA	IRRI	NA	NA
NID745	IRGC105738	O. rufipogon	Cambodia	11°15'''N	104°50'''E	W1	NA	IRRI	NA	NA
NID746	IRGC105740	O. nivara	Cambodia	11°50'''N	104°40'''E	Admix of W4/ W1	NA	IRRI	CU	DB
NID747	IRGC105742	O. nivara	Cambodia	12°0'''N	104°40'''E	Admix of W4/ W1	NA	IRRI	NA	NA
NID748	IRGC105763	O. nivara	Thailand	14°15'''N	102°55'''E	Admix of W4/ W1	NA	IRRI	NA	NA
NID749	IRGC105867	O. nivara	Thailand	14°50'''N	101°5'''E	W4	NA	IRRI	NA	NA
NID751	IRGC105895	O. nivara	Bangladesh	23°0'''N	89°30'''E	W6	NA	IRRI	CU	DB
NID752	IRGC105901	O. rufipogon	Bangladesh	24°20'''N	91°40'''E	W1	NA	IRRI	NA	NA
NID753	IRGC105960	O. rufipogon	Bangladesh	21°55'''N	92°5'''E	W1	NA	IRRI	NA	NA
NID755	IRGC106103	O. rufipogon	India	22°5'''N	87°15'''E	W1	NA	IRRI	NA	NA
NID757	IRGC106148	O. nivara	Laos	18°0'''N	102°40'''E	Admix of W4/ W1	NA	IRRI	CU	DB
NID759	IRGC106336	O. rufipogon	Cambodia	13°21'''N	103°50'''E	W1	NA	IRRI	CU	DB
NID760	IRGC106345	O. nivara	Myanmar	17°10'''N	96°29'''E	Admix of W1/ W5	NA	IRRI	CU	DB
NID762	IRGC106396	O. nivara	Myanmar	17°58'''N	95°52'''E	W4	NA	IRRI	CU	DB
