# Supplementary material for: Phenotypic Variation and the Impact of Admixture in the Oryza rufipogon Species Complex (ORSC)
Source: Front Plant Sci. 2022 Jun 13;13:787703. doi: 10.3389/fpls.2022.787703 (PMC9235872; doi:10.3389/fpls.2022.787703)
Supplement: Supplementary file 8 [file Data_Sheet_1.ZIP › GRINsppNames.tsv]

NSFTV_ID	IRGC_ID	IRRI_GRIN_Global_Taxonomy	new_Oryza_spp
NID401	IRGC80433	O. rufipogon	O. rufipogon
NID402	IRGC80539	Oryza hybr.	Oryza spp.
NID403	IRGC80562	O. rufipogon	O. rufipogon
NID404	IRGC80582	O. nivara	O. nivara
NID405	IRGC80586	Oryza hybr.	Oryza spp.
NID406	IRGC80592	O. rufipogon	O. rufipogon
NID407	IRGC80742	Oryza hybr.	Oryza spp.
NID408	IRGC80745	Oryza hybr.	Oryza spp.
NID410	IRGC80759	O. nivara	O. nivara
NID411	IRGC81801	O. rufipogon	O. rufipogon
NID412	IRGC81802	O. rufipogon	O. rufipogon
NID413	IRGC81850	O. nivara	O. nivara
NID414	IRGC81903	Oryza hybr.	Oryza spp.
NID415	IRGC81909	Oryza hybr.	Oryza spp.
NID416	IRGC81970	Oryza spp.	Oryza spp.
NID417	IRGC81976	O. rufipogon	O. rufipogon
NID418	IRGC81977	O. rufipogon	O. rufipogon
NID420	IRGC81984	O. rufipogon	O. rufipogon
NID421	IRGC81990	O. rufipogon	O. rufipogon
NID422	IRGC81993	O. rufipogon	O. rufipogon
NID424	IRGC81996	O. rufipogon	O. rufipogon
NID425	IRGC82040	O. rufipogon	O. rufipogon
NID426	IRGC82979	O. rufipogon	O. rufipogon
NID427	IRGC82988	O. rufipogon	O. rufipogon
NID428	IRGC82989	Oryza hybr.	Oryza spp.
NID429	IRGC82990	O. rufipogon	O. rufipogon
NID430	IRGC82991	O. rufipogon	O. rufipogon
NID431	IRGC82992	O. rufipogon	O. rufipogon
NID432	IRGC83794	O. rufipogon	O. rufipogon
NID433	IRGC83795	O. rufipogon	O. rufipogon
NID434	IRGC83823	O. rufipogon	O. rufipogon
NID435	IRGC86448	O. rufipogon	O. rufipogon
NID436	IRGC86454	O. rufipogon	O. rufipogon
NID437	IRGC86475	O. rufipogon	O. rufipogon
NID438	IRGC86476	O. rufipogon	O. rufipogon
NID439	IRGC86486	O. rufipogon	O. rufipogon
NID440	IRGC88787	O. rufipogon	O. rufipogon
NID441	IRGC92605	O. rufipogon	O. rufipogon
NID442	IRGC93181	O. nivara	O. nivara
NID443	IRGC93183	O. nivara	O. nivara
NID444	IRGC93188	O. nivara	O. nivara
NID445	IRGC93189	O. nivara	O. nivara
NID446	IRGC93224	Oryza hybr.	Oryza spp.
NID447	IRGC93274	O. rufipogon	O. rufipogon
NID448	IRGC100189	Oryza spp.	Oryza spp.
NID449	IRGC100195	O. nivara	O. nivara
NID450	IRGC100916	Oryza hybr.	Oryza spp.
NID451	IRGC101508	O. nivara	O. nivara
NID452	IRGC103308	Oryza hybr.	Oryza spp.
NID453	IRGC103404	O. rufipogon	O. rufipogon
NID454	IRGC103821	O. nivara	O. nivara
NID455	IRGC103823	Oryza spp.	Oryza spp.
NID456	IRGC103824	O. nivara	O. nivara
NID457	IRGC103838	O. nivara	O. nivara
NID458	IRGC103844	O. rufipogon	O. rufipogon
NID459	IRGC103847	O. rufipogon	O. rufipogon
NID460	IRGC103848	O. rufipogon	O. rufipogon
NID461	IRGC104057	O. rufipogon	O. rufipogon
NID462	IRGC104501	O. rufipogon	O. rufipogon
NID463	IRGC104599	O. rufipogon	O. rufipogon
NID464	IRGC104602	O. rufipogon	O. rufipogon
NID465	IRGC104620	Oryza hybr.	Oryza spp.
NID466	IRGC104621	Oryza hybr.	Oryza spp.
NID467	IRGC104624	O. rufipogon	O. rufipogon
NID468	IRGC104626	Oryza hybr.	Oryza spp.
NID469	IRGC104628	Oryza hybr.	Oryza spp.
NID470	IRGC104632	Oryza hybr.	Oryza spp.
NID471	IRGC104634	Oryza spp.	Oryza spp.
NID472	IRGC104636	Oryza hybr.	Oryza spp.
NID473	IRGC104644	O. nivara	O. nivara
NID474	IRGC104714	O. rufipogon	O. rufipogon
NID475	IRGC104823	O. nivara	O. nivara
NID476	IRGC104959	Oryza hybr.	Oryza spp.
NID477	IRGC104967	Oryza spp.	Oryza spp.
NID480	IRGC105250	O. rufipogon	O. rufipogon
NID481	IRGC105343	O. nivara	O. nivara
NID482	IRGC105349	O. rufipogon	O. rufipogon
NID483	IRGC105375	O. rufipogon	O. rufipogon
NID484	IRGC105388	O. rufipogon	O. rufipogon
NID485	IRGC105400	O. rufipogon	O. rufipogon
NID486	IRGC105402	O. rufipogon	O. rufipogon
NID487	IRGC105428	O. nivara	O. nivara
NID488	IRGC105491	Oryza spp.	Oryza spp.
NID490	IRGC105567	O. rufipogon	O. rufipogon
NID491	IRGC105568	O. rufipogon	O. rufipogon
NID492	IRGC105569	O. rufipogon	O. rufipogon
NID493	IRGC105706	O. nivara	O. nivara
NID494	IRGC105711	O. rufipogon	O. rufipogon
NID495	IRGC105717	O. nivara	O. nivara
NID496	IRGC105720	O. rufipogon	O. rufipogon
NID497	IRGC105726	O. rufipogon	O. rufipogon
NID498	IRGC105735	O. rufipogon	O. rufipogon
NID499	IRGC105767	O. rufipogon	O. rufipogon
NID500	IRGC105785	O. nivara	O. nivara
NID501	IRGC105821	O. nivara	O. nivara
NID503	IRGC105843	O. rufipogon	O. rufipogon
NID504	IRGC105847	O. rufipogon	O. rufipogon
NID505	IRGC105855	O. rufipogon	O. rufipogon
NID506	IRGC105879	O. nivara	O. nivara
NID507	IRGC105881	O. rufipogon	O. rufipogon
NID508	IRGC105890	O. rufipogon	O. rufipogon
NID509	IRGC105897	O. rufipogon	O. rufipogon
NID510	IRGC105898	O. rufipogon	O. rufipogon
NID511	IRGC105909	O. rufipogon	O. rufipogon
NID512	IRGC105942	O. rufipogon	O. rufipogon
NID513	IRGC105951	O. rufipogon	O. rufipogon
NID514	IRGC105956	O. rufipogon	O. rufipogon
NID515	IRGC105958	O. rufipogon	O. rufipogon
NID516	IRGC106036	O. rufipogon	O. rufipogon
NID517	IRGC106057	O. rufipogon	O. rufipogon
NID518	IRGC106078	O. rufipogon	O. rufipogon
NID519	IRGC106115	O. rufipogon	O. rufipogon
NID520	IRGC106144	O. rufipogon	O. rufipogon
NID521	IRGC106145	O. rufipogon	O. rufipogon
NID522	IRGC106150	O. rufipogon	O. rufipogon
NID523	IRGC106155	O. nivara	O. nivara
NID524	IRGC106156	O. rufipogon	O. rufipogon
NID525	IRGC106161	O. rufipogon	O. rufipogon
NID526	IRGC106163	O. rufipogon	O. rufipogon
NID528	IRGC106168	O. rufipogon	O. rufipogon
NID529	IRGC106169	O. rufipogon	O. rufipogon
NID530	IRGC106273	O. rufipogon	O. rufipogon
NID531	IRGC106283	O. rufipogon	O. rufipogon
NID533	IRGC106327	O. rufipogon	O. rufipogon
NID535	IRGC106342	O. rufipogon	O. rufipogon
NID536	IRGC106357	O. rufipogon	O. rufipogon
NID538	IRGC106410	O. rufipogon	O. rufipogon
NID539	IRGC106412	O. rufipogon	O. rufipogon
NID540	IRGC106413	O. rufipogon	O. rufipogon
NID541	IRGC106414	O. rufipogon	O. rufipogon
NID542	IRGC106415	O. rufipogon	O. rufipogon
NID543	IRGC106420	O. rufipogon	O. rufipogon
NID544	IRGC106452	O. rufipogon	O. rufipogon
NID545	IRGC106453	O. rufipogon	O. rufipogon
NID546	IRGC106509	O. rufipogon	O. rufipogon
NID549	IRGC81881	O. rufipogon	O. rufipogon
NID550	IRGC81887	O. rufipogon	O. rufipogon
NID551	IRGC100596	Oryza spp.	Oryza spp.
NID552	IRGC100920	Oryza hybr.	Oryza spp.
NID553	IRGC100926	Oryza hybr.	Oryza spp.
NID555	IRGC105349	O. rufipogon	O. rufipogon
NID556	IRGC105494	O. rufipogon	O. rufipogon
NID557	IRGC105567	O. rufipogon	O. rufipogon
NID558	IRGC105616	O. rufipogon	O. rufipogon
NID559	IRGC105618	Oryza spp.	Oryza spp.
NID568	IRGC106263	O. rufipogon	O. rufipogon
NID592	IRGC80671	O. rufipogon	O. rufipogon
NID599	IRGC100183	Oryza spp.	Oryza spp.
NID600	IRGC100187	Oryza spp.	Oryza spp.
NID602	IRGC100900	O. nivara	O. nivara
NID604	IRGC100907	Oryza hybr.	Oryza spp.
NID605	IRGC100911	Oryza spp.	Oryza spp.
NID607	IRGC102178	O. nivara	O. nivara
NID655	IRGC100898	O. nivara	O. nivara
NID657	IRGC104705	O. nivara	O. nivara
NID660	IRGC82993	O. rufipogon	O. rufipogon
NID661	IRGC99554	Oryza hybr.	Oryza spp.
NID662	IRGC99555	Oryza hybr.	Oryza spp.
NID663	IRGC99556	Oryza hybr.	Oryza spp.
NID665	IRGC100203	Oryza spp.	Oryza spp.
NID666	IRGC100211	O. rufipogon	O. rufipogon
NID668	IRGC100588	Oryza hybr.	Oryza spp.
NID669	IRGC100593	O. nivara	O. nivara
NID670	IRGC100597	Oryza spp.	Oryza spp.
NID671	IRGC100599	Oryza hybr.	Oryza spp.
NID672	IRGC100639	Oryza spp.	Oryza spp.
NID673	IRGC100647	Oryza spp.	Oryza spp.
NID674	IRGC100657	O. rufipogon	O. rufipogon
NID675	IRGC100678	Oryza spp.	Oryza spp.
NID676	IRGC100692	O. rufipogon	O. rufipogon
NID677	IRGC100897	O. nivara	O. nivara
NID681	IRGC100903	O. nivara	O. nivara
NID682	IRGC100904	Oryza hybr.	Oryza spp.
NID683	IRGC100918	O. nivara	O. nivara
NID685	IRGC100923	O. rufipogon	O. rufipogon
NID686	IRGC100926	Oryza hybr.	Oryza spp.
NID687	IRGC101193	Oryza hybr.	Oryza spp.
NID688	IRGC101450	O. nivara	O. nivara
NID690	IRGC101942	Oryza hybr.	Oryza spp.
NID691	IRGC101967	O. nivara	O. nivara
NID692	IRGC101979	O. nivara	O. nivara
NID693	IRGC102116	Oryza spp.	Oryza spp.
NID694	IRGC103306	O. nivara	O. nivara
NID695	IRGC103407	O. nivara	O. nivara
NID696	IRGC103415	O. nivara	O. nivara
NID698	IRGC103418	O. nivara	O. nivara
NID701	IRGC103813	Oryza hybr.	Oryza spp.
NID702	IRGC103814	Oryza hybr.	Oryza spp.
NID703	IRGC103817	Oryza hybr.	Oryza spp.
NID704	IRGC103818	Oryza hybr.	Oryza spp.
NID705	IRGC103822	Oryza hybr.	Oryza spp.
NID706	IRGC103825	Oryza hybr.	Oryza spp.
NID707	IRGC103835	O. nivara	O. nivara
NID708	IRGC103836	O. nivara	O. nivara
NID709	IRGC103837	O. nivara	O. nivara
NID710	IRGC103840	O. nivara	O. nivara
NID711	IRGC103841	O. nivara	O. nivara
NID712	IRGC103845	O. nivara	O. nivara
NID713	IRGC104056	Oryza hybr.	Oryza spp.
NID714	IRGC104058	Oryza hybr.	Oryza spp.
NID715	IRGC104497	O. nivara	O. nivara
NID716	IRGC104647	Oryza hybr.	Oryza spp.
NID717	IRGC104650	O. nivara	O. nivara
NID718	IRGC104670	O. nivara	O. nivara
NID719	IRGC104687	O. nivara	O. nivara
NID720	IRGC104703	O. nivara	O. nivara
NID721	IRGC104705	O. nivara	O. nivara
NID722	IRGC104962	Oryza spp.	Oryza spp.
NID723	IRGC104969	O. nivara	O. nivara
NID724	IRGC104999	O. rufipogon	O. rufipogon
NID725	IRGC105319	O. nivara	O. nivara
NID727	IRGC105391	O. nivara	O. nivara
NID728	IRGC105397	Oryza hybr.	Oryza spp.
NID729	IRGC105403	Oryza hybr.	Oryza spp.
NID731	IRGC105424	O. rufipogon	O. rufipogon
NID732	IRGC105431	O. nivara	O. nivara
NID733	IRGC105444	O. nivara	O. nivara
NID734	IRGC105487	O. rufipogon	O. rufipogon
NID735	IRGC105493	O. rufipogon	O. rufipogon
NID736	IRGC105494	O. rufipogon	O. rufipogon
NID737	IRGC105599	O. nivara	O. nivara
NID738	IRGC105601	Oryza spp.	Oryza spp.
NID740	IRGC105622	Oryza hybr.	Oryza spp.
NID741	IRGC105624	O. nivara	O. nivara
NID742	IRGC105625	O. nivara	O. nivara
NID743	IRGC105705	O. nivara	O. nivara
NID744	IRGC105716	O. nivara	O. nivara
NID745	IRGC105738	O. rufipogon	O. rufipogon
NID746	IRGC105740	O. nivara	O. nivara
NID747	IRGC105742	O. nivara	O. nivara
NID748	IRGC105763	O. nivara	O. nivara
NID749	IRGC105867	O. nivara	O. nivara
NID751	IRGC105895	O. nivara	O. nivara
NID752	IRGC105901	O. rufipogon	O. rufipogon
NID753	IRGC105960	O. rufipogon	O. rufipogon
NID755	IRGC106103	O. rufipogon	O. rufipogon
NID757	IRGC106148	O. nivara	O. nivara
NID759	IRGC106336	O. rufipogon	O. rufipogon
NID760	IRGC106345	O. nivara	O. nivara
NID762	IRGC106396	O. nivara	O. nivara
