# Supplementary material for: Phenotypic Variation and the Impact of Admixture in the Oryza rufipogon Species Complex (ORSC)
Source: Front Plant Sci. 2022 Jun 13;13:787703. doi: 10.3389/fpls.2022.787703 (PMC9235872; doi:10.3389/fpls.2022.787703)
Supplement: Supplementary file 8 [file Data_Sheet_1.ZIP › huangKimMergeJeremy.tsv]

ID	Kim_Group	Huang_GroupK6	Merged_Group	Study	IRGC_ID	Huang_2012	Country	Latitude	Longitude
W0101	NA	Admix	W4(B)	Huang	IRGC100204	Or-I	India	20.48	85.85
W0102	NA	Admix	W4(B)	Huang	IRGC105467	Or-I	India	20.48	85.85
W0103	NA	Admix	Admix	Huang	IRGC105468	Or-I	India	20.48	85.85
W0106	NA	Admix	W4(B)	Huang	IRGC100206,IRGC100897	Or-I	India	20.46	85.88
W0107	NA	Admix	W4(B)	Huang	IRGC100207,IRGC100898	Or-I	India	20.95	85.10
W0108	NA	W1(Or-II)	W1(Or-II)	Huang	NA	Or-II	India	20.46	85.88
W0120	NA	W1(Or-II)	W1(Or-II)	Huang	IRGC101470,IRGC101475,IRGC100899	Or-II	India	20.46	85.88
W0121	NA	W1-Admix	W1-Admix	Huang	IRGC105469	Or-I	India	20.46	85.88
W0123	NA	Admix	W4(B)	Huang	IRGC105470	Or-I	India	20.46	85.93
W0124	NA	Admix	W4(B)	Huang	NA	Or-I	India	21.00	85.10
W0125	NA	W2/W5	W2	Huang	IRGC105472	Or-III	India	21.00	85.10
W0126	NA	Admix	Admix	Huang	IRGC100900	Or-III	India	21.00	85.10
W0128	NA	W1(Or-I)	W1(Or-I)	Huang	IRGC105474	Or-I	India	21.00	85.10
W0130	NA	W4	W4(A)	Huang	IRGC105475	Or-I	India	21.00	85.10
W0132	NA	W1(Or-II)	W1(Or-II)	Huang	IRGC100901	Or-II	India	17.05	82.18
W0133	NA	W2/W5	W2	Huang	NA	Or-III	India	17.05	82.18
W0134	NA	W2/W5	W2	Huang	IRGC100209	Or-III	India	16.93	81.88
W0135	NA	W2/W5	W2	Huang	IRGC105476	Or-III	India	16.93	81.88
W0136	NA	W2/W5	W2	Huang	IRGC100210,IRGC100902	Or-III	India	16.91	81.82
W0137	NA	W2/W5	W2	Huang	IRGC100903	Or-III	India	16.91	81.82
W0138	NA	W2/W5	W2	Huang	IRGC105477	Or-III	India	10.51	76.65
W0141	NA	W2/W5	W2	Huang	IRGC100212	Or-III	India	10.37	76.37
W0143	NA	W1(Or-II)	W1(Or-II)	Huang	IRGC105478	Or-II	Sri Lanka	7.21	80.20
W0144	NA	Admix	W4(B)	Huang	IRGC105479	Or-I	Sri Lanka	7.07	80.30
W0145	NA	W1-Admix	W1-Admix	Huang	IRGC100904	Or-II	Thailand	13.72	100.48
W0147	NA	Admix	Admix	Huang	IRGC105480	Or-I	India	20.48	85.85
W0148	NA	Admix	W4(B)	Huang	NA	Or-I	India	20.48	85.85
W0149	NA	Admix	Admix	Huang	IRGC100905	Or-III	India	23.48	81.10
W0151	NA	W4	Admix	Huang	IRGC105482	Or-I	India	23.48	81.10
W0152	NA	Admix	W4(B)	Huang	IRGC100213	Or-I	India	22.90	88.25
W0153	NA	W2/W5	W2	Huang	IRGC100906	Or-III	India	22.40	88.66
W0157	NA	W1-Admix	W1-Admix	Huang	NA	Or-II	India	26.59	94.19
W0163	NA	W1-Admix	W1-Admix	Huang	NA	Or-II	Thailand	18.81	98.66
W0164	NA	W1-Admix	W1-Admix	Huang	IRGC100215	Or-II	Thailand	18.81	98.66
W0165	NA	Admix	Admix	Huang	IRGC100216	Or-II	Thailand	18.81	98.66
W0166	NA	W1(Or-II)	W1(Or-II)	Huang	NA	Or-II	Thailand	18.81	98.66
W0168	NA	W4(W8)	W4(W8)	Huang	IRGC100218,IRGC100909	Or-I	Thailand	15.22	102.50
W0169	NA	W1(Or-II)	W1(Or-II)	Huang	NA	Or-II	Thailand	15.87	100.99
W0170	NA	W4(W8)	W4(W8)	Huang	IRGC100219	Or-I	Thailand	15.87	100.99
W0171	NA	W1(Or-II)	W1(Or-II)	Huang	IRGC104992,IRGC100220	Or-II	Thailand	15.87	100.99
W0172	NA	W2/W5	W2	Huang	IRGC105484	Or-III	Thailand	15.87	100.99
W0173	NA	Admix	Admix	Huang	IRGC100221	Or-I	Thailand	15.87	100.99
W0174	NA	W1(Or-II)	W1(Or-II)	Huang	NA	Or-II	Thailand	18.08	103.27
W0175	NA	W1-Admix	W1-Admix	Huang	IRGC105485	Or-II	Thailand	18.08	103.27
W0176	NA	Admix	Admix	Huang	IRGC100910	Or-I	Thailand	18.08	103.27
W0178	NA	W1(Or-I)	W1(Or-I)	Huang	IRGC100222,IRGC100911	Or-I	Thailand	14.33	100.53
W0179	NA	W1(Or-I)	W1(Or-I)	Huang	IRGC100912	Or-I	Thailand	17.42	102.78
W0180	NA	W1(Or-II)	W1(Or-II)	Huang	IRGC105486	Or-II	Thailand	18.77	99.97
W0234	NA	W1-Admix	W1-Admix	Huang	IRGC105487	Or-II	Thailand	18.08	103.27
W0549	NA	W2/W5	W2	Huang	NA	Or-III	India	13.00	77.60
W0573	NA	W2/W5	W2	Huang	NA	Or-III	Malaya	3.10	101.50
W0574	NA	W4	W4(A)	Huang	NA	Or-I	Malaya	3.10	101.50
W0576	NA	W1(Or-II)	W1(Or-II)	Huang	NA	Or-II	Malaya	5.80	102.38
W0587	NA	W1-Admix	W1-Admix	Huang	NA	Or-II	Malaya	5.70	102.53
W0589	NA	W4	W4(A)	Huang	NA	Or-I	Malaya	5.70	102.53
W0590	NA	W1(Or-I)	W1(Or-I)	Huang	NA	Or-I	Malaya	5.70	102.53
W0593	NA	W2/W5	W2	Huang	NA	Or-III	Malaya	3.14	101.69
W0594	NA	W1-Admix	W1-Admix	Huang	NA	Or-II	Malaya	3.14	101.69
W0596	NA	W1-Admix	W1-Admix	Huang	NA	Or-II	Malaya	3.14	101.69
W0600	NA	W1(Or-II)	W1(Or-II)	Huang	NA	Or-II	Malaya	5.14	102.81
W0605	NA	Admix	W4(B)	Huang	NA	Or-I	Malaya	5.80	102.39
W0606	NA	W1-Admix	W1-Admix	Huang	NA	Or-II	Malaya	6.00	102.25
W0610	NA	Admix	Admix	Huang	NA	Or-I	Burma	16.80	96.15
W0621	NA	Admix	W5	Huang	NA	Or-III	Burma	17.33	96.50
W0623	NA	Admix	Admix	Huang	NA	Or-III	Burma	17.55	96.62
W0624	NA	W1(Or-II)	W1(Or-II)	Huang	NA	Or-II	Burma	19.77	96.11
W0625	NA	Admix	Admix	Huang	NA	Or-III	Burma	19.77	96.11
W0626	NA	W4(W8)	W4(W8)	Huang	NA	Or-I	Burma	19.77	96.11
W0627	NA	W4(W8)	W4(W8)	Huang	NA	Or-I	Burma	19.77	96.11
W0628	NA	W1(Or-II)	W1(Or-II)	Huang	NA	Or-II	Burma	20.40	92.85
W0629	NA	Admix	Admix	Huang	NA	Or-III	Burma	20.40	92.85
W0630	NA	W4(W8)	W4(W8)	Huang	NA	Or-I	Burma	20.46	94.56
W0631	NA	Admix	Admix	Huang	NA	Or-I	Burma	18.82	95.22
W0632	NA	Admix	Admix	Huang	NA	Or-I	Burma	18.82	95.22
W0633	NA	W4(W8)	W4(W8)	Huang	NA	Or-I	Burma	18.82	95.22
W0634	NA	W1(Or-II)	W1(Or-II)	Huang	NA	Or-II	Burma	25.38	97.39
W0635	NA	W1-Admix	W1-Admix	Huang	NA	Or-II	Burma	19.77	96.11
W0637	NA	Admix	Admix	Huang	NA	Or-III	Burma	14.08	98.20
W0638	NA	W1(Or-I)	W1(Or-I)	Huang	NA	Or-I	Burma	14.08	98.20
W0639	NA	Admix	Admix	Huang	NA	Or-I	Burma	19.77	96.11
W1080	NA	Admix	W1(Or-I)	Huang	NA	Or-I	India	27.00	88.40
W1082	NA	W4	W4(A)	Huang	NA	Or-I	India	27.00	88.40
W1083	NA	W4	W4(A)	Huang	NA	Or-I	India	27.00	88.40
W1084	NA	W4	W4(A)	Huang	NA	Or-I	India	27.00	88.40
W1086	NA	W1(Or-I)	W1(Or-I)	Huang	NA	Or-I	India	27.00	88.40
W1087	NA	W1-Admix	W1-Admix	Huang	NA	Or-II	India	26.15	91.74
W1090	NA	W1(Or-I)	W1(Or-I)	Huang	NA	Or-I	India	26.15	91.74
W1092	NA	W1(Or-I)	W1(Or-I)	Huang	NA	Or-I	India	26.15	91.74
W1093	NA	W1-Admix	W1-Admix	Huang	NA	Or-II	India	26.15	91.74
W1096	NA	Admix	Admix	Huang	NA	Or-II	India	26.20	92.94
W1102	NA	Admix	Admix	Huang	NA	Or-III	India	26.20	92.94
W1105	NA	W4	W4(A)	Huang	NA	Or-I	India	26.82	94.17
W1107	NA	Admix	Admix	Huang	NA	Or-I	India	26.82	94.17
W1111	NA	W1(Or-I)	W1(Or-I)	Huang	NA	Or-I	India	26.82	94.17
W1112	NA	W1(Or-I)	W1(Or-I)	Huang	NA	Or-I	India	26.82	94.17
W1114	NA	Admix	Admix	Huang	NA	Or-III	India	26.82	94.17
W1117	NA	W1(Or-I)	W1(Or-I)	Huang	NA	Or-I	India	26.82	94.17
W1119	NA	Admix	Admix	Huang	NA	Or-III	India	26.82	94.17
W1121	NA	W4	W4(A)	Huang	NA	Or-I	India	26.82	94.17
W1122	NA	W1(Or-II)	W1(Or-II)	Huang	NA	Or-II	India	26.82	94.17
W1124	NA	Admix	W1-Admix	Huang	NA	Or-II	India	26.59	94.20
W1126	NA	W1(Or-II)	W1(Or-II)	Huang	NA	Or-II	India	24.86	92.36
W1142	NA	Admix	W4(B)	Huang	NA	Or-I	India	20.46	85.93
W1143	NA	Admix	W4(B)	Huang	NA	Or-I	India	20.46	85.93
W1161	NA	W2/W5	W2	Huang	NA	Or-III	Sri Lanka	6.55	80.10
W1214	NA	W1(Or-II)	Admix	Huang	NA	Or-III	Philippines	7.86	124.86
W1230	NA	W4(W8)	W4(W8)	Huang	IRGC104998	Or-I	Dutch New Guinea	-4.63	138.93
W1236	NA	W1(Or-II)	W1-Admix	Huang	NA	Or-II	Australian New Guinea	-5.31	141.61
W1238	NA	W1(Or-II)	W3	Huang	NA	Or-III	Neth. New Guinea	-4.63	138.93
W1244	NA	W2/W5	W5	Huang	NA	Or-III	Nepal	27.70	85.32
W1292	NA	W1-Admix	W1-Admix	Huang	IRGC105567	Or-II	Indonesia	3.29	117.00
W1294	NA	W2/W5	W2	Huang	IRGC105568	Or-III	Philippines	7.86	124.86
W1295	NA	W1-Admix	W1-Admix	Huang	NA	Or-I	Cambodia	12.82	102.67
W1532	NA	Admix	W4(B)	Huang	NA	Or-I	India	20.46	85.88
W1533	NA	Admix	W4(B)	Huang	NA	Or-I	India	20.46	85.88
W1534	NA	W2/W5	W2	Huang	NA	Or-III	India	28.64	77.23
W1536	NA	W2/W5	W2	Huang	NA	Or-III	Sri Lanka	8.03	79.84
W1542	NA	W2/W5	W2	Huang	NA	Or-III	Malaya	3.14	101.69
W1546	NA	W4(W8)	W4(W8)	Huang	IRGC105599	Or-I	Thailand	14.50	100.89
W1547	NA	W4(W8)	W4(W8)	Huang	IRGC105600	Or-I	Thailand	14.50	100.89
W1550	NA	W1(Or-II)	W1(Or-II)	Huang	NA	Or-II	Thailand	18.80	98.66
W1551	NA	W4(W8)	W4(W8)	Huang	IRGC105601	Or-I	Thailand	14.50	100.89
W1552	NA	W1(Or-II)	W1(Or-II)	Huang	NA	Or-II	Thailand	14.33	100.52
W1553	NA	W1-Admix	W1(Or-II)	Huang	NA	Or-II	Thailand	14.60	103.10
W1554	NA	W1(Or-II)	W1(Or-II)	Huang	NA	Or-II	Thailand	15.09	99.99
W1555	NA	W1(Or-II)	W1(Or-II)	Huang	NA	Or-II	Thailand	15.00	100.00
W1556	NA	W1(Or-II)	W1(Or-II)	Huang	NA	Or-II	Thailand	14.54	99.99
W1557	NA	W1(Or-II)	W1(Or-II)	Huang	NA	Or-II	Thailand	14.54	99.99
W1558	NA	W1(Or-II)	W1(Or-II)	Huang	NA	Or-II	Thailand	15.20	104.90
W1559	NA	W1(Or-I)	W1(Or-I)	Huang	NA	Or-I	Thailand	15.00	100.00
W1560	NA	Admix	Admix	Huang	IRGC105604	Or-III	Thailand	14.03	100.37
W1619	NA	W4(W8)	W4(W8)	Huang	IRGC105601	Or-I	Thailand	14.50	100.89
W1666	NA	W1-Admix	W1-Admix	Huang	NA	Or-I	India	26.34	89.03
W1668	NA	W1-Admix	Admix	Huang	NA	Or-III	India	18.52	82.46
W1669	NA	Admix	Admix	Huang	NA	Or-III	India	19.08	82.45
W1675	NA	W1(Or-I)	W1(Or-I)	Huang	NA	Or-I	India	20.29	86.01
W1676	NA	Admix	W4(B)	Huang	NA	Or-I	India	20.29	86.01
W1677	NA	Admix	Admix	Huang	NA	Or-I	India	20.29	86.01
W1679	NA	Admix	Admix	Huang	NA	Or-I	India	20.29	86.01
W1681	NA	Admix	W4(B)	Huang	IRGC105625	Or-I	India	20.09	84.45
W1683	NA	W1(Or-II)	W1(Or-II)	Huang	IRGC103847	Or-II	India	20.10	84.48
W1685	NA	Admix	W4(B)	Huang	IRGC103846	Or-I	India	20.14	85.47
W1687	NA	W1-Admix	W1-Admix	Huang	NA	Or-II	India	23.04	88.17
W1690	NA	W4(W8)	W4(W8)	Huang	NA	Or-I	Thailand	19.41	99.34
W1695	NA	W4(W8)	W4(W8)	Huang	NA	Or-I	Thailand	19.45	99.44
W1696	NA	W1-Admix	W1-Admix	Huang	IRGC104076	Or-I	Thailand	19.45	99.44
W1698	NA	W4(W8)	W4(W8)	Huang	NA	Or-I	Thailand	14.34	100.59
W1700	NA	W4(W8)	W4(W8)	Huang	NA	Or-I	Thailand	14.30	100.55
W1715	NA	W1-Admix	W1-Admix	Huang	NA	Or-II	China	NA	NA
W1716	NA	Admix	Admix	Huang	NA	Or-III	China	NA	NA
W1718	NA	Admix	Admix	Huang	NA	Or-II	China	NA	NA
W1719	NA	W1(Or-I)	W1(Or-I)	Huang	NA	Or-I	China	NA	NA
W1721	NA	Admix	Admix	Huang	NA	Or-I	China	NA	NA
W1723	NA	Admix	Admix	Huang	NA	Or-I	China	NA	NA
W1724	NA	W6	W6	Huang	NA	Or-III	China	NA	NA
W1725	NA	W6	W6	Huang	NA	Or-III	Thailand	15.00	100.00
W1726	NA	W4(W8)	W4(W8)	Huang	NA	Or-I	Thailand	15.00	100.00
W1727	NA	W4(W8)	W4(W8)	Huang	NA	Or-I	Thailand	15.00	100.00
W1731	NA	Admix	W4(B)	Huang	NA	Or-I	India	20.46	85.88
W1732	NA	Admix	Admix	Huang	NA	Or-III	India	19.50	84.81
W1735	NA	W1(Or-I)	W1(Or-I)	Huang	IRGC101963	Or-I	India	26.92	75.82
W1736	NA	W1-Admix	Admix	Huang	IRGC105631	Or-II	India	26.92	75.82
W1737	NA	Admix	Admix	Huang	IRGC101964	Or-I	India	26.92	75.82
W1738	NA	Admix	W4(B)	Huang	IRGC101965,IRGC105632	Or-I	India	26.92	75.82
W1739	NA	W2/W5	W2	Huang	IRGC101966	Or-III	India	26.92	75.82
W1740	NA	W4	Admix	Huang	NA	Or-I	India	26.92	75.82
W1741	NA	W4	W4(A)	Huang	IRGC101967,IRGC105633	Or-I	India	26.92	75.82
W1742	NA	W1-Admix	Admix	Huang	IRGC101968,IRGC105634	Or-II	India	26.92	75.82
W1743	NA	Admix	Admix	Huang	IRGC105635	Or-I	India	26.92	75.82
W1746	NA	Admix	Admix	Huang	IRGC101970	Or-III	India	26.92	75.82
W1747	NA	Admix	Admix	Huang	IRGC101971	Or-I	India	26.92	75.82
W1748	NA	Admix	Admix	Huang	IRGC101972	Or-III	India	26.92	75.82
W1749	NA	Admix	Admix	Huang	NA	Or-I	India	18.40	81.68
W1750	NA	Admix	Admix	Huang	NA	Or-I	India	18.40	81.68
W1751	NA	Admix	Admix	Huang	IRGC101973	Or-I	India	18.40	81.68
W1753	NA	W4	Admix	Huang	IRGC105637	Or-I	India	18.40	81.68
W1754	NA	Admix	W4(B)	Huang	IRGC105638	Or-I	India	20.27	81.50
W1756	NA	W4	Admix	Huang	IRGC105639	Or-I	India	20.27	81.50
W1757	NA	W4	W4(A)	Huang	IRGC105640	Or-I	India	20.27	81.50
W1759	NA	Admix	Admix	Huang	IRGC101974,IRGC105641	Or-III	India	20.27	81.50
W1761	NA	Admix	Admix	Huang	IRGC101976,IRGC105643	Or-I	India	21.25	81.63
W1762	NA	Admix	W4(B)	Huang	IRGC101977	Or-I	India	21.25	81.63
W1766	NA	Admix	Admix	Huang	NA	Or-III	India	21.25	81.63
W1770	NA	Admix	W4(B)	Huang	IRGC101983	Or-I	India	21.18	81.36
W1777	NA	Admix	Admix	Huang	NA	Or-III	India	19.95	79.30
W1780	NA	W1(Or-II)	W1(Or-II)	Huang	NA	Or-II	India	17.00	81.80
W1782	NA	W2/W5	W2	Huang	IRGC105648	Or-III	India	12.31	76.64
W1783	NA	W2/W5	W2	Huang	IRGC105649	Or-III	India	12.36	76.63
W1784	NA	W2/W5	W2	Huang	NA	Or-III	India	12.31	76.66
W1787	NA	W4(W8)	W4(W8)	Huang	NA	Or-I	Thailand	15.00	100.00
W1788	NA	Admix	Admix	Huang	NA	Or-I	Thailand	15.00	100.00
W1790	NA	W1(Or-II)	W1(Or-II)	Huang	IRGC105651	Or-II	Thailand	15.00	100.00
W1792	NA	W4(W8)	W4(W8)	Huang	NA	Or-I	Thailand	15.00	100.00
W1794	NA	W1(Or-I)	W1(Or-I)	Huang	IRGC105653	Or-I	Thailand	15.00	100.00
W1795	NA	W1-Admix	W1-Admix	Huang	IRGC105654	Or-I	Thailand	15.00	100.00
W1798	NA	W1(Or-II)	W1(Or-II)	Huang	IRGC105656	Or-II	Thailand	15.00	100.00
W1802	NA	W1(Or-I)	W1(Or-I)	Huang	NA	Or-I	Bangladesh	23.71	90.41
W1803	NA	Admix	Admix	Huang	NA	Or-III	Sri Lanka	6.93	79.95
W1804	NA	W1-Admix	W1-Admix	Huang	NA	Or-II	Sri Lanka	6.93	79.95
W1806	NA	W1-Admix	W1-Admix	Huang	NA	Or-I	Sri Lanka	6.93	79.95
W1807	NA	W2/W5	W2	Huang	NA	Or-III	Sri Lanka	6.93	79.95
W1809	NA	W2/W5	W2	Huang	NA	Or-III	Sri Lanka	6.93	79.95
W1810	NA	W1-Admix	W1-Admix	Huang	NA	Or-II	Sri Lanka	6.93	79.95
W1811	NA	W2/W5	W2	Huang	NA	Or-III	Sri Lanka	6.93	79.95
W1813	NA	W2/W5	W2	Huang	NA	Or-III	Sri Lanka	6.93	79.95
W1818	NA	W4	W4(A)	Huang	NA	Or-I	Bangladesh	23.71	90.41
W1819	NA	W4	W4(A)	Huang	NA	Or-I	Bangladesh	23.71	90.41
W1820	NA	W4	W4(A)	Huang	NA	Or-I	Bangladesh	23.71	90.41
W1821	NA	W4	W4(A)	Huang	NA	Or-I	Bangladesh	23.71	90.41
W1822	NA	W4	W4(A)	Huang	NA	Or-I	Bangladesh	23.71	90.41
W1823	NA	W4	W4(A)	Huang	NA	Or-I	Bangladesh	23.71	90.41
W1824	NA	W1-Admix	W1-Admix	Huang	NA	Or-I	Bangladesh	23.71	90.41
W1825	NA	W1-Admix	W1-Admix	Huang	NA	Or-I	Bangladesh	23.71	90.41
W1832	NA	W4(W8)	W4(W8)	Huang	NA	Or-I	Thailand	13.92	100.59
W1839	NA	W1(Or-I)	W1(Or-I)	Huang	NA	Or-I	China	NA	NA
W1844	NA	W6	W6	Huang	NA	Or-III	China	NA	NA
W1849	NA	W1(Or-II)	W1(Or-II)	Huang	NA	Or-II	Thailand	19.56	99.70
W1850	NA	W1(Or-II)	W1(Or-II)	Huang	NA	Or-II	Thailand	19.56	99.70
W1852	NA	Admix	Admix	Huang	NA	Or-I	Thailand	20.28	100.09
W1853	NA	W4(W8)	W4(W8)	Huang	NA	Or-I	Thailand	19.75	99.73
W1854	NA	W1(Or-II)	W1(Or-II)	Huang	NA	Or-II	Thailand	19.64	99.52
W1857	NA	W1(Or-II)	W1(Or-II)	Huang	NA	Or-II	Thailand	18.35	99.53
W1858	NA	W1-Admix	W1-Admix	Huang	NA	Or-II	Thailand	17.53	100.12
W1859	NA	W1(Or-II)	W1(Or-II)	Huang	NA	Or-II	Thailand	17.52	100.12
W1862	NA	W1(Or-II)	W1(Or-II)	Huang	IRGC104646	Or-II	Thailand	16.82	100.34
W1865	NA	W4(W8)	W4(W8)	Huang	IRGC104649	Or-I	Thailand	14.56	100.98
W1866	NA	W4(W8)	W4(W8)	Huang	IRGC104650	Or-I	Thailand	14.57	100.99
W1870	NA	W1-Admix	W1-Admix	Huang	NA	Or-II	Thailand	15.23	102.50
W1873	NA	W1-Admix	W1-Admix	Huang	NA	Or-II	Thailand	16.35	102.86
W1879	NA	W4(W8)	W4(W8)	Huang	IRGC104657	Or-I	Thailand	17.03	102.91
W1880	NA	W1(Or-II)	W1(Or-II)	Huang	NA	Or-II	Thailand	17.03	102.91
W1881	NA	Admix	Admix	Huang	NA	Or-I	Thailand	17.03	102.91
W1882	NA	W1(Or-II)	W1(Or-II)	Huang	NA	Or-II	Thailand	17.03	102.91
W1884	NA	W1(Or-II)	W1(Or-II)	Huang	NA	Or-II	Thailand	17.03	102.91
W1890	NA	W1(Or-II)	W1(Or-II)	Huang	NA	Or-II	Thailand	17.85	102.75
W1891	NA	W1(Or-II)	W1(Or-II)	Huang	NA	Or-II	Thailand	17.85	102.75
W1893	NA	W4(W8)	W4(W8)	Huang	IRGC104663	Or-I	Thailand	17.35	102.89
W1895	NA	W1(Or-II)	W1(Or-II)	Huang	NA	Or-II	Thailand	17.25	104.18
W1896	NA	W1(Or-II)	W1(Or-II)	Huang	NA	Or-II	Thailand	17.25	104.18
W1912	NA	W4(W8)	W4(W8)	Huang	NA	Or-I	Thailand	15.05	104.10
W1914	NA	Admix	Admix	Huang	NA	Or-I	Thailand	14.95	103.75
W1916	NA	W1(Or-II)	W1(Or-II)	Huang	NA	Or-II	Thailand	14.92	103.51
W1919	NA	W1(Or-II)	W1(Or-II)	Huang	NA	Or-II	Thailand	14.73	102.19
W1921	NA	W4(W8)	W4(W8)	Huang	NA	Or-I	Thailand	14.44	100.90
W1925	NA	W4(W8)	W4(W8)	Huang	NA	Or-I	Thailand	15.55	100.12
W1927	NA	W1-Admix	W1-Admix	Huang	NA	Or-II	Thailand	15.46	100.13
W1928	NA	Admix	Admix	Huang	NA	Or-I	Thailand	15.29	100.18
W1935	NA	W1(Or-I)	W1(Or-I)	Huang	NA	Or-I	Thailand	6.89	100.53
W1939	NA	W1(Or-II)	W1(Or-II)	Huang	NA	Or-II	Thailand	8.54	99.73
W1940	NA	W1(Or-II)	W1(Or-II)	Huang	NA	Or-II	Thailand	14.92	103.51
W1943	NA	W6	W6	Huang	NA	Or-III	China	NA	NA
W1945	NA	W6	W6	Huang	NA	Or-III	China	NA	NA
W1952	NA	W6	W6	Huang	NA	Or-III	China	NA	NA
W1957	NA	W6	W6	Huang	NA	Or-III	China	NA	NA
W1958	NA	Admix	W6	Huang	NA	Or-III	China	NA	NA
W1959	NA	Admix	Admix	Huang	NA	Or-I	China	NA	NA
W1963	NA	W6	W6	Huang	NA	Or-III	China	NA	NA
W1970	NA	W1-Admix	W1-Admix	Huang	NA	Or-I	Indonesia	-6.40	106.82
W1971	NA	W1(Or-II)	W1(Or-II)	Huang	NA	Or-II	Indonesia	-6.40	106.82
W1972	NA	W1(Or-II)	W1(Or-II)	Huang	NA	Or-II	Indonesia	-6.40	106.82
W1973	NA	Admix	Admix	Huang	NA	Or-III	Indonesia	-6.40	106.82
W1974	NA	W1(Or-II)	W1(Or-II)	Huang	NA	Or-II	Indonesia	-2.99	104.76
W1975	NA	W1(Or-II)	W1(Or-II)	Huang	NA	Or-II	Indonesia	-2.99	104.76
W1976	NA	W1(Or-II)	W1(Or-II)	Huang	NA	Or-II	Indonesia	-6.40	106.82
W1977	NA	W1(Or-II)	W1(Or-II)	Huang	NA	Or-II	Indonesia	-6.40	106.82
W1978	NA	W1(Or-II)	W1(Or-II)	Huang	NA	Or-II	Indonesia	-6.40	106.82
W1979	NA	W1(Or-II)	W1(Or-II)	Huang	NA	Or-II	Indonesia	-6.40	106.82
W1981	NA	W1(Or-II)	W1(Or-II)	Huang	NA	Or-II	Indonesia	-2.99	104.76
W1983	NA	W4	W4(A)	Huang	NA	Or-I	India	18.50	73.15
W1989	NA	W2/W5	W2	Huang	NA	Or-III	India	20.30	73.00
W1990	NA	W2/W5	W5	Huang	NA	Or-III	India	23.10	72.45
W1991	NA	W2/W5	W5	Huang	NA	Or-III	India	22.30	71.05
W1993	NA	W2/W5	W5	Huang	NA	Or-III	India	24.60	72.80
W1995	NA	W2/W5	W5	Huang	NA	Or-III	India	22.42	73.00
W1998	NA	W2/W5	W2	Huang	NA	Or-III	India	22.20	73.20
W2003	NA	W2/W5	W2	Huang	IRGC104703	Or-III	India	15.30	73.50
W2005	NA	W2/W5	W2	Huang	NA	Or-III	India	15.35	74.20
W2007	NA	W2/W5	W2	Huang	NA	Or-III	India	16.00	74.30
W2008	NA	W2/W5	W2	Huang	NA	Or-III	India	16.20	74.20
W2010	NA	W2/W5	W2	Huang	NA	Or-III	India	19.00	73.06
W2012	NA	W2/W5	W2	Huang	NA	Or-III	India	19.80	72.55
W2014	NA	W2/W5	W2	Huang	NA	Or-III	India	20.18	72.55
W2017	NA	W1(Or-II)	W1(Or-II)	Huang	NA	Or-II	Indonesia	-7.60	110.70
W2021	NA	W1(Or-II)	W1(Or-II)	Huang	NA	Or-II	Indonesia	3.29	117.00
W2022	NA	W1(Or-II)	W1(Or-II)	Huang	NA	Or-II	Indonesia	3.29	117.00
W2024	NA	W1(Or-II)	W1(Or-II)	Huang	NA	Or-II	Indonesia	3.29	117.00
W2025	NA	W1(Or-II)	W1(Or-II)	Huang	NA	Or-II	Indonesia	3.29	117.00
W2030	NA	W1(Or-II)	W1(Or-II)	Huang	NA	Or-II	Indonesia	-3.00	105.00
W2036	NA	Admix	Admix	Huang	NA	Or-III	Burma	17.33	96.50
W2050	NA	W1-Admix	W1-Admix	Huang	NA	Or-II	Bangladesh	23.71	90.41
W2051	NA	W1(Or-II)	W1(Or-II)	Huang	NA	Or-II	Bangladesh	23.71	90.41
W2052	NA	Admix	Admix	Huang	NA	Or-II	Bangladesh	23.71	90.41
W2053	NA	W4	W4(A)	Huang	NA	Or-I	Bangladesh	23.71	90.41
W2055	NA	W1(Or-II)	W1(Or-II)	Huang	NA	Or-II	Bangladesh	24.48	91.78
W2056	NA	W1(Or-II)	W1(Or-II)	Huang	NA	Or-II	Bangladesh	24.48	91.78
W2057	NA	W1(Or-II)	W3	Huang	NA	Or-III	Bangladesh	24.48	91.78
W2060	NA	W4	W4(A)	Huang	NA	Or-I	Bangladesh	24.25	89.92
W2061	NA	W1(Or-I)	W1(Or-I)	Huang	NA	Or-I	Bangladesh	24.25	89.92
W2063	NA	W4	W4(A)	Huang	NA	Or-I	Bangladesh	22.82	89.55
W2064	NA	W4	W4(A)	Huang	NA	Or-I	Bangladesh	22.82	89.55
W2066	NA	Admix	Admix	Huang	NA	Or-III	Nepal	28.60	81.60
W2078	NA	W1(Or-II)	W3	Huang	IRGC105283	Or-III	Australia	-14.30	132.40
W2099	NA	W1(Or-II)	W3	Huang	NA	Or-III	Australia	-13.07	142.07
W2108	NA	W1(Or-II)	W3	Huang	NA	Or-III	Australia	-13.07	142.07
W2193	NA	W4	W4(A)	Huang	NA	Or-I	India	24.83	93.93
W2197	NA	W1(Or-II)	W1(Or-II)	Huang	NA	Or-II	Indonesia	3.29	117.00
W2198	NA	W6	W6	Huang	NA	Or-III	China	NA	NA
W2263	NA	W4(W8)	W4(W8)	Huang	NA	Or-I	Cambodia	11.33	104.50
W2264	NA	W1(Or-II)	W1(Or-II)	Huang	NA	Or-II	Vietnam	10.20	105.47
W2265	NA	W4(W8)	W4(W8)	Huang	NA	Or-I	Laos	14.50	105.49
W2266	NA	W1(Or-II)	W1(Or-II)	Huang	NA	Or-II	Laos	18.01	102.39
W2267	NA	W1(Or-II)	W1(Or-II)	Huang	NA	Or-III	Laos	18.14	102.42
W2268	NA	W4(W8)	W4(W8)	Huang	NA	Or-I	Thailand	14.35	101.00
W2269	NA	Admix	Admix	Huang	NA	Or-I	Thailand	17.42	102.46
W2271	NA	W4(W8)	W4(W8)	Huang	NA	Or-I	Thailand	16.57	102.55
W2272	NA	W1(Or-II)	W1(Or-II)	Huang	NA	Or-II	Thailand	16.21	102.48
W2275	NA	W4(W8)	W4(W8)	Huang	NA	Or-I	Thailand	16.09	100.37
W2276	NA	W1-Admix	W1-Admix	Huang	NA	Or-II	Thailand	16.49	100.21
W2277	NA	W4(W8)	W4(W8)	Huang	NA	Or-I	Thailand	15.13	100.12
W2278	NA	W1-Admix	W1-Admix	Huang	NA	Or-I	Thailand	14.30	100.31
W2282	NA	W1(Or-II)	W1(Or-II)	Huang	NA	Or-II	Thailand	16.49	99.47
W2283	NA	W1(Or-II)	W1(Or-II)	Huang	NA	Or-II	Thailand	16.49	99.47
W2284	NA	W1(Or-II)	W1(Or-II)	Huang	NA	Or-II	Thailand	16.49	99.47
W2288	NA	W1(Or-II)	W1(Or-II)	Huang	NA	Or-II	Cambodia	11.04	106.09
W2296	NA	W4(W8)	W4(W8)	Huang	NA	Or-I	Cambodia	11.32	104.50
W2298	NA	W4(W8)	W4(W8)	Huang	NA	Or-I	Laos	15.09	105.46
W2299	NA	W4(W8)	W4(W8)	Huang	NA	Or-I	Laos	15.09	105.46
W2301	NA	W4(W8)	W4(W8)	Huang	NA	Or-I	Laos	15.12	105.43
W2302	NA	W4(W8)	W4(W8)	Huang	NA	Or-I	Laos	15.12	105.43
W2303	NA	W4(W8)	W4(W8)	Huang	NA	Or-I	Laos	15.06	105.49
W2304	NA	W4(W8)	W4(W8)	Huang	NA	Or-I	Laos	15.03	105.54
W2305	NA	W4(W8)	W4(W8)	Huang	NA	Or-I	Laos	14.50	105.50
W2306	NA	W4(W8)	W4(W8)	Huang	NA	Or-I	Laos	14.50	105.50
W2307	NA	W4(W8)	W4(W8)	Huang	NA	Or-I	Laos	14.52	105.52
W2308	NA	W1(Or-II)	W1(Or-II)	Huang	NA	Or-II	Laos	17.57	102.38
W2310	NA	W1-Admix	W1-Admix	Huang	NA	Or-II	Laos	17.51	102.36
W2311	NA	W1-Admix	W1-Admix	Huang	NA	Or-II	Laos	17.52	102.36
W2316	NA	Admix	Admix	Huang	NA	Or-I	Vietnam	10.39	107.02
W2318	NA	W1(Or-II)	W1(Or-II)	Huang	NA	Or-II	Vietnam	10.24	106.06
W2319	NA	Admix	Admix	Huang	NA	Or-I	Vietnam	10.33	106.25
W2320	NA	W1(Or-II)	W1(Or-II)	Huang	NA	Or-II	Vietnam	10.42	105.36
W2321	NA	W1(Or-II)	W1(Or-II)	Huang	NA	Or-II	Vietnam	10.44	105.37
W2322	NA	W1(Or-II)	W1(Or-II)	Huang	NA	Or-II	Vietnam	10.45	105.32
W2327	NA	W1(Or-II)	W1(Or-II)	Huang	NA	Or-II	Vietnam	10.00	105.45
W2331	NA	Admix	Admix	Huang	NA	Or-I	Vietnam	21.03	105.85
W2332	NA	W1(Or-I)	W1(Or-I)	Huang	NA	Or-I	Vietnam	21.03	105.85
W3000	NA	W6	W6	Huang	NA	Or-III	China	21.38	110.25
W3001	NA	Admix	W6	Huang	NA	Or-III	China	21.38	110.25
W3002	NA	W6	W6	Huang	NA	Or-III	China	22.19	112.31
W3003	NA	W1-Admix	Admix	Huang	NA	Or-II	China	22.19	112.31
W3004	NA	W6	W6	Huang	NA	Or-III	China	22.25	112.79
W3005	NA	W6	W6	Huang	NA	Or-III	China	22.25	112.79
W3006	NA	Admix	Admix	Huang	NA	Or-III	China	22.38	112.69
W3007	NA	W6	W6	Huang	NA	Or-III	China	22.38	112.69
W3008	NA	Admix	Admix	Huang	NA	Or-III	China	22.53	113.04
W3009	NA	W6	W6	Huang	NA	Or-III	China	22.89	112.85
W3010	NA	Admix	Admix	Huang	NA	Or-III	China	23.17	112.89
W3011	NA	W6	W6	Huang	NA	Or-III	China	23.17	112.89
W3012	NA	Admix	Admix	Huang	NA	Or-III	China	23.12	113.26
W3013	NA	W6	W6	Huang	NA	Or-III	China	23.12	113.26
W3014	NA	Admix	Admix	Huang	NA	Or-III	China	23.29	113.83
W3015	NA	W6	W6	Huang	NA	Or-III	China	23.29	113.83
W3016	NA	W6	W6	Huang	NA	Or-III	China	23.05	113.75
W3017	NA	W6	W6	Huang	NA	Or-III	China	23.05	113.75
W3018	NA	W6	W6	Huang	NA	Or-III	China	22.80	114.46
W3019	NA	Admix	Admix	Huang	NA	Or-III	China	22.80	114.46
W3020	NA	W6	W6	Huang	NA	Or-III	China	23.17	112.89
W3021	NA	Admix	Admix	Huang	NA	Or-III	China	23.87	113.53
W3022	NA	W6	W6	Huang	NA	Or-III	China	23.72	113.02
W3023	NA	Admix	Admix	Huang	NA	Or-III	China	23.72	113.02
W3024	NA	W6	W6	Huang	NA	Or-III	China	23.87	113.53
W3025	NA	W6	W6	Huang	NA	Or-III	China	23.72	113.02
W3026	NA	W6	W6	Huang	NA	Or-III	China	23.64	115.17
W3027	NA	W6	W6	Huang	NA	Or-III	China	21.95	108.61
W3028	NA	W6	W6	Huang	NA	Or-III	China	21.95	108.61
W3029	NA	W6	W6	Huang	NA	Or-III	China	21.80	109.19
W3030	NA	W6	W6	Huang	NA	Or-III	China	21.80	109.19
W3031	NA	W6	W6	Huang	NA	Or-III	China	21.77	108.36
W3032	NA	W6	W6	Huang	NA	Or-III	China	21.77	108.36
W3033	NA	Admix	Admix	Huang	NA	Or-III	China	22.28	109.97
W3034	NA	W6	W6	Huang	NA	Or-III	China	22.28	109.97
W3035	NA	Admix	W6	Huang	NA	Or-III	China	22.63	110.14
W3036	NA	W6	W6	Huang	NA	Or-III	China	22.63	110.14
W3037	NA	W6	W6	Huang	NA	Or-III	China	23.07	109.36
W3038	NA	W6	W6	Huang	NA	Or-III	China	23.07	109.36
W3039	NA	W6	W6	Huang	NA	Or-III	China	23.39	110.07
W3040	NA	W6	W6	Huang	NA	Or-III	China	23.39	110.07
W3041	NA	W6	W6	Huang	NA	Or-III	China	22.75	108.49
W3042	NA	W6	W6	Huang	NA	Or-III	China	22.75	108.49
W3043	NA	W6	W6	Huang	NA	Or-III	China	23.17	108.28
W3044	NA	W6	W6	Huang	NA	Or-III	China	23.17	108.28
W3045	NA	W6	W6	Huang	NA	Or-III	China	22.69	109.27
W3046	NA	W6	W6	Huang	NA	Or-III	China	22.69	109.27
W3047	NA	W6	W6	Huang	NA	Or-III	China	23.73	106.91
W3048	NA	W6	W6	Huang	NA	Or-III	China	23.90	106.61
W3049	NA	W6	W6	Huang	NA	Or-III	China	23.90	106.61
W3050	NA	W6	W6	Huang	NA	Or-III	China	23.90	106.61
W3051	NA	W6	W6	Huang	NA	Or-III	China	23.90	106.61
W3052	NA	W6	W6	Huang	NA	Or-III	China	23.73	106.91
W3053	NA	W1(Or-II)	W1(Or-II)	Huang	NA	Or-III	China	19.10	110.35
W3054	NA	W1(Or-II)	W1(Or-II)	Huang	NA	Or-III	China	19.10	110.35
W3055	NA	W1(Or-II)	W1(Or-II)	Huang	NA	Or-III	China	19.10	110.35
W3056	NA	W1(Or-II)	Admix	Huang	NA	Or-III	China	19.50	109.50
W3057	NA	Admix	Admix	Huang	NA	Or-III	China	19.50	109.50
W3058	NA	Admix	Admix	Huang	NA	Or-III	China	19.10	109.00
W3059	NA	Admix	Admix	Huang	NA	Or-III	China	19.10	109.00
W3060	NA	Admix	Admix	Huang	NA	Or-III	China	18.75	109.17
W3061	NA	Admix	Admix	Huang	NA	Or-III	China	18.75	109.17
W3062	NA	Admix	Admix	Huang	NA	Or-III	China	19.10	109.00
W3063	NA	Admix	Admix	Huang	NA	Or-III	China	19.10	109.00
W3064	NA	W1(Or-II)	Admix	Huang	NA	Or-III	China	19.25	110.46
W3065	NA	Admix	Admix	Huang	NA	Or-III	China	19.25	110.46
W3066	NA	Admix	W6	Huang	NA	Or-III	China	18.75	109.17
W3067	NA	Admix	Admix	Huang	NA	Or-II	China	18.65	109.80
W3068	NA	Admix	Admix	Huang	NA	Or-II	China	18.65	109.80
W3069	NA	Admix	Admix	Huang	NA	Or-III	China	18.65	109.80
W3070	NA	Admix	Admix	Huang	NA	Or-III	China	18.65	109.80
W3071	NA	Admix	Admix	Huang	NA	Or-III	China	19.62	110.70
W3072	NA	Admix	Admix	Huang	NA	Or-II	China	19.62	110.70
W3073	NA	Admix	Admix	Huang	NA	Or-III	China	19.62	110.70
W3074	NA	W6	W6	Huang	NA	Or-III	China	19.62	110.70
W3075	NA	W6	W6	Huang	NA	Or-III	China	28.23	116.61
W3076	NA	W6	W6	Huang	NA	Or-III	China	28.23	116.61
W3077	NA	W6	W6	Huang	NA	Or-III	China	28.23	116.61
W3078	NA	W6	W6	Huang	NA	Or-III	China	28.23	116.61
W3079	NA	W6	W6	Huang	NA	Or-III	China	28.23	116.61
W3080	NA	W6	W6	Huang	NA	Or-III	China	28.23	116.61
W3081	NA	W6	W6	Huang	NA	Or-III	China	28.23	116.61
W3082	NA	W6	W6	Huang	NA	Or-III	China	28.23	116.61
W3083	NA	W6	W6	Huang	NA	Or-III	China	22.10	100.79
W3084	NA	W1(Or-II)	W1(Or-II)	Huang	NA	Or-II	China	22.10	100.79
W3085	NA	W6	W6	Huang	NA	Or-III	China	23.60	102.01
W3086	NA	W6	W6	Huang	NA	Or-III	China	23.60	102.01
W3087	NA	W6	W6	Huang	NA	Or-III	China	23.60	102.01
W3088	NA	W6	W6	Huang	NA	Or-III	China	23.60	102.01
W3089	NA	W1(Or-II)	W1(Or-II)	Huang	NA	Or-II	China	22.10	100.79
W3090	NA	W1(Or-II)	W1(Or-II)	Huang	NA	Or-II	China	22.10	100.79
W3091	NA	W1-Admix	Admix	Huang	NA	Or-II	China	26.80	113.55
W3092	NA	W6	W6	Huang	NA	Or-III	China	26.80	113.55
W3093	NA	W6	W6	Huang	NA	Or-III	China	25.28	111.34
W3094	NA	W6	W6	Huang	NA	Or-III	China	25.28	111.34
W3095	NA	W6	W6	Huang	NA	Or-III	China	25.28	111.34
W3096	NA	W6	W6	Huang	NA	Or-III	China	25.28	111.34
W3097	NA	W1(Or-II)	W1(Or-II)	Huang	NA	Or-II	China	25.28	111.34
W3098	NA	W1(Or-II)	W1(Or-II)	Huang	NA	Or-II	China	25.28	111.34
W3105	NA	W4	W4(A)	Huang	NA	Or-I	India	NA	NA
NID401	Admix	NA	Admix	Kim	IRGC80433	NA	India	18.91	81.87
NID402	W4	NA	W4(A)	Kim	IRGC80539	NA	India	19.13	81.93
NID403	Admix	NA	Admix	Kim	IRGC80562	NA	India	19.75	81.32
NID404	W4	NA	Admix	Kim	IRGC80582	NA	India	20.33	81.00
NID405	W4	NA	W4(B)	Kim	IRGC80586	NA	India	20.33	80.92
NID406	Admix	NA	Admix	Kim	IRGC80592	NA	India	20.33	81.08
NID407	W1	NA	W1-Admix	Kim	IRGC80742	NA	Myanmar	19.67	96.27
NID408	W1	NA	W1(Or-I)	Kim	IRGC80745	NA	Myanmar	19.13	96.33
NID410	Admix	NA	W5	Kim	IRGC80759	NA	Myanmar	17.53	96.57
NID411	W1	NA	W1(Or-II)	Kim	IRGC81801	NA	Indonesia	-0.02	112.00
NID412	W1	NA	W1(Or-II)	Kim	IRGC81802	NA	Indonesia	1.33	112.33
NID413	W5	NA	W5	Kim	IRGC81850	NA	India	27.00	83.25
NID414	W4	NA	W4(A)	Kim	IRGC81903	NA	India	25.17	84.17
NID415	W5	NA	W5	Kim	IRGC81909	NA	India	27.08	83.20
NID416	W1	NA	W1(Or-I)	Kim	IRGC81970	NA	Thailand	14.00	101.50
NID417	W1	NA	W1(Or-II)	Kim	IRGC81976	NA	Indonesia	-6.50	106.75
NID418	W1	NA	W1(Or-II)	Kim	IRGC81977	NA	Indonesia	-6.17	106.73
NID420	W1	NA	W1-Admix	Kim	IRGC81984	NA	Laos	18.00	102.67
NID421	W1	NA	W1(Or-II)	Kim	IRGC81990	NA	Myanmar	17.00	96.12
NID422	W1	NA	W1(Or-II)	Kim	IRGC81993	NA	Vietnam	9.79	105.73
NID424	W3	NA	W3	Kim	IRGC81996	NA	Papua New Guinea	-8.10	142.92
NID425	W1	NA	W1-Admix	Kim	IRGC82040	NA	Thailand	6.83	101.00
NID426	W1	NA	W1(Or-II)	Kim	IRGC82979	NA	Thailand	17.17	103.75
NID427	Admix	NA	Admix	Kim	IRGC82988	NA	China	NA	NA
NID428	Admix	NA	Admix	Kim	IRGC82989	NA	China	NA	NA
NID429	Admix	NA	Admix	Kim	IRGC82990	NA	China	NA	NA
NID430	W6	NA	Admix	Kim	IRGC82991	NA	China	NA	NA
NID431	Admix	NA	Admix	Kim	IRGC82992	NA	China	NA	NA
NID432	W1	NA	W1(Or-II)	Kim	IRGC83794	NA	Thailand	15.33	103.75
NID433	W1	NA	W1-Admix	Kim	IRGC83795	NA	India	24.00	87.83
NID434	W1	NA	W1(Or-II)	Kim	IRGC83823	NA	Vietnam	10.54	105.59
NID435	W1	NA	W1-Admix	Kim	IRGC86448	NA	Thailand	14.08	101.08
NID436	W1	NA	W1(Or-II)	Kim	IRGC86454	NA	Vietnam	14.35	109.10
NID437	Admix	NA	Admix	Kim	IRGC86475	NA	India	27.33	82.17
NID438	Admix	NA	Admix	Kim	IRGC86476	NA	India	26.17	81.83
NID439	W1	NA	W1(Or-II)	Kim	IRGC86486	NA	Thailand	14.42	102.08
NID440	W1	NA	W1-Admix	Kim	IRGC88787	NA	Bangladesh	24.30	91.70
NID441	W1	NA	W1(Or-II)	Kim	IRGC92605	NA	Indonesia	-6.17	106.73
NID442	W5	NA	W5	Kim	IRGC93181	NA	Nepal	28.23	81.53
NID443	W5	NA	W5	Kim	IRGC93183	NA	Nepal	28.04	81.63
NID444	W5	NA	W5	Kim	IRGC93188	NA	Nepal	28.32	81.27
NID445	W5	NA	W5	Kim	IRGC93189	NA	Nepal	28.69	80.62
NID446	W5	NA	W5	Kim	IRGC93224	NA	Nepal	27.51	83.24
NID447	W3	NA	W3	Kim	IRGC93274	NA	Indonesia	NA	NA
NID448	W2	NA	W2	Kim	IRGC100189	NA	Malaysia	2.03	109.64
NID449	Admix	NA	W5	Kim	IRGC100195	NA	Myanmar	17.62	96.58
NID450	W2	NA	W2	Kim	IRGC100916	NA	China	23.75	108.30
NID451	Admix	NA	Admix	Kim	IRGC101508	NA	India	21.13	82.80
NID452	W6	NA	W6	Kim	IRGC103308	NA	Taiwan	23.60	120.65
NID453	Admix	NA	Admix	Kim	IRGC103404	NA	Bangladesh	21.42	92.00
NID454	W6	NA	Admix	Kim	IRGC103821	Or-I	China	24.45	113.03
NID455	Admix	NA	Admix	Kim	IRGC103823	NA	China	24.45	113.03
NID456	Admix	NA	Admix	Kim	IRGC103824	Or-I	China	24.45	113.03
NID457	Admix	NA	Admix	Kim	IRGC103838	Or-I	Bangladesh	24.42	89.33
NID458	W1	NA	W1-Admix	Kim	IRGC103844	Or-I	Bangladesh	25.55	88.55
NID459	W1	NA	W1(Or-II)	Kim	IRGC103847	Or-II	India	20.17	84.80
NID460	W1	NA	W1-Admix	Kim	IRGC103848	Or-III	India	20.18	84.43
NID461	W6	NA	Admix	Kim	IRGC104057	NA	China	NA	NA
NID462	Admix	NA	Admix	Kim	IRGC104501	NA	India	23.20	86.36
NID463	W2	NA	W2	Kim	IRGC104599	NA	Sri Lanka	7.67	80.17
NID464	W1	NA	W1-Admix	Kim	IRGC104602	NA	Sri Lanka	7.50	79.83
NID465	W6	NA	W6	Kim	IRGC104620	NA	China	22.96	113.49
NID466	W6	NA	Admix	Kim	IRGC104621	NA	China	22.96	113.49
NID467	W6	NA	W6	Kim	IRGC104624	NA	China	23.75	108.30
NID468	W6	NA	W6	Kim	IRGC104626	NA	China	23.75	108.30
NID469	W6	NA	W6	Kim	IRGC104628	NA	China	23.75	108.30
NID470	W6	NA	W6	Kim	IRGC104632	NA	China	23.75	108.30
NID471	W6	NA	Admix	Kim	IRGC104634	NA	China	23.75	108.30
NID472	W6	NA	Admix	Kim	IRGC104636	NA	China	23.75	108.30
NID473	W4	NA	W4(W8)	Kim	IRGC104644	NA	Thailand	16.95	100.58
NID474	W1	NA	W1(Or-II)	Kim	IRGC104714	NA	Thailand	14.33	100.53
NID475	Admix	NA	W4(W8)	Kim	IRGC104823	NA	Thailand	13.53	99.81
NID476	W6	NA	W6	Kim	IRGC104959	NA	China	22.96	113.49
NID477	Admix	NA	Admix	Kim	IRGC104967	NA	China	23.37	113.20
NID478	W6	NA	W6	Kim	IRGC104971	NA	China	23.20	113.62
NID480	W1	NA	W1(Or-II)	Kim	IRGC105250	NA	Thailand	14.35	100.56
NID481	W2	NA	W2	Kim	IRGC105343	NA	India	11.85	75.85
NID482	W2	NA	W2	Kim	IRGC105349	NA	India	10.50	76.10
NID483	W2	NA	W2	Kim	IRGC105375	NA	Thailand	19.67	100.00
NID484	Admix	NA	Admix	Kim	IRGC105388	NA	Thailand	16.00	99.67
NID485	W6	NA	W6	Kim	IRGC105400	NA	China	NA	NA
NID486	W6	NA	W6	Kim	IRGC105402	NA	China	NA	NA
NID487	W2	NA	W2	Kim	IRGC105428	NA	Sri Lanka	6.17	81.50
NID488	W4	NA	W4(A)	Kim	IRGC105491	Or-I	Malaysia	5.12	101.89
NID490	W1	NA	W1-Admix	Kim	IRGC105567	Or-II	Indonesia	-3.00	114.92
NID491	W2	NA	W2	Kim	IRGC105568	Or-III	Philippines	7.88	125.01
NID492	W2	NA	W2	Kim	IRGC105569	Or-I	Cambodia	12.77	102.65
NID493	W5	NA	W5	Kim	IRGC105706	NA	Nepal	28.17	82.50
NID494	W2	NA	W2	Kim	IRGC105711	NA	India	7.92	77.50
NID495	Admix	NA	W4(W8)	Kim	IRGC105717	NA	Cambodia	11.42	104.93
NID496	W1	NA	Admix	Kim	IRGC105720	NA	Cambodia	11.42	104.98
NID497	W1	NA	W1-Admix	Kim	IRGC105726	NA	Cambodia	11.33	104.67
NID498	Admix	NA	Admix	Kim	IRGC105735	NA	Cambodia	11.08	104.83
NID499	W1	NA	Admix	Kim	IRGC105767	NA	Thailand	14.58	102.92
NID500	Admix	NA	Admix	Kim	IRGC105785	NA	Thailand	15.00	104.17
NID501	Admix	NA	W4(W8)	Kim	IRGC105821	NA	Thailand	17.33	102.92
NID503	W1	NA	W1-Admix	Kim	IRGC105843	NA	Thailand	16.08	102.17
NID504	W1	NA	W1(Or-II)	Kim	IRGC105847	NA	Thailand	15.75	102.08
NID505	W1	NA	W1-Admix	Kim	IRGC105855	NA	Thailand	15.08	102.67
NID506	W4	NA	W4(A)	Kim	IRGC105879	NA	Bangladesh	23.08	89.42
NID507	W1	NA	Admix	Kim	IRGC105881	NA	Bangladesh	23.00	89.42
NID508	Admix	NA	Admix	Kim	IRGC105890	NA	Bangladesh	22.83	89.50
NID509	W1	NA	W1(Or-I)	Kim	IRGC105897	NA	Bangladesh	23.83	90.50
NID510	Admix	NA	Admix	Kim	IRGC105898	NA	Bangladesh	24.17	91.33
NID511	W1	NA	W1(Or-II)	Kim	IRGC105909	NA	Thailand	14.50	100.67
NID512	W1	NA	W1(Or-II)	Kim	IRGC105942	NA	Thailand	6.33	101.83
NID513	W1	NA	W1(Or-II)	Kim	IRGC105951	NA	Indonesia	-6.47	106.92
NID514	W1	NA	W1-Admix	Kim	IRGC105956	NA	Indonesia	-6.13	106.17
NID515	W1	NA	W1(Or-II)	Kim	IRGC105958	NA	Indonesia	-6.07	106.08
NID516	W1	NA	W1-Admix	Kim	IRGC106036	NA	Malaysia	6.00	102.08
NID517	W1	NA	Admix	Kim	IRGC106057	NA	India	22.37	85.80
NID518	Admix	NA	Admix	Kim	IRGC106078	NA	India	23.33	85.75
NID519	W1	NA	W1-Admix	Kim	IRGC106115	NA	India	23.08	88.33
NID520	Admix	NA	Admix	Kim	IRGC106144	NA	India	23.00	88.17
NID521	W1	NA	W1(Or-II)	Kim	IRGC106145	NA	Laos	18.00	102.67
NID522	W1	NA	W1(Or-II)	Kim	IRGC106150	NA	Laos	18.00	102.67
NID523	Admix	NA	Admix	Kim	IRGC106155	NA	Laos	18.00	102.67
NID524	W1	NA	W1-Admix	Kim	IRGC106156	NA	Laos	18.00	102.67
NID525	W1	NA	W1-Admix	Kim	IRGC106161	NA	Laos	18.00	102.67
NID526	W1	NA	W1(Or-II)	Kim	IRGC106163	NA	Laos	18.00	102.67
NID527	W1	NA	W1(Or-II)	Kim	IRGC106166	NA	Vietnam	21.42	103.00
NID528	Admix	NA	Admix	Kim	IRGC106168	NA	Vietnam	21.42	103.00
NID529	W1	NA	W1-Admix	Kim	IRGC106169	NA	Vietnam	21.42	103.00
NID530	W3	NA	W3	Kim	IRGC106273	NA	Papua New Guinea	-6.75	141.33
NID531	W3	NA	W3	Kim	IRGC106283	NA	Papua New Guinea	-6.58	141.25
NID533	Admix	NA	Admix	Kim	IRGC106327	NA	Cambodia	11.17	105.42
NID534	W1	NA	W1-Admix	Kim	IRGC106332	NA	Cambodia	13.40	103.73
NID535	W1	NA	W1-Admix	Kim	IRGC106342	NA	Myanmar	17.05	96.18
NID536	W1	NA	W1(Or-II)	Kim	IRGC106357	NA	Myanmar	16.67	96.50
NID537	W1	NA	W1-Admix	Kim	IRGC106384	NA	Myanmar	16.97	94.95
NID538	W2	NA	W2	Kim	IRGC106410	NA	Vietnam	9.89	105.71
NID539	W1	NA	W1-Admix	Kim	IRGC106412	NA	Vietnam	9.79	105.65
NID540	W1	NA	W1(Or-II)	Kim	IRGC106413	NA	Vietnam	9.79	105.73
NID541	W1	NA	W1(Or-II)	Kim	IRGC106414	NA	Vietnam	9.79	105.73
NID542	W1	NA	W1(Or-II)	Kim	IRGC106415	NA	Vietnam	9.79	105.73
NID543	W1	NA	W1(Or-II)	Kim	IRGC106420	NA	Vietnam	10.48	105.73
NID544	W1	NA	W1(Or-II)	Kim	IRGC106452	NA	Indonesia	-3.50	104.67
NID545	W1	NA	W1(Or-II)	Kim	IRGC106453	NA	Indonesia	-3.08	104.50
NID546	W1	NA	W1(Or-II)	Kim	IRGC106509	NA	Myanmar	16.97	94.93
NID547	Admix	NA	Admix	Kim	IRGC105908	NA	Thailand	14.50	100.67
NID549	Admix	NA	Admix	Kim	IRGC81881	NA	India	25.50	84.13
NID550	Admix	NA	Admix	Kim	IRGC81887	NA	India	27.00	83.33
NID551	W6	NA	W6	Kim	IRGC100596	NA	Taiwan	23.60	120.65
NID552	W1	NA	W1-Admix	Kim	IRGC100920	Or-I	Malaysia	2.03	109.64
NID553	W1	NA	W1(Or-I)	Kim	IRGC100926	Or-II	Myanmar	NA	NA
NID554	W1	NA	W1(Or-II)	Kim	IRGC103305	NA	Philippines	13.88	120.98
NID555	W2	NA	W2	Kim	IRGC105349	NA	India	10.50	76.10
NID556	W4	NA	W4(W8)	Kim	IRGC105494	Or-I	Myanmar	18.82	95.22
NID557	W1	NA	W1-Admix	Kim	IRGC105567	Or-II	Indonesia	-3.00	114.92
NID558	W4	NA	W4(B)	Kim	IRGC105616	NA	China	23.75	108.30
NID559	Admix	NA	Admix	Kim	IRGC105618	NA	China	23.75	108.30
NID560	W1	NA	W1(Or-II)	Kim	IRGC105726	NA	Cambodia	11.33	104.67
NID561	W1	NA	W1-Admix	Kim	IRGC105868	NA	Bangladesh	23.83	90.25
NID562	Admix	NA	Admix	Kim	IRGC105890	NA	Bangladesh	22.83	89.50
NID563	W1	NA	W1-Admix	Kim	IRGC105951	NA	Indonesia	-6.47	106.92
NID564	Admix	NA	Admix	Kim	IRGC106138	NA	India	23.33	87.30
NID565	W1	NA	W1(Or-II)	Kim	IRGC106144	NA	India	23.00	88.17
NID566	W1	NA	W1(Or-II)	Kim	IRGC106163	NA	Laos	18.00	102.67
NID567	Admix	NA	Admix	Kim	IRGC106167	NA	Vietnam	21.42	103.00
NID568	Admix	NA	Admix	Kim	IRGC106263	NA	Papua New Guinea	-6.67	141.33
NID569	W3	NA	W3	Kim	IRGC106264	NA	Papua New Guinea	-6.75	141.33
NID570	Admix	NA	Admix	Kim	IRGC106266	NA	Papua New Guinea	-7.33	141.42
NID573	W3	NA	W3	Kim	IRGC106269	NA	Papua New Guinea	-7.25	141.33
NID574	W3	NA	W3	Kim	IRGC106270	NA	Papua New Guinea	-7.17	141.33
NID575	W3	NA	W3	Kim	IRGC106272	NA	Papua New Guinea	-6.83	141.33
NID576	W3	NA	W3	Kim	IRGC106273	NA	Papua New Guinea	-6.75	141.33
NID577	W3	NA	W3	Kim	IRGC106274	NA	Papua New Guinea	-6.75	141.33
NID578	W3	NA	W3	Kim	IRGC106275	NA	Papua New Guinea	-6.67	141.42
NID579	W3	NA	W3	Kim	IRGC106276	NA	Papua New Guinea	-6.58	141.33
NID580	W3	NA	W2	Kim	IRGC106277	NA	Papua New Guinea	-6.58	141.25
NID581	Admix	NA	W3	Kim	IRGC106278	NA	Papua New Guinea	-6.58	141.25
NID582	W3	NA	W3	Kim	IRGC106279	NA	Papua New Guinea	-6.58	141.17
NID583	W3	NA	W3	Kim	IRGC106280	NA	Papua New Guinea	-6.58	141.17
NID584	W3	NA	W3	Kim	IRGC106282	NA	Papua New Guinea	-6.58	141.17
NID585	W3	NA	W3	Kim	IRGC106283	NA	Papua New Guinea	-6.58	141.25
NID587	W3	NA	W3	Kim	IRGC106285	NA	Papua New Guinea	-6.58	141.25
NID588	Admix	NA	Admix	Kim	IRGC106286	NA	Papua New Guinea	-6.58	141.33
NID590	W3	NA	W3	Kim	IRGC106289	NA	Papua New Guinea	NA	NA
NID591	W3	NA	W3	Kim	IRGC106290	NA	Papua New Guinea	-6.67	141.42
NID592	W1	NA	Admix	Kim	IRGC80671	NA	India	20.63	81.45
NID593	W3	NA	W3	Kim	IRGC105757	NA	Thailand	14.50	102.08
NID594	Admix	NA	Admix	Kim	IRGC106412	NA	Vietnam	9.79	105.65
NID599	Admix	NA	W1-Admix	Kim	IRGC100183	NA	India	21.13	82.80
NID600	W1	NA	W1-Admix	Kim	IRGC100187	Or-II	Malaysia	2.03	109.64
NID602	W2	NA	W2	Kim	IRGC100900	Or-III	India	19.43	83.70
NID604	W6	NA	Admix	Kim	IRGC100907	NA	Taiwan	25.11	121.73
NID605	W1	NA	W1(Or-I)	Kim	IRGC100911	Or-I	Thailand	13.67	100.83
NID607	W5	NA	W5	Kim	IRGC102178	NA	India	26.98	84.40
NID655	W2	NA	W2	Kim	IRGC100898	Or-I	India	20.23	85.83
NID656	W2	NA	W2	Kim	IRGC104443	NA	Thailand	16.83	100.26
NID657	W2	NA	W2	Kim	IRGC104705	NA	India	16.33	73.58
NID658	W2	NA	W2	Kim	IRGC100912	Or-I	Thailand	13.58	99.53
NID660	W6	NA	W6	Kim	IRGC82993	NA	China	NA	NA
NID661	W6	NA	Admix	Kim	IRGC99554	NA	China	NA	NA
NID662	W6	NA	W6	Kim	IRGC99555	NA	China	NA	NA
NID663	Admix	NA	Admix	Kim	IRGC99556	NA	China	NA	NA
NID664	Admix	NA	W5	Kim	IRGC100196	Or-III	Myanmar	18.28	96.51
NID665	Admix	NA	W1(Or-I)	Kim	IRGC100203	Or-I	Myanmar	13.98	98.68
NID666	W2	NA	W2	Kim	IRGC100211	NA	India	10.47	76.42
NID668	W6	NA	W6	Kim	IRGC100588	NA	Taiwan	23.60	120.65
NID669	W6	NA	W6	Kim	IRGC100593	NA	Taiwan	23.60	120.65
NID670	W6	NA	Admix	Kim	IRGC100597	NA	Taiwan	23.60	120.65
NID671	W6	NA	W6	Kim	IRGC100599	NA	Taiwan	23.60	120.65
NID672	W6	NA	Admix	Kim	IRGC100639	NA	Taiwan	23.60	120.65
NID673	W6	NA	Admix	Kim	IRGC100647	NA	Taiwan	23.60	120.65
NID674	Admix	NA	Admix	Kim	IRGC100657	NA	Taiwan	23.60	120.65
NID675	W6	NA	Admix	Kim	IRGC100678	NA	Taiwan	23.60	120.65
NID676	W6	NA	W6	Kim	IRGC100692	NA	Taiwan	23.60	120.65
NID677	W4	NA	W4(B)	Kim	IRGC100897	Or-I	India	20.36	86.00
NID678	W2	NA	W2	Kim	IRGC100898	Or-I	India	20.23	85.83
NID679	W4	NA	W4(B)	Kim	IRGC100899	Or-II	India	21.13	82.80
NID680	Admix	NA	Admix	Kim	IRGC100902	Or-III	India	16.92	81.83
NID681	W4	NA	W4(B)	Kim	IRGC100903	Or-III	India	16.92	81.83
NID682	W1	NA	W1-Admix	Kim	IRGC100904	Or-II	Thailand	13.72	100.48
NID683	Admix	NA	W4(W8)	Kim	IRGC100918	NA	Cambodia	13.10	103.20
NID684	W1	NA	W1-Admix	Kim	IRGC100920	Or-I	Malaysia	2.03	109.64
NID685	Admix	NA	Admix	Kim	IRGC100923	Or-I	Myanmar	16.75	96.25
NID686	Admix	NA	W1(Or-I)	Kim	IRGC100926	Or-II	Myanmar	NA	NA
NID687	Admix	NA	Admix	Kim	IRGC101193	NA	Taiwan	23.60	120.65
NID688	W4	NA	Admix	Kim	IRGC101450	NA	Taiwan	23.60	120.65
NID690	W2	NA	W2	Kim	IRGC101942	Or-III	Malaysia	2.03	109.64
NID691	W4	NA	Admix	Kim	IRGC101967	Or-I	India	19.67	82.50
NID692	W6	NA	W6	Kim	IRGC101979	NA	India	21.67	81.83
NID693	Admix	NA	W4(W8)	Kim	IRGC102116	NA	Cambodia	12.30	104.98
NID694	W1	NA	Admix	Kim	IRGC103306	NA	Taiwan	23.60	120.65
NID695	Admix	NA	Admix	Kim	IRGC103407	Or-III	Sri Lanka	7.88	80.70
NID696	Admix	NA	Admix	Kim	IRGC103415	Or-III	Sri Lanka	8.65	80.50
NID698	W2	NA	W2	Kim	IRGC103418	Or-II	Sri Lanka	8.67	80.42
NID700	W1	NA	W1-Admix	Kim	IRGC103423	NA	Sri Lanka	8.50	81.17
NID701	Admix	NA	Admix	Kim	IRGC103813	Or-II	China	NA	NA
NID702	Admix	NA	Admix	Kim	IRGC103814	NA	China	24.45	113.03
NID703	W6	NA	Admix	Kim	IRGC103817	Or-II	China	NA	NA
NID704	Admix	NA	W1(Or-I)	Kim	IRGC103818	Or-I	China	NA	NA
NID705	W6	NA	W6	Kim	IRGC103822	NA	China	24.45	113.03
NID706	W6	NA	Admix	Kim	IRGC103825	Or-III	China	24.45	113.03
NID707	W4	NA	W4(A)	Kim	IRGC103835	Or-I	Bangladesh	24.42	89.33
NID708	Admix	NA	Admix	Kim	IRGC103836	Or-I	Bangladesh	24.42	89.33
NID709	W4	NA	W4(A)	Kim	IRGC103837	Or-I	Bangladesh	24.42	89.33
NID710	W4	NA	W4(A)	Kim	IRGC103840	NA	Bangladesh	24.42	89.33
NID711	W4	NA	W4(A)	Kim	IRGC103841	NA	Bangladesh	24.17	89.55
NID712	W4	NA	W4(B)	Kim	IRGC103845	NA	India	20.47	85.98
NID713	Admix	NA	Admix	Kim	IRGC104056	NA	China	NA	NA
NID714	Admix	NA	Admix	Kim	IRGC104058	NA	China	NA	NA
NID715	Admix	NA	Admix	Kim	IRGC104497	NA	Thailand	13.04	101.49
NID716	W4	NA	W4(W8)	Kim	IRGC104647	NA	Thailand	14.85	100.90
NID717	W4	NA	W4(W8)	Kim	IRGC104650	NA	Thailand	14.95	100.98
NID718	Admix	NA	W4(W8)	Kim	IRGC104670	NA	Thailand	NA	NA
NID719	W5	NA	W5	Kim	IRGC104687	NA	India	25.00	73.00
NID720	W5	NA	W5	Kim	IRGC104703	NA	India	15.50	73.83
NID721	W2	NA	W2	Kim	IRGC104705	NA	India	16.33	73.58
NID722	W4	NA	W4(W8)	Kim	IRGC104962	NA	China	23.09	112.97
NID723	W4	NA	W4(W8)	Kim	IRGC104969	NA	China	22.96	113.49
NID724	W3	NA	W3	Kim	IRGC104999	Or-III	Indonesia	-2.69	119.03
NID725	W2	NA	W2	Kim	IRGC105319	NA	India	10.17	76.17
NID727	W4	NA	W4(W8)	Kim	IRGC105391	NA	Thailand	15.17	100.00
NID728	Admix	NA	Admix	Kim	IRGC105397	NA	China	NA	NA
NID729	W6	NA	Admix	Kim	IRGC105403	NA	China	NA	NA
NID731	W1	NA	W1-Admix	Kim	IRGC105424	NA	Sri Lanka	6.50	80.00
NID732	W2	NA	W2	Kim	IRGC105431	NA	Sri Lanka	6.17	81.50
NID733	W2	NA	W2	Kim	IRGC105444	NA	Sri Lanka	6.17	81.50
NID734	W1	NA	W1-Admix	Kim	IRGC105487	Or-II	Thailand	17.67	102.83
NID735	W4	NA	Admix	Kim	IRGC105493	Or-I	Myanmar	20.05	95.14
NID736	W4	NA	W4(W8)	Kim	IRGC105494	Or-I	Myanmar	18.82	95.22
NID737	W4	NA	W4(W8)	Kim	IRGC105599	Or-I	Thailand	14.53	100.91
NID738	W4	NA	W4(W8)	Kim	IRGC105601	Or-I	Thailand	14.53	100.91
NID740	W4	NA	W4(B)	Kim	IRGC105622	NA	India	19.22	82.72
NID741	W4	NA	W4(B)	Kim	IRGC105624	NA	India	20.47	85.98
NID742	W4	NA	Admix	Kim	IRGC105625	Or-I	India	20.15	84.75
NID743	W5	NA	W5	Kim	IRGC105705	NA	Nepal	28.17	81.67
NID744	Admix	NA	W4(W8)	Kim	IRGC105716	NA	Cambodia	11.42	104.92
NID745	W1	NA	W1(Or-I)	Kim	IRGC105738	NA	Cambodia	11.25	104.83
NID746	Admix	NA	W4(W8)	Kim	IRGC105740	NA	Cambodia	11.83	104.67
NID747	Admix	NA	W4(W8)	Kim	IRGC105742	NA	Cambodia	12.00	104.67
NID748	Admix	NA	W4(W8)	Kim	IRGC105763	NA	Thailand	14.25	102.92
NID749	W4	NA	W4(W8)	Kim	IRGC105867	NA	Thailand	14.83	101.08
NID751	W6	NA	Admix	Kim	IRGC105895	NA	Bangladesh	23.00	89.50
NID752	W1	NA	W1-Admix	Kim	IRGC105901	NA	Bangladesh	24.33	91.67
NID753	W1	NA	W1-Admix	Kim	IRGC105960	NA	Bangladesh	21.92	92.08
NID755	W1	NA	W1(Or-II)	Kim	IRGC106103	NA	India	22.08	87.25
NID757	Admix	NA	Admix	Kim	IRGC106148	NA	Laos	18.00	102.67
NID759	W1	NA	W1-Admix	Kim	IRGC106336	NA	Cambodia	13.35	103.83
NID760	Admix	NA	W5	Kim	IRGC106345	NA	Myanmar	17.17	96.48
NID762	W4	NA	Admix	Kim	IRGC106396	NA	Myanmar	17.97	95.87
NID765	W6	NA	W6	Kim	W1943c	Or-III	NA	18.91	81.87
NID766	W6	NA	Admix	Kim	W1944c	NA	NA	19.13	81.93
NID767	W6	NA	W6	Kim	W1945c	Or-III	NA	19.75	81.32
