# Supplementary material for: Phenotypic Variation and the Impact of Admixture in the Oryza rufipogon Species Complex (ORSC)
Source: Front Plant Sci. 2022 Jun 13;13:787703. doi: 10.3389/fpls.2022.787703 (PMC9235872; doi:10.3389/fpls.2022.787703)
Supplement: Supplementary file 8 [file Data_Sheet_1.ZIP › IRRIgroups.tsv]

NSFTV_ID	genPop	probability	Species	genPopOr	sspFixed	genPopK8
NID401	W4	0.5446	rufipogon	W4	rufipogon	W1
NID402	W4	1	spontanea	W4	spontanea	W4
NID403	W1	0.5682	rufipogon	W1	rufipogon	W1
NID404	W4	1	nivara	W4	nivara	W4
NID405	W4	1	spontanea	W4	nivara	W4
NID406	W1	0.6435	rufipogon	W1	rufipogon	W1
NID407	W1	1	rufipogon	W1	rufipogon	W1
NID408	W1	0.87	spontanea	W1orI	rufipogon	W1
NID411	W1	1	rufipogon	W1	rufipogon	W1
NID412	W1	1	rufipogon	W1	rufipogon	W1
NID413	W5	1	nivara	W5	nivara	W5
NID414	W4	1	spontanea	W4	spontanea	W4
NID415	W5	1	spontanea	W5	nivara	W5
NID416	W1	0.9705	spontanea	W1orI	spontanea	W1
NID417	W1	1	rufipogon	W1	rufipogon	W1
NID418	W1	1	rufipogon	W1	rufipogon	W1
NID420	W1	0.9416	rufipogon	W1	rufipogon	W1
NID421	W1	1	rufipogon	W1	rufipogon	W1
NID422	W1	1	rufipogon	W1	rufipogon	W1
NID424	W3	1	rufipogon	W3	rufipogon	W3
NID425	W1	1	rufipogon	W1	rufipogon	W1
NID426	W1	1	rufipogon	W1	rufipogon	W1
NID427	W1	0.5566	rufipogon	W1	rufipogon	W1
NID428	W4	0.5996	rufipogon	W4	rufipogon	W4
NID429	W1	0.6728	rufipogon	W1	rufipogon	W1
NID430	W6	0.8087	rufipogon	W6	rufipogon	W6
NID431	W6	0.4538	rufipogon	W6	rufipogon	W6
NID432	W1	1	rufipogon	W1	rufipogon	W1
NID433	W1	0.8383	rufipogon	W1orI	rufipogon	W1
NID434	W1	1	rufipogon	W1	rufipogon	W1
NID435	W1	1	rufipogon	W1	rufipogon	W1
NID436	W1	1	rufipogon	W1	rufipogon	W1
NID437	W1	0.6478	rufipogon	W1	rufipogon	W1
NID438	W1	0.7149	rufipogon	W1	rufipogon	W1
NID439	W1	1	rufipogon	W1	rufipogon	W1
NID440	W1	0.9857	rufipogon	W1orI	rufipogon	W1
NID441	W1	1	rufipogon	W1	rufipogon	W1
NID442	W5	1	nivara	W5	nivara	W5
NID443	W5	1	nivara	W5	nivara	W5
NID444	W5	1	nivara	W5	nivara	W5
NID445	W5	1	nivara	W5	nivara	W5
NID446	W5	1	spontanea	W5	nivara	W5
NID447	W3	0.9173	rufipogon	W3	rufipogon	W3
NID448	W2	1	nivara	W2	nivara	W2
NID449	W1	0.6205	nivara	W1	nivara	W7
NID450	W2	1	nivara	W2	nivara	W2
NID451	W5	0.5837	nivara	W5	nivara	W5
NID453	W1	0.6319	rufipogon	W1	rufipogon	W1
NID454	W6	0.8355	nivara	W6	nivara	W6
NID455	W1	0.6329	rufipogon	W1	rufipogon	W1
NID456	W6	0.6775	nivara	W6	nivara	W6
NID457	W6	0.4936	nivara	W6	nivara	W6
NID458	W1	0.8916	rufipogon	W1orI	rufipogon	W1
NID459	W1	0.9972	rufipogon	W1	rufipogon	W1
NID460	W1	1	rufipogon	W1	rufipogon	W1
NID461	W6	0.7504	rufipogon	W6	rufipogon	W6
NID462	W1	0.6541	rufipogon	W1	rufipogon	W1
NID463	W2	0.8833	rufipogon	W2	nivara	W2
NID464	W1	1	rufipogon	W1	rufipogon	W1
NID465	W6	1	spontanea	W6	rufipogon	W6
NID466	W6	1	spontanea	W6	rufipogon	W6
NID467	W6	1	rufipogon	W6	rufipogon	W6
NID468	W6	1	spontanea	W6	spontanea	W6
NID469	W6	1	spontanea	W6	spontanea	W6
NID470	W6	1	spontanea	W6	rufipogon	W6
NID471	W6	1	spontanea	W6	spontanea	W6
NID472	W6	0.9909	spontanea	W6	spontanea	W6
NID473	W4	1	nivara	W4	nivara	W8
NID474	W1	1	rufipogon	W1	rufipogon	W1
NID475	W4	0.5745	nivara	W4	nivara	W8
NID476	W6	1	spontanea	W6	rufipogon	W6
NID477	W1	0.6467	spontanea	W1orI	rufipogon	W8
NID480	W1	1	rufipogon	W1	rufipogon	W1
NID481	W2	1	nivara	W2	nivara	W2
NID482	W2	1	rufipogon	W2	nivara	W2
NID483	W2	1	rufipogon	W2	rufipogon	W2
NID484	W1	0.6846	rufipogon	W1	rufipogon	W1
NID485	W6	1	rufipogon	W6	rufipogon	W6
NID486	W6	1	rufipogon	W6	rufipogon	W6
NID487	W2	0.8784	nivara	W2	nivara	W2
NID488	W4	1	rufipogon	W4	rufipogon	W4
NID490	W1	1	rufipogon	W1	rufipogon	W1
NID491	W2	1	rufipogon	W2	nivara	W2
NID492	W2	1	rufipogon	W2	nivara	W2
NID493	W5	1	nivara	W5	nivara	W5
NID494	W2	1	rufipogon	W2	rufipogon	W2
NID495	W4	0.5708	nivara	W4	nivara	W8
NID496	W1	0.8592	rufipogon	W1	rufipogon	W1
NID497	W1	0.9941	rufipogon	W1	rufipogon	W1
NID498	W1	0.7109	rufipogon	W1	rufipogon	W1
NID499	W1	0.7735	rufipogon	W1	rufipogon	W1
NID500	W1	0.7211	nivara	W1orI	nivara	W1
NID501	W4	0.5933	nivara	W4	nivara	W8
NID503	W1	1	rufipogon	W1orI	rufipogon	W1
NID504	W1	1	rufipogon	W1	rufipogon	W1
NID505	W1	1	rufipogon	W1	rufipogon	W1
NID506	W4	1	nivara	W4	nivara	W4
NID507	W1	0.9249	rufipogon	W1	rufipogon	W1
NID508	W1	0.5145	rufipogon	W1	rufipogon	W1
NID509	W1	0.7732	rufipogon	W1orI	rufipogon	W1
NID510	W1	0.6262	rufipogon	W1	rufipogon	W1
NID511	W1	1	rufipogon	W1	rufipogon	W1
NID512	W1	1	rufipogon	W1	rufipogon	W1
NID513	W1	1	rufipogon	W1	rufipogon	W1
NID514	W1	0.9923	rufipogon	W1	rufipogon	W1
NID515	W1	1	rufipogon	W1	rufipogon	W1
NID516	W1	0.9912	rufipogon	W1orI	rufipogon	W1
NID517	W1	0.8199	rufipogon	W1	rufipogon	W1
NID518	W1	0.472	rufipogon	W1	rufipogon	W8
NID519	W1	0.9145	rufipogon	W1	rufipogon	W1
NID520	W1	0.6786	rufipogon	W1	rufipogon	W1
NID521	W1	1	rufipogon	W1	rufipogon	W1
NID522	W1	1	rufipogon	W1	rufipogon	W1
NID524	W1	0.981	rufipogon	W1	rufipogon	W1
NID525	W1	1	rufipogon	W1	rufipogon	W1
NID526	W1	1	rufipogon	W1	rufipogon	W1
NID528	W1	0.4257	rufipogon	W1	rufipogon	W1
NID529	W1	0.8695	rufipogon	W1	rufipogon	W1
NID530	W3	1	rufipogon	W3	rufipogon	W3
NID531	W3	0.8781	rufipogon	W3	rufipogon	W3
NID533	W1	0.5601	rufipogon	W1	rufipogon	W1
NID535	W1	1	rufipogon	W1	rufipogon	W1
NID536	W1	1	rufipogon	W1	rufipogon	W1
NID538	W2	1	rufipogon	W2	rufipogon	W2
NID539	W1	1	rufipogon	W1	rufipogon	W1
NID540	W1	1	rufipogon	W1	rufipogon	W1
NID541	W1	1	rufipogon	W1	rufipogon	W1
NID542	W1	1	rufipogon	W1	rufipogon	W1
NID543	W1	1	rufipogon	W1	rufipogon	W1
NID544	W1	1	rufipogon	W1	rufipogon	W1
NID545	W1	1	rufipogon	W1	rufipogon	W1
NID546	W1	1	rufipogon	W1	rufipogon	W1
NID549	W1	0.6181	rufipogon	W1	rufipogon	W1
NID550	W1	0.6124	rufipogon	W1	rufipogon	W1
NID552	W1	0.9134	rufipogon	W1orI	rufipogon	W1
NID553	W1	0.7943	rufipogon	W1orI	rufipogon	W1
NID556	W4	1	rufipogon	W4	nivara	W8
NID558	W4	1	rufipogon	W4	nivara	W4
NID655	W2	1	nivara	W2	nivara	W2
NID657	W2	1	nivara	W2	nivara	W2
NID660	W6	0.9994	rufipogon	W6	rufipogon	W6
NID661	W6	1	rufipogon	W6	rufipogon	W6
NID662	W6	1	rufipogon	W6	rufipogon	W6
NID663	W1	0.6598	rufipogon	W1orI	rufipogon	W1
NID665	W1	0.6411	rufipogon	W1orI	rufipogon	W1
NID666	W2	1	rufipogon	W2	nivara	W2
NID668	W6	1	rufipogon	W6	rufipogon	W6
NID669	W6	1	nivara	W6	nivara	W6
NID670	W6	0.8783	rufipogon	W6	rufipogon	W6
NID671	W6	1	rufipogon	W6	rufipogon	W6
NID672	W6	1	rufipogon	W6	rufipogon	W6
NID673	W6	1	rufipogon	W6	rufipogon	W6
NID674	W4	0.5995	rufipogon	W4	rufipogon	W4
NID675	W6	0.9259	rufipogon	W6	rufipogon	W6
NID676	W6	1	rufipogon	W6	rufipogon	W6
NID677	W4	1	nivara	W4	nivara	W4
NID681	W4	1	nivara	W4	nivara	W4
NID682	W1	1	rufipogon	W1	rufipogon	W1
NID683	W4	0.6488	nivara	W4	nivara	W8
NID685	W4	0.5702	rufipogon	W4	rufipogon	W1
NID687	W6	0.7327	rufipogon	W6	rufipogon	W6
NID688	W4	1	nivara	W4	nivara	W4
NID690	W2	1	rufipogon	W2	rufipogon	W2
NID691	W4	1	nivara	W4	nivara	W4
NID692	W6	1	nivara	W6	nivara	W6
NID693	W4	0.7102	rufipogon	W4	rufipogon	W8
NID694	W1	0.7612	nivara	W1orI	nivara	W1
NID695	W2	0.5014	nivara	W2	nivara	W2
NID696	W1	0.5006	nivara	W1	nivara	W2
NID698	W2	1	nivara	W2	nivara	W2
NID701	W6	0.3619	nivara	W6	nivara	W6
NID702	W1	0.7483	nivara	W1	rufipogon	W1
NID703	W6	0.7528	rufipogon	W6	rufipogon	W6
NID704	W6	0.507	rufipogon	W6	rufipogon	W6
NID705	W6	1	rufipogon	W6	rufipogon	W6
NID706	W6	0.9262	nivara	W6	nivara	W6
NID707	W4	1	nivara	W4	nivara	W4
NID708	W4	0.6321	nivara	W4	nivara	W1
NID709	W4	1	nivara	W4	nivara	W4
NID710	W4	1	nivara	W4	nivara	W4
NID711	W4	1	nivara	W4	nivara	W4
NID712	W4	1	nivara	W4	nivara	W4
NID713	W1	0.6065	rufipogon	W1orI	rufipogon	W1
NID714	W1	0.3604	rufipogon	W1	rufipogon	W8
NID715	W4	0.5611	rufipogon	W4	rufipogon	W8
NID716	W4	1	rufipogon	W4	nivara	W8
NID717	W4	1	nivara	W4	nivara	W8
NID718	W4	0.6254	nivara	W4	nivara	W8
NID719	W5	1	nivara	W5	nivara	W5
NID720	W5	1	nivara	W5	nivara	W5
NID722	W4	1	rufipogon	W4	nivara	W8
NID723	W4	1	nivara	W4	nivara	W8
NID724	W3	1	rufipogon	W3	rufipogon	W3
NID725	W2	1	nivara	W2	nivara	W2
NID727	W4	1	nivara	W4	nivara	W8
NID728	W4	0.4578	rufipogon	W4	rufipogon	W1
NID729	W6	1	rufipogon	W6	rufipogon	W6
NID731	W1	0.9894	rufipogon	W1	rufipogon	W1
NID732	W2	0.8311	nivara	W2	nivara	W2
NID733	W2	0.7871	nivara	W2	nivara	W2
NID734	W1	1	rufipogon	W1	rufipogon	W1
NID735	W4	0.9668	rufipogon	W4	nivara	W8
NID737	W4	1	nivara	W4	nivara	W8
NID738	W4	1	rufipogon	W4	nivara	W8
NID740	W4	1	rufipogon	W4	rufipogon	W4
NID741	W4	1	nivara	W4	nivara	W4
NID742	W4	0.8151	nivara	W4	nivara	W4
NID743	W5	1	nivara	W5	nivara	W5
NID744	W4	0.6088	nivara	W4	nivara	W8
NID745	W1	0.9197	rufipogon	W1orI	rufipogon	W1
NID746	W4	0.6367	nivara	W4	nivara	W8
NID747	W4	0.7061	nivara	W4	nivara	W8
NID748	W4	0.7057	nivara	W4	nivara	W8
NID749	W4	1	nivara	W4	nivara	W8
NID751	W6	0.8393	nivara	W6	nivara	W6
NID752	W1	0.8598	rufipogon	W1orI	rufipogon	W1
NID753	W1	0.9975	rufipogon	W1	rufipogon	W1
NID755	W1	0.9289	rufipogon	W1	rufipogon	W1
NID757	W4	0.6174	nivara	W4	nivara	W8
NID759	W1	1	rufipogon	W1	rufipogon	W1
NID760	W1	0.6082	nivara	W1	nivara	W7
NID762	W4	0.8332	nivara	W4	nivara	W8
