# Supplementary material for: Phenotypic Variation and the Impact of Admixture in the Oryza rufipogon Species Complex (ORSC)
Source: Front Plant Sci. 2022 Jun 13;13:787703. doi: 10.3389/fpls.2022.787703 (PMC9235872; doi:10.3389/fpls.2022.787703)
Supplement: Supplementary file 8 [file Data_Sheet_1.ZIP › LNmodeCU.tsv]

NSFTV_ID	DTHD	FLFLG	AWNPLU	AWN_BINARY	SDSH_BINARY	PNLG	PNNB	CULM_ANGLE	STOLON_BINARY	PTHT	PERICARPCOL_BINARY	CUNO	HULCL	STEMCOL_BINARY	SEED_S2_BAG	SEED_S2_NONBAG
NID401	83.1468850835712	34.9395722868274	8.95261139197314	1.03600075413807	1.00479533048891	24.1438977171607	4.30473055885997	5.18767327342695	0.42348374256614	107.278535240516	0.953922219161308	5.94763608927222	8.03383698107647	1.01382682779734	5.09566631163943	4.08397465195709
NID402	87.0984590306621	38.6553849731657	1.34206371859357	1.02867795494558	0.974939151503435	22.3871530935075	4.81054747646602	3.66097434104812	0.784631553581635	92.795899100312	0.998677762588297	3.73103313114888	7.93481540850332	-0.0504122085828934	11.8491367892018	12.0507980113941
NID407	141.818708570995	31.1170861877348	0.227674565986524	0.0221882915828707	1.00284949635245	24.4285967674073	1.55995103800846	5.28369031432286	0.904737788246959	114.444951880431	0.715759255351958	7.66156259674557	3.16393263014703	0.0308135304430578	1.79882582643056	-0.453393940618054
NID410	74.9724429577487	21.3204470243162	9.02967845710802	1.02303962418963	0.998805352192375	14.9750763271295	8.85868627760655	5.59237595709913	0.00356959145013755	71.9278589859717	0.95437722249986	6.9311972055231	8.05196387398197	1.01180447890948	11.8629412111232	7.03783011436866
NID413	70.2172306193575	20.2168633166662	6.55393572277763	1.03463041116014	1.01346308522525	15.1522719975138	7.43284191811473	5.47389560004278	0.425946622696956	76.1494901640128	0.953806814282449	5.08520172296001	7.93621414707783	1.00508640337246	11.1082285596577	11.8885019195207
NID415	69.6903447302701	26.5289935451033	8.93512209745971	1.03295665212482	1.01697646518521	14.8905496066207	5.51505996104981	4.12882548800231	0.345403093477958	76.1605643635456	0.954808329873559	4.14594825797278	7.98838779447384	1.00766764870422	10.5247482635854	11.2096376362948
NID416	93.7404393223979	30.2776669453209	0.0185229338138136	0.0468041407001295	0.0205611472455039	19.6194809905568	6.3481740878046	2.90596774895851	0.929315724107775	97.5163578273466	-0.0448538335336801	6.22025632525915	2.78171267273379	0.0256197678947553	9.20785884185531	6.89178500960013
NID420	91.0290145748402	23.9004238485836	4.97678541930025	1.0245498113369	0.987204623144286	21.6914476413175	5.26028358327583	3.82000006069161	0.738654686223286	106.386842548768	0.811617326695328	7.30562226247808	3.03186583784753	0.975635200057819	4.152963103187	3.61821612296931
NID427	95.3759932008361	49.3665482339431	8.10724355723647	1.02906453449731	1.00271060956866	21.8420748875232	3.8632794385199	5.61381379913176	0.133610434623236	93.970314752078	0.953680123660696	5.4587290668595	7.92671677101406	1.0018510390114	4.33475815518579	3.09263388389429
NID428	74.4849745505026	19.2012378391846	7.42741802565841	0.97897379628518	0.995832518482551	13.7656203776889	7.707440291078	7.41584419903602	0.295875802821379	86.3448290803696	0.884475360319239	4.64341394045183	8.14090448793233	0.992762686304296	10.4193081292255	7.25054636757986
NID429	119.172222329246	32.1065921983885	5.37203936069728	0.899306178348623	0.959186881942527	19.1902754530688	2.57121927458565	4.03350101647638	0.655515012963639	94.0344653912078	0.845734697206614	8.70869272449424	5.28620485698238	1.08256918653615	2.02987516644051	0.952343806283941
NID430	83.4694733300195	39.1361627808575	4.99292737104635	0.898358573159842	0.837771151616379	27.4767141957686	3.74005802832847	3.57793130696223	0.817848812480577	112.376708263841	0.671928347526208	5.45483915195195	6.52239876464165	0.131279398741633	6.23731992518358	6.10203402494188
NID431	109.307574185783	33.6746337294463	8.60925732061075	0.984343874551359	0.989629341556517	20.9934234492867	3.02194872442191	4.00012554290451	0.795041712412802	102.81382965651	0.928948023532965	6.04916948489929	7.75670821598573	1.09072048742513	6.33858805364354	2.8381365162366
NID432	121.126165218119	29.4288790561043	7.19728537632129	0.969490889185841	1.03999035320221	16.9796952693672	2.69324421291083	3.91796224890718	0.688684955160282	118.392513030179	0.750363115096347	6.772174409769	3.07994866007579	0.967285567705422	2.95463935780309	1.54761118035089
NID433	126.224037128608	40.7384404273379	6.05920737106396	1.03126042534499	0.950397226097104	22.9118512246796	2.49186860966735	6.37745310806012	0.505472644008263	93.7127202726837	0.678959265272249	6.44534659485639	7.83647937170256	1.00444876434281	2.2033540202851	2.84657167588582
NID435	95.7026027114789	22.1906831337468	7.88303367812304	0.971136402938423	1.03414245649649	22.1584938475631	2.29837238321346	3.46254267570207	0.839244273126561	113.929561271942	0.162646790972606	3.98510462529693	4.50236672831603	0.985946272026382	2.07561076589334	1.19195560780221
NID437	129.34803232009	25.2954342578328	7.09184698274628	0.973527817457893	1.02789620875217	14.7978344095113	1.89720513541957	7.04984555989222	0.109908742308438	83.4593453404171	0.815010247872305	8.51640717361833	5.90383275628558	1.01720746403574	1.82346997315161	0.957161348045393
NID438	91.931632968714	28.3096917176141	5.39562769305454	0.961775581539426	1.03499225645876	17.6119791102306	5.42039458399467	4.39298028053914	-0.0569264125176795	68.5815691291196	1.16067523616588	9.59097797557536	6.0110414678083	1.00494691221285	2.5611960159983	3.20900463985177
NID442	59.847505805642	26.468695311359	8.42833973379377	1.01893298110011	1.00681962441428	13.8838732599164	7.17691407768661	5.7717635919873	0.0337206411104631	64.9692893693146	0.952920661475685	4.70430834094312	7.96151989572257	1.01904255311339	16.0887651429911	12.6557344635404
NID443	69.4966873178504	25.2274255939016	8.99740112169001	1.02466351253188	1.00181445612402	13.6042853194276	7.60618427431602	5.14707092179422	0.478686478842395	68.3581160941515	0.953122073996196	6.10779498635545	8.00597907363158	1.01137565543554	7.99296593361266	9.39909730213696
NID444	61.6718620824894	29.9863099917873	8.94970019393754	1.02837959471627	1.0048467726793	14.9888646119968	4.90473799390976	4.84098212649617	0.0351860047249859	72.0852375291261	0.953548477254912	3.93730240290377	7.98559027231163	1.016638774092	13.3978222278146	9.61853132563129
NID445	56.6670504219271	31.66421401993	8.95615269017597	1.03831542956135	1.01360539638025	15.5717866503802	7.98799562581585	4.67712486703254	0.0417204988466484	86.4790040439341	0.954164906731451	5.09889495762067	8.05689358924015	1.01069946349615	10.9343715982664	10.426746305424
NID446	75.7177238211036	21.4609840196508	7.44517090337899	1.02249688088768	1.0181199823481	13.0761980195716	5.64655467986303	3.7626456598583	0.156727490478447	64.8575507991199	0.953037873385705	4.03251716339137	7.90872546212757	1.00823163152738	9.18360971929366	10.0908469364383
NID449	81.7577829079204	25.5083260960272	8.93577880378795	1.02976401875529	1.01023032817301	18.2768883826802	8.19815427173229	6.10751934649816	0.0103943138143256	78.0494675548272	0.954599121092052	6.64687379998279	7.93213344157924	1.0113159370765	13.0762788848203	8.33064927764031
NID450	72.3041030638327	21.9345389179012	8.93574222192823	1.02634988340389	1.00618367046808	23.2727032985619	9.79645702387626	5.64009560250946	0.0140424096556131	83.703741456253	0.95480835292361	10.4424723657324	8.07423438284076	1.00779639223039	10.6811095538492	9.53047637907367
NID451	64.8998924349162	39.9186450154565	8.7746796810792	1.02683798240332	1.00204616209036	13.403383507374	6.43229884487761	4.78284105152446	0.0118759502592559	61.2146381790795	0.954452978857547	4.58768220097278	2.46370826260098	0.998804176293418	10.3638288413454	10.8194400346251
NID453	111.758631231266	36.0447272665858	1.22690768092272	0.964131557465244	1.05934669320191	20.0777430162822	2.87181570635363	2.68103114540929	0.235068045019926	101.470931099137	0.163378257427061	6.64577743977791	3.28250138179638	0.994054408452061	4.34175088953272	3.08788381090197
NID454	77.8345926142303	44.8688377309143	3.5189412345793	0.972534347942424	0.966201142568013	17.3206219717025	5.4218824667099	3.59190234079285	0.212992359937161	85.4411812781215	-0.0687060243637402	5.97848003800105	7.77513196657994	0.10821326120984	8.52530864141295	6.93240796513175
NID456	90.3044578225454	32.0695363791705	5.22367280935978	0.851194641543262	0.784878415957303	21.7402233705635	5.56262389556685	3.74546375368302	0.0714041419443083	93.3667956894318	0.687235434931106	6.63572941093376	6.19413700516766	0.0254019740053929	7.99037068350848	7.27628044931557
NID457	75.6020538980352	22.9155865557683	8.69188276909476	1.01679721948415	0.0719698326247179	17.3432663716985	6.29026722102397	4.09579884717836	0.458701180801985	95.3273754183569	0.956109100804475	5.68273354110327	3.39827509504056	0.998833098901591	6.92447560646212	6.9184768218052
NID458	162.521349652402	33.0017292231507	3.90338254694962	0.951922203678496	0.976796314814371	19.5849662834665	3.64128783395239	3.65145884058623	0.00873462169545682	67.3148704892105	-0.0708706705402254	8.85672609053553	2.14125056384381	0.133774112040057	5.39561587159963	3.60694360180436
NID460	116.030479104237	33.1227163188022	5.75541548826069	0.941878921347571	0.130920297796126	21.6509571875275	3.19144587773218	5.2235014387885	0.481661611720483	102.756261301319	0.665975124568384	5.61551141698785	7.44587753079377	0.0292777385026548	8.60985571477125	7.04256710650971
NID461	80.4024082865152	26.7439635047782	1.89211314357082	1.02551044051048	1.00597462251062	24.1937968114944	7.00627707460635	4.08599420266842	0.609572013463108	107.664755463125	0.952709762514623	5.74209491543622	5.38610160557117	0.985683693700143	5.48069056452472	4.94596600875961
NID463	124.734802878453	30.2411634052269	8.73713741203657	1.02526096980806	1.01082181512118	17.4818893453773	4.81363836256942	6.59353812035109	0.0384255798006704	81.7643693334432	0.954354886706836	8.28931896670248	3.48007048125368	1.0122430280579	4.54329478993176	5.41750560138789
NID465	80.0509922116368	34.40750394425	7.94286095811527	1.03360288692407	1.00814854773058	22.5575301734828	4.41497088183815	3.78747872531282	0.0825510071952067	122.464782718889	0.95339434355307	5.81145378493371	8.06159358411659	0.0306219217650893	4.07037315185893	3.69052852947296
NID467	132.571183456276	37.5230311571882	8.68979885785886	0.976186385324888	0.984402770289033	24.6576791639402	4.45514113290889	6.62982060409953	0.0687132365029907	119.475336879364	0.930376223850533	8.3105252807759	6.69939978687048	1.07663404409996	3.57123581141907	1.68985704650732
NID469	122.938190932496	32.3784552447911	8.6603826729016	0.977210469526764	0.982981784222721	19.5794107441498	4.16032905756465	6.33860700666827	0.101306690426339	95.2641787935066	0.930264626110718	9.96103578859831	7.77456636205374	1.07321900518465	2.21862929632621	2.28901205327928
NID472	72.1098706774026	25.687511448121	6.96609271167752	1.02364890651512	1.00547568517514	17.141741641676	7.09678444057022	3.734424334794	0.272271935230452	95.1877491840401	-0.0459190397812348	8.33636154154663	7.98149634332291	0.0227592453738239	6.47615204966792	8.7177136838946
NID477	75.7894185072854	35.2011108458992	0.374702819714564	0.371507418116181	0.96575049366278	22.2746207103468	2.53249585125125	2.62650443949577	0.213853710746515	91.5904381583455	0.998453579452686	2.8769145049449	2.23054763299688	-0.0452800990788077	10.9254415170257	8.07500192833637
NID481	73.3799030387845	26.6118926404306	8.83065813365897	1.02369084024129	1.00395003359708	17.2040420968603	7.01679545860607	4.98433028363334	0.182257221067897	78.4521017699248	0.952836957995729	6.53138459060018	8.05758578527646	0.0319245946779767	9.09083478813225	12.0980498171285
NID482	76.1887144265662	30.9569115411198	6.90977783505191	1.03039262968423	1.01896556807824	19.1676202145804	6.416010555575	5.29901704302994	0.262847846662025	88.6139845183338	0.954470202663247	6.98453182470472	7.9901669710016	1.01299397052221	12.4133351495782	10.7233844568573
NID483	70.5857933858783	30.1043716072381	1.63480953115357	1.02606372335949	1.01283263767098	16.303187542569	6.26572400690281	3.76496083335222	0.664685366714492	84.0408975816774	0.953224886218824	6.68230032954009	6.83893910574202	1.00411855550715	7.70860965934241	10.1489715650443
NID484	122.736397170258	28.4571447715102	9.1125874129611	1.01571456598617	0.945644346960559	18.1227228569469	4.84365050550799	7.55618724339058	0.0746651396666208	84.6334656336356	0.943902748202197	9.63989312366955	6.3926337950759	0.962845846951479	3.49355604079636	2.69026014900305
NID487	119.658990798563	20.6688532392392	5.52248128570981	1.00137201454725	0.997545623834784	13.7435463970554	3.34989166741864	7.011486966678	0.092401277485823	78.2299068481964	0.943799753447592	6.88607920840128	7.71859301205861	0.971593922407373	6.43861806237305	3.6845498028009
NID488	94.7746285482969	46.0553564153142	8.19315545099155	1.03280224007132	0.0265763079515791	23.3985832186809	4.29543688862755	3.52258768280124	0.70009637386681	102.785484017096	0.952853448744449	5.03212405178262	8.09369469866711	0.0214680042400131	14.2972564323757	11.4951396610169
NID490	109.236871755158	41.0730907490372	8.22351408811746	1.01976279333462	0.989788937122755	20.1828398167012	1.9755126086798	5.46255502630564	0.593632353895846	95.8592608203387	0.774134686486658	7.11200492571299	7.4558586943256	0.954506628870146	2.68809214856036	1.67301751900484
NID492	176.336106070455	35.9467509445512	8.67582298298804	1.02623951796473	1.03290759720731	18.8355236334017	3.14735131694614	5.97090143029202	-0.00930938005848508	76.9317620329589	0.955451691425146	8.26047050507222	7.67227364659075	1.01652778878183	7.83715506780606	3.37623600289702
NID493	51.6883145147279	34.3712986816653	8.9309464430037	1.03308531685726	1.00567499036823	16.4771272646299	4.68443172004557	2.62358250661663	0.0202009242886461	83.7916614369379	0.953290032977848	3.54757500136979	7.97866614540338	1.01425862069648	13.191884013059	5.89100542792398
NID494	141.669197835489	35.7874814587828	2.49339989943671	0.959562225376808	1.07504804834133	17.8508688994013	1.69425551745388	5.9770431461677	0.527088458627051	68.512737260977	0.993022334503401	8.32799351143666	7.09113538757747	0.996238949265913	3.77792941852144	2.79364926869676
NID495	96.0786954452212	19.5579068142451	8.85504762267411	1.02225024763622	1.01456170185103	13.6078763198528	6.67712504983862	7.23656963578952	0.254044189007338	96.7577231733161	0.955571873783344	6.02859753689968	7.96956510727776	1.00611128695461	14.0504163919375	8.78624022442481
NID496	81.2791492460787	31.0582503059815	9.05813873222974	0.985437171085136	0.971107435578473	20.8676893504452	5.47536756031864	7.70481383031644	0.110222751994768	96.2767818616781	0.934095290953835	5.66480273537218	8.00139241193743	0.591146202597244	4.56325884170371	5.68285647905573
NID498	95.2066246705751	26.5372957164272	9.1482679031117	0.965400509052144	1.0127743411594	21.0273131354963	5.98225984420269	6.84416788483959	0.24704054011626	79.1017123658743	1.16099509983264	6.93337005237512	8.12796691899351	0.999656157819786	6.81654112692712	5.31044628141153
NID499	91.733182113043	38.0956536246374	8.89155889437985	1.0360117014654	1.0084546746422	20.29179215543	5.66138314393944	6.11942477758017	0.0799827278170165	113.179722502651	0.954510306829245	6.74082962147502	8.04406673947514	1.00337297910164	4.56519940631125	5.17623744264737
NID501	75.9777042310176	23.7384439675277	8.9799043315362	1.03105881967622	1.01809374958206	15.5099310985567	9.40975750257538	6.9984999563192	0.0187112554191644	84.8340356546352	0.955085676056313	5.84369496022283	8.01083480766183	1.00644023029155	12.6192875133216	7.11902584646218
NID503	142.552323778531	26.8668110975414	6.34011857115424	1.04252211151663	1.02540021157231	29.6850432291509	3.62109425368973	5.23845423717048	0.35984043204231	93.650353144962	0.662889348762337	7.58501364423263	7.55199724856084	0.0333003017704542	2.3629917340474	4.79624951057139
NID505	143.973419814289	28.5803439240001	1.07995997021838	1.01276501941721	1.02096325803669	16.9422945558333	2.41023831372705	3.98333697862255	0.886297924690707	92.6624943601016	0.956313558471237	8.90739416553187	2.24124657915765	1.01003872196777	2.09221912110966	0.726808672887107
NID506	101.136859518407	39.4957027695548	5.60727130812559	1.01008880006976	0.986831512615303	23.6041002114992	3.5802145150343	4.56740534852705	0.286373653145957	82.4555708737393	0.943278412489937	5.84477759050082	7.83004878061487	0.95077034985636	8.18134044863281	8.9179505224083
NID508	150.511197011071	24.8990400721934	0.159180186257082	0.0453798092413821	0.576928341928623	16.1327158653607	2.85601073269391	4.68131934581479	0.0790590313156717	76.0654786220818	0.956316937123087	8.97634543713446	1.9842553125829	1.01428180258934	5.01906688115459	1.19541458601737
NID509	71.7958952035793	22.4351829478596	0.284515926244765	0.0678962208272078	0.992604334534912	20.0924804470513	7.28806227724966	4.0882811370031	0.892137316758438	98.8254582508904	-0.0470307231034011	5.14748214688057	4.17353454936828	0.981814143459692	7.55113567290793	6.41063380866578
NID514	84.1724510742459	21.1818335850369	8.85627694126876	1.02691249538655	1.0263043740661	17.1536186469343	3.17524772867664	5.12456508985584	0.595453722147426	98.0024366235768	0.955584990688379	7.20736959182364	7.88684442328061	1.01687874564273	0.328457923352289	1.75631795069572
NID523	79.9402425023225	32.5827467063243	9.03750689133818	1.02941803547314	0.97754310515776	19.4398634111242	7.77283446715355	6.25543450671992	0.111627350925088	84.9206553418663	0.996426052219274	4.99922816895295	8.09103695773889	0.939789397457422	11.1811690772466	6.27998938393167
NID538	174.339309023458	34.1644891414842	8.69203909717178	0.976218680470964	0.982336642416049	18.9014919507605	5.12674027240471	6.94272403414653	-0.0214554673262052	81.1224563693079	0.931696750087173	8.62470538535745	7.74006269638531	1.10195023643114	13.5076202549465	4.15861381555211
NID549	98.7786286471542	26.4030693525409	5.90305832567432	1.03284326665908	0.974636056071282	21.4193256727741	4.66590744131287	5.55846698296127	0.710250491855811	100.818245670589	0.997703182630508	8.61952950184303	7.99746411869619	0.928665268364909	5.76616935417479	4.09350664139398
NID551	133.883295163191	29.7183290655007	7.0442823248931	1.02358541460784	1.03882442496942	16.7682586062065	3.2816288065849	4.63926914153398	0.110844308777768	87.801426546789	0.999491019926968	9.10275625029262	2.89002527080698	0.931788538829817	3.03227752636009	0.503524898505623
NID553	82.4165047604279	36.0316916951952	4.91289718066204	1.02479972250945	0.977760483990775	25.6624419337638	5.07623006375213	4.72773702124955	0.185162865256898	96.3169432838102	-0.00200880481586463	4.87813256879249	4.56180490338505	0.915211914413043	9.80039251740862	7.42205182610424
NID555	69.401928754949	33.7668441375889	8.91056763491902	1.03926689763766	0.968478390474599	19.0452232133371	6.74485234048454	4.69059621900915	0.124712213429507	87.2731284539059	0.996208809837535	6.38268055961338	8.10138338631699	0.938140986710277	11.4543798195295	6.07759805965549
NID568	110.996724489572	32.1368470527133	8.87330345717192	1.01786784943628	0.981261158158259	19.3353021807874	4.69942874005395	4.75715863625711	0.299348545257727	81.470597177807	0.939737856933343	6.41916770010301	7.87018469083855	0.309557323804395	4.28412107697147	3.56656569780491
NID592	151.045087345507	38.1011366659347	4.5381587589354	0.978085987314999	0.981753555395681	26.4238035993298	2.29557973837036	3.76512327849096	0.868380534046013	117.414798041523	0.92988549880628	5.00002991348042	2.42290987909336	1.06041527320169	4.52201263210814	1.67813602477218
NID600	89.0589949219924	29.8923824205772	1.5880579678907	1.00378014766466	0.284125354956185	20.3342772397346	4.90289744633405	3.07952586910734	0.359669807402178	98.7615094560883	0.995780851721227	5.80106384134022	3.24706648108385	0.907803999075621	11.0515061913596	10.9013101239519
NID602	91.4271439016622	43.7629622740286	8.98522123955106	1.02780907486669	0.976032267178398	15.9978039698053	5.67993438392635	4.72878101481563	0.0526283337321859	69.9148018721902	0.998516214268417	8.27233502115311	8.17378580844106	0.935337448680955	6.60124963612992	5.16627434508678
NID605	89.7002121469667	29.2092858742865	1.17457776845581	1.01413768457567	0.0686861460828849	23.750424589414	4.36122357877683	3.29266623702874	0.733357956361459	116.044410499464	-0.00486449698183074	3.83573074079295	2.25975060087486	-0.0750120845159671	10.4776470228578	14.9016442580123
NID665	84.0319231373155	30.4183181207093	0.0433745463896621	0.0401462621629247	-0.0110985786718806	24.1044928315468	6.74337192728787	2.63353334690569	0.395019212410566	108.996733095429	0.997283272509927	6.86679714457337	3.17918838841066	-0.0631527664616419	11.3261985001224	7.28223460344262
NID666	86.6379597672874	24.4712198625776	8.93690554463299	0.982006856846879	0.979064143260396	19.0669264693402	6.35576407568316	5.14124368807408	-0.0355720058089077	74.2004847526244	0.930694001020686	9.01225203085973	7.98069072162151	1.0856183784721	5.71780417790719	5.74170270450551
NID669	92.0789654526103	25.1682011127847	2.0039320656576	1.01646338582766	1.01869285689737	16.0316903218262	3.96175869604111	3.78521331965838	0.701037971972598	102.522727595883	0.914512335113563	7.9223010533933	7.36385833649566	0.933065505340437	3.63852164081167	1.86318492591309
NID673	87.8995592775644	34.4590818094101	1.51864175471436	1.00855307627622	0.969138263304793	22.3116676994781	2.99453089145111	3.66365835281317	0.626625055143421	104.423690118569	0.999643052696382	4.67426667783027	2.65857204193417	-0.0501697154444297	5.13748045778686	6.40349624033069
NID676	143.062851097086	33.7192065370543	-0.0909478335996476	0.0473195808399512	0.0037620919642064	22.9930663620091	3.7734715397301	2.11139671209668	0.151225022293233	104.401245255427	-0.00259207691865548	7.096579630094	4.20448786098702	0.600823592109873	17.0227285386779	4.34338133595306
NID682	102.456353596095	26.6467611604028	8.72605802791208	0.980430721371757	0.00936685189812559	17.8127542707843	4.14238503413335	3.06956896371805	0.798903291039758	106.646477487519	0.931656340849591	5.9483939705127	7.64512280946329	1.07991718592161	7.14135187701961	5.03803616648953
NID683	82.9472311051967	33.2503167985748	9.00526721794092	1.03359642839946	0.975026588652051	18.5809796305159	6.88918613861113	5.83063742057062	0.114906127591797	76.1375408321765	0.996232553064336	5.04245628224356	8.03830879640066	0.926957126295356	11.2796893764227	8.12946176914632
NID685	96.1178219263991	39.6972378380672	8.89539696283097	1.02545188113279	0.970396771079427	24.3381596128107	3.5567756466335	5.70765149847092	0.130237758069628	86.1759722819358	-0.000806557940229212	4.42365688656081	5.22669016623424	0.931883070023492	8.32206330452456	5.96812202276997
NID686	76.0070438079674	27.3964373236625	7.05639495590681	0.976275337748139	0.950385318527863	20.3021761782917	7.76209431870118	5.80905247144508	0.722712942687496	98.9494782167841	0.929708838827005	6.31073190672258	7.81431664373499	0.144777078683621	5.2344690939225	5.37414541012329
NID687	90.0335785156405	32.8232674918243	0.0924436100993225	0.0355149535319238	0.962110650413643	19.582777540125	4.89222754378366	3.69732704280638	0.517568919301091	85.69888656139	0.997775153162533	7.55852632007679	2.21422007793514	0.910148446480717	2.66306262283593	3.1593807367627
NID691	78.4540706058456	31.784572798152	8.58938200393072	1.03620957353418	0.976097039718314	20.7886727922007	5.6310734995153	4.45412538634976	0.137959543776096	84.1671913078059	0.996583628754306	4.8560601219778	8.07086550705978	0.930791563121749	10.7505644374814	8.09097760531899
NID701	72.9563700753208	17.4711638954472	0.189282469493858	0.0488051434815176	0.97840717747491	23.2446360272572	5.95224148846393	4.17149146611065	0.745204053685464	89.5301537724792	-0.0023723468340264	5.15400601684549	2.76857160061374	0.918830671117116	7.74660312509607	6.69074165521487
NID704	71.7348264898564	29.9876352583553	6.39568434869672	0.97191305453933	0.978645296019253	22.2049888580898	5.88581771456159	3.47662134503808	0.170677289175706	77.7188038338878	-0.00393458507386175	5.27926332038969	4.08501264952414	0.919975916596996	9.90852988668791	10.7354990910103
NID707	77.0835652956802	23.7837942459847	8.90161918088005	1.03100954548743	0.989097524058581	15.6097077666022	5.06447720038836	5.47497661235565	0.802299942908965	102.600324708163	0.997579545340067	4.55865940722368	8.11535269592433	0.923580815460046	7.96935282264785	9.50690154535011
NID708	72.0321540987971	23.8420268535769	8.37463310782125	0.972006846840374	0.971218966140482	12.6385858780995	7.39019066961562	4.29828938801964	0.200707372159398	70.9681080549043	0.930905867685961	6.45234824574608	7.87958448317369	0.12544703469203	4.29458353921631	10.2225896835908
NID711	88.8241798279048	34.2871272679888	6.81292148785397	0.982534670081486	0.962292597094978	18.5849070965222	4.16392791957872	3.98574110704892	0.720933900789452	84.692702420076	0.931737090279738	4.72044090259489	7.74434308387735	0.15369734989225	9.76059932736315	7.09990726602454
NID715	78.5226408255626	32.1379729964828	8.72575291935766	1.03651409153413	0.970584820314989	23.4943744848712	7.30942684152869	4.25868426031684	0.72244844819774	103.156341809718	0.998797694224643	5.2294108733272	8.00058224868352	-0.0594699979047468	9.46262935345563	11.4433534403569
NID716	152.199139191809	30.35853443638	9.04176653430649	1.01486433533971	0.983623191738407	15.5636230156492	4.786127633917	7.03303601925542	0.0276976725256449	58.2716980250296	0.998249396551493	10.48328626123	7.90475259140613	0.956762561025792	6.12578049102886	3.56755804554333
NID717	90.9301839621857	26.9508726964984	9.02626873423787	1.02751528689099	0.972077565668199	19.148908852234	6.47717814919152	6.84714053461475	0.130370881031209	85.4715283766548	0.997213514700978	6.33589185930984	8.06426219574731	0.923854795194165	8.83830947229776	7.33419663363328
NID719	54.5035877545915	37.990157900833	8.96616193427179	1.03729689586798	0.969108186355277	13.9328900742486	4.91433866417977	2.709128069276	0.0854946398512294	77.2542670639352	0.999746016156807	3.36212315067347	8.09398879058969	0.945865700787761	10.0270072644233	4.2660104402214
NID720	68.7412633674189	27.4574664770056	9.06666224981874	1.02003792498478	0.982437050630933	17.5503486621072	5.70546108207109	4.32655729249376	0.10204729105218	73.22493887239	0.99775897448117	5.29296330665583	8.05704840349605	0.93221144688733	10.6764882691455	7.51389877906339
NID721	81.0603658310041	55.0592970012857	5.80144761322934	0.971372302254038	0.966200176106706	18.3966314621046	5.96613314453098	4.43467383113247	-0.00689732198898352	73.9759030316522	0.933046045183394	7.99247875289357	7.89110957599066	1.07755772677664	6.73055365873083	8.59053727500313
NID722	80.6864082662528	23.590160969849	8.94663323255414	1.02225353091067	0.977811779165137	19.4851892081228	6.07279384968886	5.27063437496302	0.106741168337357	77.1299357542063	0.998740373048839	6.98567073017243	8.0306960771422	0.929107691026495	10.5622987752885	9.88903632694724
NID723	79.5844795788787	24.3267166368134	8.96389357738681	1.02950538198568	0.979640923085387	19.1747501955436	4.98315227560452	5.4418582202554	0.135034526956314	86.485101237473	0.996144754616536	5.71329616094834	8.01963695159709	0.934835699903794	9.5893139972318	8.87339040427711
NID736	91.054872469882	30.7365416496984	9.38684254874196	1.0264262431234	0.967303964966866	16.1937680743566	4.50852230446716	6.50373986014743	0.0763689860396592	65.8355417819901	0.999245879333419	6.22836829721397	7.98725705903231	0.946046983641306	6.14538458184906	5.70077515032003
NID738	100.415466388802	38.8314739394591	8.82315919653047	1.03025567924804	0.98019414338239	19.7467201801232	4.53019738076224	5.88525762446645	0.103020412566036	81.7312970285544	0.996720415642468	7.14888068343171	8.06894339062578	0.926788115758293	5.95500252243423	5.79982185481304
NID743	62.2805993245515	26.9260951955928	8.21324476576243	1.03593103365836	0.983458147082634	12.5848040039168	4.65466524457109	3.96047678221868	0.147965664468789	86.5970362968178	0.995786956246513	4.36745087681716	8.01417981887441	0.950373850636479	10.3627667922498	6.57948763250648
NID746	85.3751474323679	36.5336094254543	8.66788869469812	1.04567515497527	0.986156129901842	22.9254716511532	4.96233291841816	5.03306992104922	0.190791923028459	109.097829890467	0.997390872859285	4.90428523181035	8.03681758742831	0.925661181904252	12.1228689279655	8.28064471906158
NID751	81.6760968641604	20.2810307760915	2.83454584556386	1.02696986592923	0.97222768792492	17.6707166734559	3.5192129738642	4.537271717606	0.782747298409744	113.273234519319	0.998144186489956	4.35620348115354	2.25180883083359	0.922117724121575	9.80412042390536	5.13974920919981
NID757	84.442043033358	24.8747965940308	8.97054758962785	0.96993697258866	0.970301329232476	16.124159094215	6.5234414820333	5.95876363801019	0.00210516460025939	82.8930860201766	0.930673114962699	5.59765577578978	7.91385071030257	1.0834885932531	8.01942924227659	5.96516652542779
NID759	78.7511389055122	30.5303712680345	8.20596621483074	1.03268450113688	0.981257366716396	19.146304344691	5.64685611611749	4.23570299116759	0.553201169197154	105.895805076489	-0.00293928520537584	5.51764770047942	8.0054594017043	0.412557185564712	5.68936827172388	6.0732453696466
NID760	74.2759841497326	28.3246667533438	8.74755968492988	1.03323682917656	0.973799612587418	18.9509817627708	6.46009959826204	6.09173899496047	0.118297912263448	76.9025999472654	0.998700014103587	5.43950232686039	8.08649224737279	0.940992219855372	8.09010397849277	5.38382847520284
NID762	113.935171638407	27.7465129099893	8.90075597796502	0.970985955004061	0.981372328690807	16.4135399005873	5.12568735823744	6.67146200252057	-0.0384472682653065	64.70565150866	0.931159118641127	6.70377610839831	6.03367425211141	1.07979897349407	5.91128262314933	6.66479386350851
