# Supplementary material for: Phenotypic Variation and the Impact of Admixture in the Oryza rufipogon Species Complex (ORSC)
Source: Front Plant Sci. 2022 Jun 13;13:787703. doi: 10.3389/fpls.2022.787703 (PMC9235872; doi:10.3389/fpls.2022.787703)
Supplement: Supplementary file 8 [file Data_Sheet_1.ZIP › LNmodeDB.tsv]

NSFTV_ID	AWN_BINARY	AWNPLU	CULM_ANGLE	STOLON_BINARY	DTHD	FLFLG	FLFLWD	HULGRCO	HULGRLG	HULGRSURFAR	HULGRVOL	HULGRWD	PBRNB	PNLG	PNNB	PTHT	SDSH_BINARY	UNFILGRNB
NID401	1.03423457385532	8.94809587233066	7.34932962760968	0.486497921388808	95.2039522835283	25.573614212834	0.718894650523914	28.0817109880797	8.36757000134389	35.3916910767718	6.27751194048699	2.46896074565549	4.86821909372397	16.1638445490703	9.23081212999954	119.004190882484	0.930960742960283	5.81155197168238
NID402	1.02218600983633	8.83868142685792	2.75947608416563	-0.0592658337061363	92.369218909462	29.7573637383287	0.884697867498314	28.8225540114043	7.79344426273714	37.341683043255	7.54915970810603	2.7993476729174	5.91266635284513	18.6798281832457	8.20628945486196	115.759656319054	0.921677181095865	4.72570846999831
NID404	1.02928252255225	7.99337841209112	7.95772313512127	0.0464806591420635	89.6561592059649	28.1290647078387	0.96266408853056	29.8844534880795	7.39938707453379	34.2623639962849	6.61444350531978	2.69250119456852	6.1099097473808	16.4009803063914	6.79589726906353	112.392667948896	0.897733416217579	3.71573642357249
NID405	1.0348851013607	8.36789044512594	3.48447601702497	-0.143703860782515	96.7998039988537	31.6826615217406	0.958724685067474	29.0235368226874	7.09793414217821	32.3099240328203	6.20482079323588	2.64717980746551	5.19661732139542	16.7926216307785	7.0389189400058	101.734506615352	0.928931803199396	4.42405984638533
NID407	0.212026616599421	1.00682404060321	5.27916345666883	0.0176964662814639	94.7894078707742	25.3224886016563	0.879075787111716	31.064424514235	7.75902221400115	37.6587992886234	7.85441346667771	2.90161324422425	5.99583120233282	17.9444361693658	3.66043745761617	132.186565067	1.01287172256116	6.15909170173568
NID408	0.380980824593439	2.58611301390972	4.37413708832551	-0.0922885294885088	85.5696444361884	34.3610949124023	1.1396056118212	31.2482247531869	7.97508775894453	35.3161969499445	6.6585455192985	2.60838302876111	7.21996482459965	18.1191419484263	8.38080078085569	94.0842620269689	0.526068949006351	6.73285810339939
NID410	0.765850992227424	6.78165234708781	6.70316151076647	-0.0980484318456686	87.5411521264761	28.3584427477617	0.799067630358377	30.6280545483994	7.69271937873123	29.9263957102466	4.93411685418237	2.25168325532228	4.52503924960683	16.5265928393165	10.1405296471922	84.8020182015366	0.673799247318641	3.18077678219443
NID413	1.04511603955886	9.0327477426865	8.75972942757617	0.4129530484124	86.8779676496682	30.8427316572174	0.978050335835682	30.1268865304742	7.92858310888398	40.3233860442886	8.67004982133236	2.99531426690471	4.9688885258395	15.9262519886925	7.84741193452927	98.7558517330166	0.944483471017654	2.66105496148744
NID414	0.095347946288374	0.315684931334891	4.7150228050795	-0.0631921503474611	81.3290328676873	28.0441169854069	1.09467501847846	31.3143532455236	7.17275952720871	34.621110327925	7.13187398126152	2.88638933116688	6.93877080280896	17.3637431555356	8.00101435746466	94.7415903799752	0.966043807125793	3.22382528737386
NID415	1.02109525864533	8.84533329968127	6.41520385145439	0.366267648372886	84.4381433627507	27.3190225788893	0.989175174947755	29.3376290883657	7.78708958467266	37.9181565237779	7.85324566423249	2.87702850125496	5.23105970068674	16.1586688925049	6.99485305263121	115.601652646537	0.910409712855939	4.24567460469175
NID416	0.284283312326687	1.87652977556951	3.36353282272155	0.0773381815811582	105.913867875721	29.2831777803584	0.891886192688293	31.3724721632314	7.43448237909599	34.9170358032049	6.9314821021978	2.75389753569153	6.49195281150908	21.0486250659339	8.21684398480361	141.931278039974	0.931364488325588	6.87864540653262
NID420	1.04276385240188	9.04803920301041	4.77898617147736	-0.024809776001182	111.7648774601	18.6976499279083	0.665179353732045	22.6806239016014	7.11748401208342	30.3086499925412	5.64299286509056	2.54546392337805	4.86219796972393	14.410121411989	11.9076453500195	110.464437403861	0.948158726551216	5.23174420385858
NID427	1.04868648633117	8.99117975910739	6.80920062226408	0.0144627611996994	117.048526176555	25.583841904584	1.07870764220821	22.3298001127734	7.99479310931854	37.7957581276404	7.63529511950872	2.78993410552505	5.58685927718676	18.1167462250685	5.62517157184163	109.260978743202	0.960817725061972	5.20148548675436
NID428	1.04884657000602	8.91031256921357	3.28227263299859	-0.0838616835904452	84.3151722312203	24.2897602264223	0.835056853510691	28.7841094298826	7.38289435597751	31.6459384635123	5.79868651544935	2.5686726498025	5.60786947929895	15.4944780605673	11.526633601012	103.320383763608	0.94780985374912	5.70137504225859
NID429	0.533239780115805	4.24832882089035	5.74045566513192	-0.0687678941056663	104.220567053274	27.397010195178	0.838223432195753	25.8759735347796	7.57810697699766	35.2393096313105	6.99788505370376	2.7387503520651	6.22058381634121	20.624966878862	5.34556144028846	143.363090740594	0.957365432119317	5.62873195005288
NID430	0.785678637657973	5.69425665377646	3.01309781625382	-0.112897728677287	91.0219442626588	31.4409475165927	0.969874435042673	28.9437324565763	8.22518540241448	37.4985482473886	7.26511503832605	2.66145136544513	6.13776857019212	18.5717147075057	7.07771879260404	112.722746477005	0.783695987564967	5.9152677636502
NID431	0.80234234094635	6.57991643661565	6.15251605931069	0.317619047870119	94.130737543069	23.0854619832511	0.820016415473867	28.9329732019129	8.10639225867384	36.7977291337922	7.10011383594102	2.68360478410267	5.6309319374823	15.7497297670258	9.75602594219565	99.6302781187987	0.781593139575115	4.84242250646237
NID432	0.663147788428892	6.64324748870448	2.89779762163196	-0.167851528114846	107.684504234238	26.7080094392642	0.893303317716818	22.736825904942	7.91155863531932	30.1302271667965	4.86839489504878	2.23289976324721	6.54740457363768	19.6544243368533	7.65062907274171	133.781868599183	0.855673613872662	6.204300391651
NID433	0.864475808609428	7.57725955717586	6.56132235145066	-0.129556101212318	113.705159239314	26.3107720058518	0.855558565799354	28.0885748740324	7.74219272377201	34.9666469881664	6.7001374919868	2.67541007538611	5.51881222357595	18.0510776727845	8.31599599464306	133.816193444729	0.983941409943643	5.31065668495156
NID435	0.862947803385156	6.78489662597911	5.158656710116	0.178277767227429	106.445899686643	23.305878456475	0.940044970653152	28.3347112911221	7.67935374897622	32.9156561633033	5.99417027937418	2.53008441397474	5.72744718428952	18.4184075573815	5.64571039498514	134.918173096896	0.975861013002518	6.43124904792973
NID437	0.778771810381691	5.8143322976197	5.33224508876622	-0.0263740714470755	93.6416890384842	25.9102899493877	0.885712284324614	29.5806462709029	7.76476099577072	31.1871207382024	5.31323331470415	2.34615770514511	5.33677214046154	16.7814954069837	7.03448417989711	107.596739398995	0.88659533760034	4.55840295077432
NID438	0.869840543256385	8.87174703613241	6.45869050736367	0.37739574798657	94.756958570627	27.0838804484328	0.724539849542544	23.5693857800994	7.82243091488513	34.0229537683911	6.31744665673141	2.57812973795461	4.17456000845128	14.5459968799891	9.88585412037367	102.328878121833	1.00785822145269	4.82825334666853
NID440	0.859111789894767	8.88484054659255	6.38963621244629	0.374265880525531	96.3972073532428	30.7471516062227	0.910599624392688	28.3984056254587	7.87021367484767	39.3541484272348	8.35239895187876	2.96879840373908	5.67404256187949	17.1485355090524	6.4696137469534	117.356928000058	0.99009628675436	4.54420944630707
NID442	0.865860494872836	9.02010601189346	6.60234470157475	-0.141996249632025	77.1875914784183	25.2519435284834	1.11285462518776	27.026217052767	8.26285799756832	39.6035295044538	7.95787565772152	2.82317610574211	3.85187014710732	12.5713549579803	7.1917208070897	78.5677032550329	0.996439599551955	2.56850282718814
NID443	0.870991425524812	8.98842122984064	6.10955172279814	-0.125802814610685	73.8390030313131	26.4884189717416	0.872137440549726	29.9268825893448	8.71488404256677	44.820385122167	9.75890905403082	3.03615667220795	3.54726988375779	11.5114606580321	10.869804063875	83.027986063142	0.996589927772741	1.65623798554815
NID444	0.866705683032464	9.01020619199816	8.60137660913875	0.440225948809236	76.8080287972137	20.9241206974117	1.01173010086912	29.5781723748249	8.07656696338912	38.9584570459261	7.83838416560406	2.83269985143306	4.56328143036464	13.4817364602482	11.5040414252912	83.2970179370164	1.0024380361281	2.27585882875719
NID446	0.865020913524328	8.95499697442001	6.01122551205789	-0.111028010897157	84.0740444077068	22.4723723734101	0.914638211835951	29.6095688812256	7.91591267091653	40.1841765776912	8.64757365267316	3.00191416984411	5.18410026693704	15.2205808682017	9.04389926494001	111.827661406995	0.999756561067964	3.30093537504698
NID449	0.868364382205278	9.02932558548463	8.63159045430533	-0.131217685260984	82.6026969078276	16.4845256296231	0.629200576799985	31.9328082931113	7.43168494656074	29.0919302706464	4.76103596634199	2.28213008126929	4.62221495501129	14.1568453117789	16.4571219186016	83.581756407161	0.99674783042797	3.83953706443308
NID450	0.849876514410923	8.79809445287739	7.68099471597951	0.425785801000533	93.0216350168814	21.0015336100862	0.862392799584158	27.686103870993	7.88607282380539	35.6791160732091	6.74850370831418	2.61028553474894	4.97427845906223	15.0474951821126	10.3734181217537	93.1417686229003	0.986781766564706	3.22277011312098
NID452	0.850539406008439	6.14100645925073	2.61946047872176	-0.136738635472419	108.014286229028	32.9469992011731	0.925718341465146	29.757760352813	8.04089043645113	39.3192643745837	8.09707879546781	2.86035993970095	6.91797089182051	19.5913047222073	6.41368175934281	126.139831729799	0.964221152809856	6.30980127755936
NID453	0.755870335660137	3.36475232011324	4.50206714182983	-0.112269797644411	92.9156525392224	35.198508684911	1.06170528306814	29.7725630163699	7.87582308315773	32.133606090664	5.54908768724002	2.42213107187869	7.09397986727443	19.9208219008198	6.82900179468601	132.604515955322	0.979996016582721	6.93490284185392
NID454	0.872733504867223	8.49213216884287	6.94478901288586	-0.117209046443106	81.6638031593696	33.6234863338359	1.0123188674523	30.1038419527799	7.10519005922037	35.4273752781436	7.4688878363964	2.9407369310435	5.48375308176714	17.7577631728507	8.3309225547197	100.00823127445	1.00273384310166	3.97310566244897
NID456	0.874525394391814	6.44283430106029	2.39889428651458	-0.0967768762685919	132.788027974418	22.7166339418545	0.892271318782878	32.2883946327025	7.46467551107401	36.4871111771261	7.57045291400143	2.88926161957688	5.38441000982763	16.0182558112043	8.24398893816605	70.6255391922034	0.969771860716788	4.12593058594328
NID457	0.893460541963271	8.88214434820208	4.31619396177754	-0.0814795464826946	82.8661571713686	23.185018247948	0.956006071904948	29.2575877393831	7.53486003626568	38.7228388572045	8.33196629998769	2.96965485425134	6.43242862807912	17.5906797017496	8.66823055168381	126.625861108581	0.614856325953517	5.86412175529586
NID458	0.876825611159234	1.33523561129315	2.30094324027228	-0.0658709688129406	112.609503159484	26.1375526371735	0.888873785944221	28.6677584789804	7.43412836058395	31.3310520419881	5.57234965779679	2.50201817316991	5.34584974308643	16.804331318625	8.28565539513124	102.685888068037	0.929988142408486	6.24969050160686
NID460	0.880964816286616	7.77320162149937	4.18483163905713	-0.0703752497955396	96.8087094336356	24.832941459365	0.810497173689858	30.2105529971306	8.19583370253363	39.6386396386208	8.01092764471172	2.83693781379141	4.96179427579005	15.9743238649164	9.28848659178627	106.803592238185	0.914125217705155	4.28181673777933
NID461	0.881950426227652	8.38864375808829	2.54079388006382	-0.0784988918879329	102.459231912579	30.9861613587589	0.881373037989266	29.4491151049464	7.75126837049292	34.3390207296853	6.48300287574389	2.59236351602832	7.24790953389085	19.8854430686033	8.54279460798756	118.412965910517	0.931364142009724	6.03658270753667
NID463	0.884897141572545	9.08388049880594	8.76474458426597	-0.0525191041026725	112.226235647146	20.1909929897253	0.723638531397428	29.8513036603355	8.60162541503601	41.9164863195951	8.59389662221443	2.90497135871729	4.37862184611881	14.3189035836213	8.9363222315523	109.299074675152	0.935304844965031	2.90154026880419
NID465	0.8702823025356	8.60304278506102	4.74559871415169	-0.000899534157918028	93.2479379898194	34.0774351727512	0.991967793342742	22.3450815855641	8.35724700569133	38.5846650816727	7.51765650727267	2.71694459570918	6.26743194272878	20.4834088879776	7.73987234258815	114.404321553514	0.991775702242402	5.36885161469474
NID467	0.883265541998608	8.85190291745946	6.30461079723272	-0.0441833253471872	91.5890237608705	28.3594392070477	0.834052174317074	23.5940102339898	8.38037222118503	38.3164530485702	7.32014367139399	2.62830006939407	5.62536652173441	19.3680356746929	10.4905634667588	136.363932045992	0.466984612047035	5.03699073840566
NID471	0.918231549356669	6.79791964108515	3.2111286171955	-0.0673412315744524	93.9336737403675	25.0596947947312	1.07857168979247	29.9393529520927	7.39414937975522	35.2248564365504	7.12027155647974	2.86876073973576	7.85490842406778	17.1973967675633	8.06266661982079	70.6593272297266	0.906539292545233	5.69884040988779
NID472	0.894758548525705	6.55693756656643	4.85252174168062	-0.073740430488213	87.6642689718381	19.2670018942086	0.607576815309688	28.1015261941768	7.27309263514463	29.4856874621117	4.9594265709343	2.30806927830233	3.79422437930758	13.8851768157553	18.1345113534831	95.6567077913926	0.87626353224147	4.37900232045035
NID473	0.903419019496765	8.97323010033333	6.17736241860807	-0.0733439437441868	92.9285429672125	22.7349177481557	0.845580303636159	29.8890137114279	7.6365276502252	37.9277612290212	7.88384393688309	2.92427717386292	4.20851604860912	15.9163963098632	12.735931419995	98.9293583215069	0.888526481784773	2.75624963273815
NID474	0.940666043261029	8.79758018159585	7.76818248959427	0.401932006254112	109.763549267468	24.7580152072428	0.721150319048675	23.5608616412553	7.64796539340043	36.3550428495349	7.31499222061389	2.75582106432196	4.74746159248756	16.0154480641518	4.46761505600068	146.710699877771	-0.0145926704095044	5.09894332992224
NID475	0.892440222409086	8.76516570560627	4.21968310032353	-0.0819386573730957	97.1386621333601	23.0094517552755	0.735651670825766	32.2520340256147	7.09682400657768	29.5358524123663	5.21403208434388	2.48918378354209	7.19667024249464	19.4334086715168	10.7475643757915	130.356351344626	0.884789833901727	6.16208411919342
NID477	0.898065939145971	3.87593427284296	3.2497303847549	-0.0641268059671088	96.1795112745727	29.6161816636545	1.00657011848776	29.1229254199114	7.62499083991981	33.9283955682501	6.2914721127637	2.58035240244889	7.54510538641081	20.7483019038389	5.60187215715214	126.3802711874	0.880602218732418	8.30514382772998
NID481	0.904284358889633	8.94921259822132	8.05605054575816	-0.0777814320324782	82.1972075074033	28.2133633410084	1.03374627287768	31.7371020708383	8.18707450088437	35.4049406317485	6.38788429475226	2.50632297506128	5.15902000361931	16.8065396804278	10.6754584154137	84.728553584464	0.894648757481006	3.80750730553316
NID482	0.90527242161006	5.78828218907793	5.76960954357473	-0.052094842814477	84.9653410773793	29.4592789616653	1.03080544887332	30.2525430550841	7.70069773541759	38.7756986316551	8.21693760768109	2.95416563363034	7.01367250959048	20.1669275311032	7.81523714617085	109.304489665408	0.890182753753735	5.18678649575823
NID483	0.897652805179464	8.83419602468007	6.61546999524494	0.285004448181264	81.0388949862119	24.4191643972099	0.8772829462149	30.1895105359205	8.04961695262434	35.8249544924947	6.77838944516153	2.58867633095962	4.97391965405879	13.7919741610744	12.1244003129693	92.7757815823263	0.882365192176596	3.54954048277765
NID484	0.830980638109427	8.17515206721674	7.19132743044874	0.488879716181993	116.070283611982	18.7766689204882	0.696728935082099	27.3439025320426	7.89944868063639	32.845930844433	5.73715428831297	2.43123485480394	4.01581815547898	14.4743965591066	11.0887603371037	91.2053541620159	0.837982777813675	3.0079826250326
NID487	0.911097576993995	8.86008481431285	8.07616350383098	0.36904011391301	92.8610549817825	20.4144623335679	0.749719602659414	29.8420186427041	8.1268352858676	39.0506072312475	7.82242702045922	2.79247636907275	5.46028531985645	14.9726378637747	8.78653278405524	118.15224558281	0.886458103003392	2.30004778821839
NID488	0.890544750939284	8.84153857306827	6.32219886215971	-0.059107285970201	86.0838867323566	34.2526056211245	0.933124974078838	34.7464299309227	7.87759857052724	40.4429603645439	8.80056870621115	3.02359893011191	6.73837907817644	20.4139258379538	8.31862295614704	123.673190780858	0.877518732940733	3.8784074023274
NID490	0.913061686453504	8.38100197834492	4.73126289964199	0.000694734897411167	123.0456567916	26.3386609595346	0.901387100417233	16.2669450281972	8.0265477801444	33.5395438078694	5.97155729777247	2.50341753317445	4.64240675767944	17.456606695106	6.82643482870728	117.499157095464	0.893468203971274	5.00587388863327
NID493	0.903424620999008	8.89074731996174	5.31626904721022	-0.0745672241585949	73.3135057382253	29.1407152028417	0.903096757172938	29.5478301658784	8.24319833171284	40.9057266588362	8.56599317668217	2.87207936588085	4.37888626030794	16.0748864262887	9.94924065943086	81.4980630020508	0.880326763309498	2.32464040474631
NID494	0.879845065602248	6.12930458312483	7.06103331001446	0.385139185234884	102.381028232477	23.0667525937136	0.870343906472458	26.8376982893893	7.5484463886379	29.2171212712332	4.73647686627122	2.26088902200858	4.69383469685211	13.4067098847531	10.7598653252604	90.0198341195903	0.905242006716277	4.62602891689398
NID495	0.884628741476343	8.86900852223163	4.45412781969761	-0.105687517723859	103.922398502057	26.4600973914542	0.770609243755812	32.7238836304496	7.09596973176966	30.3537636087027	5.51730700742553	2.55905568425302	6.7783632240018	17.8389908123715	11.5167220650319	119.269581620448	0.912131051384081	4.0076833599657
NID496	0.911444810739284	8.27887756005188	3.94256190819719	-0.00719838449479893	100.638562301675	24.9292787200695	0.983437455036657	26.1450199791522	7.53417700138734	33.5849905587154	6.34464641390906	2.59761251061881	7.84950833062387	20.6438962555677	7.62337787065685	142.006365622537	0.903178086030598	7.41116504108924
NID498	0.89280462405902	8.9603577349702	5.46412352050992	-0.0629360533196894	100.709444464483	22.9004021806593	0.704840362780006	29.6774927827331	7.66671651679564	33.3728394120274	6.14065986092838	2.56961214192343	5.00636365950135	14.8769070260351	13.7911980653171	95.6071390695817	0.925926953418671	4.59172815124897
NID499	0.893242792565862	8.51409577495409	7.3708226451064	0.328278915060542	101.067893364965	26.8896241631752	0.859404266107771	25.8923124348735	7.98320100572121	35.0192935585675	6.54471831468974	2.54267680665607	5.28415895025849	19.9898980572659	8.24039104735175	131.441269581833	0.671675627766569	5.89096037048586
NID500	0.89522684173391	8.81188818326757	4.24583444857393	-0.0596820943321277	86.7966084471461	23.9572028609811	0.875936925149402	30.0474292041584	8.34092693741555	37.4664307863683	7.08530789558249	2.61213462936003	5.75829206229361	17.7858598971726	10.1369179590198	101.286969314889	0.915260169218566	4.74985724662962
NID501	0.875505421188582	8.96766630113384	7.90964510282322	0.0458664164075077	80.8323770602368	18.3417188102775	0.693931080861703	30.878665735104	7.70469133586305	31.5620721237336	5.37876711739861	2.39639792018778	4.76492258172134	15.5335437964635	16.4568363750201	94.6204371405866	0.923772103050237	2.78315111736065
NID503	0.865593840793109	6.809244742825	3.69463062114036	-0.036578512524798	109.624278273314	23.324581738082	0.869606010723691	15.1468481980989	7.76552908427022	32.8072946607626	5.76648841357826	2.40865979077843	4.42544325695842	18.8117316824351	6.75764952427318	120.712269351406	0.891822132002031	4.81972467191448
NID505	0.806139909020902	5.30824445897082	9.04876043450602	0.766087575203654	112.693715519619	35.1583661615489	0.813041196587097	24.8684789263936	8.63866798550003	41.3514015409894	8.46330765478765	2.82941520978997	6.23768338628404	21.2286407006683	7.89691365483169	155.12550465623	0.910818970523167	5.98718140210304
NID506	0.896391486298193	8.7946491581783	2.92877548536713	0.211926886562181	99.1381726956346	35.3355028713472	0.998860471123991	36.7903553857463	7.46894396818188	37.722527848815	8.12195428513336	2.99981682013408	6.62059419238951	19.2548986308175	7.11841362988859	118.42483245283	0.920939360625207	4.33192002727161
NID508	0.00951664057379931	0.877832463727585	3.56205576949244	-0.0310942404462332	91.2467701870256	23.9827700604226	0.92304773093536	31.2589392006651	7.857682103301	37.7896736111754	7.74142225870826	2.86339932956728	5.03701655343245	16.5729471792156	9.55293466346011	105.75865414645	0.934327667591883	5.45409097839932
NID509	0.797129280198416	6.1448833893675	4.85109818702683	-0.0681865517664031	91.6720487109817	31.4381623478609	0.904290116470474	35.5475509380249	8.05564422001051	34.5908049961963	6.24178228857083	2.52520827247808	6.79630531408579	18.6446334024341	7.06856472940113	120.638935612191	0.897129586386794	5.51564687839399
NID514	0.888677811619358	8.98170371424374	6.8209560727953	0.29550063009113	97.8219975319347	21.6086798352586	0.698203825115662	19.203867551854	7.49438416592985	32.3230057306119	5.96058878910034	2.53040219513868	4.10433138573347	15.6346049943566	15.5014045743189	107.015997367702	0.9207362472368	3.92717443588491
NID518	0.890965590784282	8.96585341470031	6.35304435278802	-0.0617983207125913	101.302489144531	23.6160164198875	0.746369604160909	24.9412979943353	7.96844749935337	33.5430874457942	5.91065560174489	2.44579771908838	4.51058902456257	16.5144367833395	13.9308725940447	93.0503139421066	0.921192728327912	4.52174896200543
NID523	0.887942458077684	8.8879899551002	4.67619155768401	-0.0827609893351401	77.8892356691711	25.9196361179481	0.836965695240696	30.456757191839	7.17342389399755	28.6931226605645	4.85280208891284	2.34626351794299	5.57978398707881	16.8261322380172	12.5028579720364	94.2219608034274	0.926331332597212	4.06378533894512
NID540	0.876468611412101	8.88592636149326	5.44996372988246	-0.109950276622548	88.2793955102904	25.5239590318723	1.0675689595582	23.0620700373896	7.72874480814288	36.6115228402547	7.35469981053105	2.80096853090578	4.38944632884654	13.7064409990157	8.50248355025501	93.020467271059	0.925016502724131	3.53792394125643
NID549	0.882123925543142	8.88332141718419	4.63176166415775	-0.0850175597095253	108.518554968435	25.5181689110533	0.805024923591146	26.8034617335466	7.14556380839357	28.2711327411436	4.76112093221148	2.31374283422355	5.08764904632317	18.4502135386361	9.54235674937126	125.962755228028	0.917205714074962	4.52398027200159
NID551	0.903294329263611	8.91539041684869	4.7071333801348	-0.0689278349276143	104.299537202679	31.8182010007048	0.824543181638144	30.399884402396	7.55551759356265	35.1278014272466	6.90055607926068	2.74014921762479	3.97633400072317	16.7419346487768	10.2369138704706	109.677140372782	0.919462330659476	4.57463712404526
NID553	0.852184679246691	6.13699817782286	4.40392423814522	-0.0599797396986189	73.3158714027056	31.5187410345979	1.036993820977	28.4241098245008	8.00130640371146	38.1431352685486	7.6012140272059	2.79556626074486	7.04052582999851	19.7387427723492	9.35461500965639	118.707621509722	0.928949138966595	7.76201474809608
NID555	0.886322299885312	8.96327930273543	3.14102779097172	-0.0632773718603617	90.4599523573022	22.937288502773	0.736926528409944	33.5368030416547	7.69820407614723	33.8415118078387	6.20627560274801	2.55207489894205	5.49345918942783	14.5900774874301	13.6289352575953	91.9593848188112	0.929304647640735	3.26901172710098
NID556	0.890673229588618	8.9496582219938	7.72573514613081	0.458159226278425	88.3836401819501	22.0802749518759	0.572155596983307	29.0302079902876	7.58448364496122	32.4020773760616	5.81673444574659	2.48182551284368	4.20896623484245	14.5006433948258	15.0658914928902	88.9800887846606	0.926097693760521	2.35320682198513
NID557	0.889033622358755	8.74152101484716	1.39251143933322	-0.0498745219993703	115.264920429434	22.3146177136622	1.10200157336521	14.1179951380757	8.25450557850501	41.6876649320623	8.94899433229048	3.0600640910533	6.47523543537098	17.091082498754	6.91263845124901	129.298841274567	0.927404697199757	6.99834985482829
NID558	0.886179947946491	9.00222643740334	5.96441768871829	-0.0397520942404835	89.2665023048625	22.5759607153057	0.828000341792436	30.3521502278994	7.63035351042724	33.8399070766122	6.34207744103949	2.59745450808076	3.95981571109655	13.4624305607447	13.7597048268707	66.4255971027789	0.933411109716178	1.80629506276272
NID559	0.187108847064402	1.50971493343938	4.37016635690826	-0.0681724350062926	86.8221204918244	22.4746088503587	0.832230663949129	35.5971412251933	7.93453177610048	38.9231422430324	8.0718786055253	2.85546241467717	5.62151438237346	18.0474638731332	9.24143439186525	115.427444755624	0.931631759076489	5.65135364006755
NID568	0.904580225010284	8.94331589512483	5.86280293058993	-0.0600586012977813	105.531655351676	23.5055648537462	0.751131489758016	24.733355758597	7.67494557362255	33.7304831507689	6.30531082275918	2.56022339887703	4.76991475875985	15.1268206157162	13.7991206319041	92.8538939699151	0.927394339917317	4.36548891694543
NID592	0.873905923900922	4.69985453952637	8.61203070280086	0.83183998717613	97.4383904546659	40.275004931023	0.863670671770257	22.8086894730428	8.1442250303481	38.8368737167925	7.82284586956348	2.76745179398405	5.70415966198662	21.1651795631628	7.71856152527373	156.035765735265	0.919649163816782	6.26904129716166
NID599	0.879905492049249	7.82472335828917	2.50857127761096	-0.0651423994371535	84.4223278080395	24.1341841347902	0.753090787120732	27.4832450968423	8.40459378477733	40.5989939926298	8.25968492034583	2.83195241296839	3.71577624797844	14.2458996163813	11.8698816896309	75.6724853804128	0.915449755501701	4.17745098217441
NID600	0.874764678370599	4.18104233094734	4.95341401117194	-0.0433232422860349	92.138713855695	41.410214660657	0.965912608417153	36.1097527812138	7.66334958997213	34.5424320788337	6.68213810827165	2.70826259101297	6.7406482663297	20.72201062856	7.2343040294803	123.752780412027	0.914241358569863	5.94605061169292
NID602	0.886545859641784	8.88443630126708	4.92213442806457	-0.0553737698238055	95.3481639916885	26.3380278802531	0.860624804232468	32.8192059234546	8.13813283559481	37.5100133973241	7.25514553528317	2.69506856771951	6.22957775273272	15.6135522244139	9.04444155146615	102.887262126997	0.9268791008325	3.29908530248376
NID604	0.870390345184747	4.96399345941239	4.55944831467417	0.192907555739065	111.065855950399	33.1894349986629	0.953702512075107	27.8805556818359	7.32839224982175	36.5559778161256	7.73905647872974	2.91617153666725	8.51403680239786	26.3274777586565	4.44356675338561	164.664518578611	0.918152961138433	9.13964907784996
NID605	0.890361394435592	1.19489245439392	6.0638265240016	-0.0463603386822263	103.809528234192	24.6883400132277	0.956219072816381	31.7939166449873	8.91017468129736	37.7105339225348	6.74835419772304	2.48065566792803	6.36800739170117	18.5550907300601	5.40825902145111	158.27657655188	-0.050414428011393	4.89025289159942
NID607	0.880954786662014	9.0949320609794	8.16676246735647	-0.0122377352298718	87.5485231973259	36.7544042517286	0.910360219602851	30.5506160965106	7.49986704959381	36.573982871733	7.58794693625613	2.87478477429421	5.21864621110837	14.8482336480951	9.34146264960636	97.6204212750497	0.93297856042132	3.47130265334433
NID445	0.856510994615401	9.07300989705763	7.26819064660687	-0.0479868142979783	62.2527857457848	27.8922870640459	0.914218237758041	30.6524906273943	8.02881836925218	39.8605916048687	8.2040099843429	2.84615820925879	3.20724597482826	12.7641798115443	13.0477273964399	65.7293681949564	0.944170720376104	2.08710415272995
NID451	0.856046073844179	8.826915004984	4.16272565106769	-0.209077593535334	82.151025406414	40.6727623148389	1.04613484010815	29.9616135369872	8.89715417268623	43.0642065196261	8.89719906405168	2.87999221866166	5.01797406058502	16.9025338367425	9.91689147749339	81.5844035791171	0.980595458235003	4.37282758733429
NID462	0.869761185439732	8.68646898404532	7.81293871408489	-0.0305718361948659	83.4377390549202	19.9205211618134	0.657610789132638	30.325094033771	7.82542102802209	33.3603515666142	5.97278777811849	2.48606866731581	4.54196061069195	16.2741628362582	14.8027775048683	101.893962420764	0.972160036733291	3.24566218360496
NID492	0.876818331208154	9.0001980089301	6.72451966385566	-0.0345131145883602	94.8329583281491	35.9552411707005	0.951756454876617	29.5479727437724	7.87890293605251	34.8884562697089	6.55626871344577	2.62581945546973	4.01599446773404	15.3685807979963	6.87624430577098	100.19774308693	0.980638879181252	2.77426094925468
NID538	0.884283540664055	9.02326266221763	6.03800300389202	-0.0361614736691366	94.8479959274988	31.6235440609498	0.872918049553538	30.9290845158348	7.78201457822679	34.5977732614422	6.48376218492158	2.62750690790047	5.17833936224768	16.3311209181722	9.23771215366722	97.7729128123043	0.980628357217896	2.64358169141249
NID665	0.409556001320471	1.22657983659532	3.5966857901746	-0.0479830383598044	104.986836797154	23.1772482545037	0.766029988815224	30.7140450331155	7.34473716433624	31.4268088156882	5.70242389212324	2.51945726278293	5.03940150039841	14.4474846102212	14.006118497142	75.046719164415	0.990992005798419	5.63438002923554
NID666	0.86663410920558	9.01979442466463	6.62267014540595	-0.0358344551070309	80.9615734180955	24.0591221432376	0.8689330246565	30.5420771377544	7.72046093979511	33.232988526809	6.01944411829115	2.49038751063162	4.61942229307236	15.4764335967966	13.5605702838964	81.2403561834898	0.978389722406369	2.38719625999875
NID669	0.860935188984266	8.84015698922086	2.48477323590758	0.348758330536179	97.5541431856276	30.3459165010785	0.893770693142506	26.270865226479	7.87197325920202	42.6459776362775	9.73057778085552	3.16493983201436	4.35325376758591	16.3134833459603	8.18276014099019	133.028576904655	0.973759752250296	3.88000706638614
NID673	0.866938964363717	7.17940170966253	6.70388076389522	-0.0286658818198004	91.0355877992927	34.6893022370694	0.942925611911837	30.4272433307918	7.70095405299613	44.5918993808761	10.9322143324198	3.41448598380135	5.97688420150749	19.1733668155665	8.76891650161354	107.762538296755	0.972905880314743	3.97632791185746
NID676	0.875372088014253	1.31393967178625	0.794314234534681	-0.0429975143681666	116.688809447205	37.6575256468587	0.930173253431433	30.6869951667802	7.83318341634909	44.9722332790571	10.968007149014	3.44733121331445	7.42361683458991	19.8693954330001	6.18178000262578	108.747291258973	0.0175026723469224	4.83204259909617
NID681	0.866268927828615	9.05614783471932	6.48326323189811	-0.0234039904000574	107.669930992304	25.8834763564201	0.716018595194991	30.0331872003363	7.52700420097931	34.1928845062323	6.53074920278511	2.69147469216284	4.5585990309691	15.5741717971327	16.3387581856991	70.760493907395	0.98633050292903	2.60993241860499
NID682	0.875622726943088	8.50111400630213	6.70500192320556	0.076037463294639	103.153800513128	21.5481800861155	0.911839000788093	27.5293642471955	7.70881495106622	34.7501098372545	6.73970828538745	2.66622299304127	5.15712994077563	15.9230815781364	9.19733197064972	135.12785010169	0.864357384819531	3.86838128642739
NID683	0.870094349086468	8.94862338487976	4.69530080631439	-0.0220378693712563	92.9732581359841	47.1835709888838	0.938831362619737	30.3745100229125	8.3389996957336	35.4107358710904	6.33587218581846	2.51138164754711	5.60662586617156	18.9613673478349	9.61127255216191	97.2892025424952	0.981686517092687	4.24858078361898
NID685	0.848971442959545	8.76713329879335	2.91557987763361	-0.068839879746504	83.9077002652255	29.936586188297	0.943875211489296	31.2326139588283	7.73478294387523	36.0844928003821	7.00038016188394	2.69870631886757	6.18372182297158	18.3342763055959	10.1250344985745	89.4537858340042	0.950488260387462	3.86037975713994
NID686	0.85126840563226	8.75173452582409	7.32850555053441	-0.0213348370098881	86.334755694287	34.4889922229603	0.904294176897206	28.4185141614572	8.03408410248651	33.5798297932475	5.93283039215659	2.44473984927377	7.55746453725888	21.5551152001131	9.9045417463115	122.155908894076	0.984380074263029	7.24916387398696
NID687	0.852718462123464	1.25616374571619	3.51776033901127	-0.0287335897827767	86.0593823467203	34.1581925223051	0.785728199235853	31.168390895984	7.44214589355117	36.5542061387248	7.52784327833869	2.86304157930167	5.64823499922335	18.7548272126747	12.4242182222105	94.8686863852206	0.966372847623327	4.86281622477215
NID691	0.869200167330019	9.04214761082615	7.6403522532797	-0.0298283888471545	83.3251496940564	38.5927352061816	0.905341732312042	30.4344121336894	8.21872183311175	37.5582440085437	7.21315230572608	2.68964294561006	5.24506384326453	18.5950927251932	11.9386036636672	89.5152892318869	0.980437301253033	4.93545077432836
NID701	0.8860737994332	8.48259848544129	3.14711036374363	-0.0628552427346391	90.8881190560879	17.4357498392513	0.598082945221149	29.1046842128084	7.91756554629809	36.7054242660611	7.06650093882446	2.64332172739804	3.85067534996298	14.9528383923003	13.072920987589	110.452856271487	0.201395614478812	3.8191676389072
NID702	0.846853274397186	8.89668806450054	8.91127121133235	0.847580360052322	80.6444276213441	32.1850146144169	0.87967528994493	29.2146075978589	8.54340728974403	37.1377765257012	6.71751396556144	2.5198045724739	5.00114348332443	17.6567656594427	11.1780682569004	106.892018941921	0.975316762321573	5.11320193217856
NID707	0.860827785303303	6.55387498282761	6.12545011025453	0.271423880032555	89.1359604007906	30.0217625386173	0.867360710054686	30.1272573425092	7.33813412082563	33.1256848497818	6.27659679909064	2.63988889410644	4.91225426480819	14.4498047007354	9.63842232299451	120.804586869329	0.973236461905938	3.91352937104647
NID708	0.740031751987384	7.94920463973722	2.84806103947545	-0.0563435382891994	84.0136820472704	20.9074125262571	0.687912800939515	30.6336792319868	7.12057247387838	31.0945452876045	5.70110571751541	2.53536896941092	4.77404332721999	13.1206156580428	10.1679247865925	107.356647209628	0.82268453514002	3.79286734866906
NID710	0.865112430241747	8.96995328195047	6.61915763933134	-0.0349170681454978	91.664158487878	22.6944907722792	0.96223149432541	29.9598213182515	7.29895341901052	35.3176941822958	7.19402191116716	2.84850237361605	5.82968850653339	16.9572705941716	8.79283037215504	124.352597928101	0.980659366957958	4.35122281829705
NID711	0.855761575618031	9.11640060584607	8.5012798769526	-0.0180120393059069	85.7868658985544	26.3844047603507	0.98140033727828	29.7486238253117	7.40745290471044	36.0937469640499	7.391759833728	2.83438722127231	5.01215369462116	18.1365002227923	8.75826973482898	108.784963111794	0.880768042150819	3.3905636048639
NID715	0.850150458880502	8.97225502622124	7.2354311938446	-0.0559410817874302	92.5205059501865	24.9201008674059	0.770879799974465	30.3730785213533	8.23513898044085	32.1030223882934	5.24882659866762	2.25938627702345	5.48021567120367	15.9174355286595	12.8376534230899	86.5976716338271	0.939715246720752	4.27426425219425
NID716	0.863454035119186	9.01609661723456	4.13656096721587	-0.0304549292180692	90.3719441825659	31.6560580251451	0.88159586853392	30.0048230035012	7.5564528365293	37.5950635005113	7.75061208199446	2.89125595235426	4.92586708695608	15.6090881092855	14.5617673958437	83.196501422047	0.984214094336365	3.6796035799526
NID717	0.86428980462597	8.98575393413553	5.74643524259061	-0.0356448535112204	88.8699337599063	27.2938991125895	0.894752216444464	30.2436136581747	7.63166865989728	36.9869982247098	7.51550136876327	2.832987258609	5.8396736520049	16.8999299520965	11.8641846454254	94.6774272085066	0.980873032579038	3.29760009517379
NID719	0.864651042668779	9.14995972814008	8.25489436829419	-0.0136133556052859	68.7543213582757	31.5039865221908	0.85384580039998	27.8711736185351	9.10479788632871	43.7379008995384	8.72512155780929	2.74604496214601	3.69832184170912	13.3369794644258	13.8895529221996	70.7057969924138	0.977009272227431	2.02487583000825
NID720	0.860140071428067	9.10423150188895	7.84743914881999	-0.0285787928730218	71.5028462780318	20.7835837906907	0.959188643801293	30.0800954226349	9.00106474720689	40.2821883406866	7.50852739093217	2.59089837743712	3.14231438470717	12.6605810592799	15.7229599840622	62.3473599035398	0.976335420098661	1.42333660377197
NID721	0.857316966486559	8.17260794900646	5.60609031713442	0.220263262357409	74.348888778112	37.8591747952261	0.937746734152799	30.3695471111518	8.33866350398493	37.9016526552842	7.21005129711954	2.65124735426036	4.78200334574865	16.5662483271029	10.9180811674091	81.761468075851	0.979734442688084	2.94145907941821
NID722	0.876502527659716	8.9965228593488	3.85791715088618	-0.0364322474303796	95.7611613823636	24.5678213546497	0.826461671720661	30.0691216495329	7.47900410068287	34.1860314564637	6.48993119769344	2.65459911860503	5.49575036618216	17.1271651222857	15.641840242944	85.3466962820363	0.98278845832401	3.01800845777684
NID723	0.877521556806013	9.07082862726903	6.62655116266147	-0.0449723557729032	90.2288672648565	23.1608672193553	0.868140014971977	29.9502793926506	7.59886569797355	34.9848260297898	6.72050580836189	2.68438978303534	4.76311776160507	16.8084195166163	17.5494164479769	91.0678037094569	0.986501165674062	2.98074276359157
NID725	0.884217210786805	8.61282171796208	6.65935018751664	-0.0491278877695111	89.8728262686634	29.69450285107	0.919433292916972	30.2986981575503	7.97990955548613	33.7261597671414	5.91971192141978	2.45513051017858	5.65524743515299	15.484476053096	10.6516607143261	81.5229857663251	0.991439151457369	3.84647966281601
NID736	0.874567427517727	9.01631280631602	5.93598945330768	-0.0447822937907391	85.8063842685042	25.5028867842551	0.791285596328555	30.2142617943701	7.62158090973767	31.4447119810076	5.47715492311726	2.41638595008499	5.25704149531187	16.9985766371829	15.4365080975235	93.4394435935719	0.979539539801614	2.11119848707741
NID738	0.870975463180857	8.83840351237743	6.92228704879627	0.00522412381001329	91.7711984005258	29.8676951421107	0.812230448107883	30.1418460566926	7.76358364995372	37.1688084618613	7.41622174439953	2.78898161663473	5.61899981266299	18.5105097744571	13.4454519151434	103.220423769337	0.974222106507599	3.25114094307716
NID741	0.872463258608547	9.00704606078185	7.5760874502831	-0.0147483266243969	82.5548639277285	20.5576548746464	0.937718126231129	30.0235702968648	7.83455311118287	34.4250690610945	6.38396758275946	2.58255250774622	4.59626138604393	13.7795589334004	15.7609190317406	58.4401063818348	0.97506663788414	2.66202133327846
NID743	0.856396548886484	9.02744925526934	7.2496624371833	-0.0147698943279624	69.0537835296564	27.7871818463515	0.775547406177823	30.8491117539734	8.27802268024225	40.6605407984427	8.29819205068893	2.83029432393707	3.07301170224056	11.4791906558608	13.0619258743167	62.7654913980217	0.929928827271895	2.25108839553381
NID746	0.873888863068461	8.86095652303514	5.46974160726442	-0.000765102249212602	91.301951584944	38.149718489123	0.786390202287359	30.4267301903913	7.60772823695116	30.5563861823909	5.13666631591556	2.37640109684507	6.48394294108639	20.693377521323	13.2333413353479	117.410814850131	0.971952056896063	4.29121039233643
NID751	0.86486862011143	7.17915958717337	7.52379127133722	0.00683701598091268	94.4510613899325	22.097459958446	0.917793120065551	30.0957051947107	7.43272606321832	39.6032248477304	8.92108700068541	3.12203264805153	6.10982433761501	18.7426599330263	7.82185585633361	139.164113243387	0.942281615596937	4.26417830656133
NID757	0.871023106088656	8.96256523749148	7.54158170965881	-0.00302530088032936	94.709218340661	28.4665392398479	0.700105577290883	30.5505568722626	7.73020639838807	32.6160053960805	5.77615387854357	2.48477069165162	5.2529227807182	17.2035398810413	17.2194724051045	90.0686893203591	0.970204433543172	1.7527730972511
NID759	0.868486658939165	8.782069884419	8.26741456805897	0.0190912424437398	93.3819348423849	38.4284238788596	1.01699804228901	22.8066925737991	7.78956543666883	31.2897411515293	5.25904243737289	2.32217747338084	6.73183956033357	21.9054947246925	6.46795674801201	147.990087770047	0.963187895117317	7.29964411045598
NID760	0.867123230561979	8.98771934619825	7.53342221668428	-0.00612509342502696	77.0603377641893	21.6636311859107	0.81303229543427	30.5866664828536	7.11667581582536	26.7842969416834	4.21430841438933	2.1837399225771	4.25222830944902	13.3280822530834	15.950167714765	70.2819521542812	0.975081461855552	3.7147165505694
NID762	0.854105646157353	8.93435481966227	1.86836575272849	-0.0161253383734624	99.8534306818789	22.1458999652665	0.757015619105922	30.186314231838	7.34579766856444	40.5771331730548	9.52644982447563	3.29088423577287	4.18589939579671	13.4464065236615	13.2772402145753	86.0931448015036	0.931255749260338	1.48153063443694
NID704	0.576690445534427	1.70694031412913	4.51430619503424	-0.0503659209721114	83.3978075596395	23.2874244112963	0.884391543836265	32.0800505284926	7.89990773023153	37.7638940161368	7.52391884485714	2.79506304885703	5.10853463495574	14.9885087091273	7.53890573152856	71.6224283452812	0.68317599462234	4.37391960138717
