# Supplementary material for: Phenotypic Variation and the Impact of Admixture in the Oryza rufipogon Species Complex (ORSC)
Source: Front Plant Sci. 2022 Jun 13;13:787703. doi: 10.3389/fpls.2022.787703 (PMC9235872; doi:10.3389/fpls.2022.787703)
Supplement: Supplementary file 8 [file Data_Sheet_1.ZIP › LNmodeIRRI.tsv]

NSFTV_ID	FLFLG	FLFWD	LIGLT	2LLT	2LWD	PANBASE	PNLG	DIST	CULT	CUDI	AWNLT	AWNWD	SPKLT	SPKWD	STLLT	STLWD	STGLT	STYLT	ANTLT	UNFILLED	FERT	PNNB	CUNO	AWNPR	BLSCO	COLLCO	CUHABIT_VEG	CUHABIT	CUKNAB	FLAGATT	LBAC	LBIGC	LBPBS	LEAF	LIFE	MAST	PAMB	PAN2BR	PANBR	PANCO	PANEXS	PANTYPE	STOLON	DTHD
NID401	32.5244824639378	1.14666852170651	18.5513271559495	47.5852314757748	1.09649785777727	1.02514305789898	23.748873711102	2.90452273840947	129.010435876963	4.15370233507171	75.2447308927947	0.347779894440441	9.11599242529746	2.92522456443735	2.51167476889223	0.667751920655303	1.9318906272773	0.576756837322318	3.46851597156958	5.83621718303681	0.0229399986574079	77.383146548822	98.3935870831159	1.95981110855908	81.6064090691306	71.0287564002929	4.26199222364817	5.87985821708674	0.0163756946684697	5.94795366208968	0.468789393935119	60.0520902852998	1.98110066897184	1.70614199222315	1.48048061043179	1.00710980517202	1.09476226940001	0.142304575612413	1.92533855739125	60.0310893005537	7.77076571394182	4.41897729726933	0.0595655570157327	97.9321268637715
NID402	37.0365700805531	1.40340212879979	16.8971427993997	58.8728703494796	1.27139230008352	1.02718975736199	24.613193448153	2.44031518390575	124.669194487787	5.16547654930936	68.7187099381555	0.365527505723011	8.38401125460286	3.02275554049533	2.17838714650145	0.710548668522246	1.96169055622864	0.590044615054637	2.29931475268353	6.47812310618406	0.854173404626163	90.0081819288013	98.17957372647	1.94158208650015	80.7226406343483	71.0832560711194	3.86660418481754	3.92757602878387	0.0489898705003864	1.99439739370768	0.495993815706865	60.0879614233858	2.55736724941426	3.46882204552554	2.23684791802815	1.0636386204646	1.10615721495213	0.946208223458787	1.87206549615938	60.3287036777591	6.9458416855401	3.77666583946195	0.66445255836284	100.74657911465
NID403	24.5475346507362	1.04472088274573	20.9586580250056	40.8865616666753	1.09487199788552	1.09209890463347	24.7658042713378	3.65586634882607	155.573767095627	4.2597537323721	55.1034152576145	0.331032515981578	8.69183534142098	2.47060914193609	1.9855109539415	0.643077436846934	2.40461023060647	0.526255448079855	5.73527954481985	4.72681297244683	0.44432863267546	94.3208304561142	94.0991708989959	1.58270554390522	76.6852790414007	73.96045143234	4.24570923326575	4.36613117887562	0.646933727642229	3.30678751361326	0.608493343064365	60.0738638240859	1.99843022350684	1.64536065965431	1.8613152868695	1.05784844401858	1.04104810818197	0.21153430327429	1.87022925482296	60.1174954797285	7.68487277713663	4.29295241895643	0.708813494710921	130.459252476045
NID404	30.2745808879576	1.52569864462901	18.2521170939247	52.2102605770075	1.31760344909349	1.0940222408428	24.2868458477836	1.62729846920329	141.07862936467	6.03147240769719	57.7779240653205	0.325636695410946	8.76888057904042	3.09607898608007	2.64479896245835	0.697353732169086	2.02037417649254	0.574441507349504	2.57582921783598	4.57418350358374	1.79365330412077	88.9239631142245	93.9307175700291	1.76428654296534	73.0806798587193	68.6849641493391	3.40807309365151	4.14041090997339	0.143574931428967	2.42979697396793	0.547698451719606	60.0050296429958	2.08643831076461	3.21870824524533	2.53616661759373	0.9980048133823	1.08215791459212	0.865667790403009	1.36359115149946	60.0110377031217	8.46078228158752	4.11612433419965	0.704696752831453	113.360003944479
NID405	31.7156044256304	1.38523711097181	16.8509235889044	51.8576600870448	1.01656917590405	0.991880220070459	24.0732974336264	1.88320234672249	120.472184268586	4.04276416020701	104.104968088774	0.445980834142827	8.92442866843439	2.94709282644548	2.58270870663418	0.596136090334965	2.05866887754457	0.562840157485721	2.18751733907774	2.93427756206613	2.06318971775787	76.0776295831684	85.6980563441649	1.97342864759187	82.0514518182504	64.0372560950034	4.12680051889514	7.30261160768528	0.814654726597907	4.59837528323942	0.886910594839967	61.1750676203385	2.00716644437815	5.28094116265544	2.18789692514678	1.0014981718558	1.05736341808402	0.181999174004715	1.93801611476708	60.0968803213586	7.73853277827266	5.23992860352378	0.44445471100713	114.419906714642
NID406	27.2094668503277	1.17451837334183	17.4039637025066	39.9363582999889	1.13845366973484	1.25356312439984	19.6193694207487	3.24655791480816	125.314908486056	4.18454572266362	64.5472834443961	0.327455648248626	7.66311963239818	2.4680176402312	2.06527757583402	0.585639526581139	2.04468204497944	0.54188003070922	4.98395167978032	5.45132563277346	-0.791203805388506	91.5255612434414	100.270735862652	1.91832134076853	80.3965171349829	69.479387684301	3.91423065956487	5.19784518343354	0.0140734157048954	4.71724025222691	0.603068929659447	59.9594417569452	2.14261470454016	3.80287368707193	1.91543736351229	1.07355790312145	1.22139712549325	0.323611605161542	1.83196995610791	60.0393823311042	6.40034767090676	4.24159572693669	0.468209519623281	113.044496461292
NID407	25.3981198051156	1.45941537948247	19.7559858727178	46.7288991551316	1.44006251129858	1.80045962839711	23.8390653432195	2.85946307409873	182.004132478531	5.86692729503386	19.4098623065986	0.295683553209527	8.20263735169799	3.02281110403154	2.18213864604737	0.518950550131484	2.06296491005794	0.522619758143275	4.23258247887288	5.18946190745503	0.852382974215073	88.4520094581797	91.7502271201593	1.63887436423404	73.4127322545502	72.5264426032674	4.924573807299	5.50722019813442	0.50648673422314	5.3719640281294	0.519062778677092	60.0338652571994	2.06750597478355	2.85567610325677	2.12241205240045	1.00850298718182	1.51003501560794	0.468923028168726	1.94488918309801	61.6602274538729	8.50932031732959	4.13349519329987	0.838192889544569	146.37467708327
NID408	31.8293051571646	1.1805267267967	26.9214731257331	55.8295418355558	1.29025468726639	1.01364885498413	24.2769186518727	4.02302252137071	170.631404568307	5.62823472983828	86.8098579049437	0.299855976402171	9.11568321427298	2.76498233170244	2.15649947767683	0.840135846328628	1.81007210889238	0.562991934963998	3.85687481557785	5.77822661414603	0.0399136308383454	81.7110492020818	86.1779450146194	1.39923561124075	79.3595788777716	74.9436764787346	3.36086668469854	3.61778611359404	0.0518705389755668	3.02447406386919	0.774340817411235	60.4369496523439	2.08929892271094	1.77336754211844	1.35661604685744	0.996311077495971	1.64961974024795	1.51709910152077	1.19796875990091	60.6372732948902	6.94923897697015	2.87592861972797	0.265635210541438	120.294310411151
NID411	25.8588327852594	1.2939072119119	25.3003507476308	50.8776619981965	1.35481017618355	1.20994410835015	25.7834968071721	4.59464844719726	180.303821969916	5.08136548997302	64.0338882985454	0.353604068810061	8.29998206499025	2.48467605162931	2.52447522753654	0.750688399766138	2.07967199640576	0.578421817093485	5.46663349514232	4.63430278725525	0.639436440348604	95.4062596045414	98.5457654719319	1.93185284655292	80.1750221146897	76.7312221717629	4.17535147795139	4.36680482015666	0.44277491016258	3.68236216868398	0.799853260653405	60.0815532321856	2.35334444532276	1.76373899335688	1.41583145763307	1.07896768719927	1.14277696821673	0.719032561405994	1.42748407517035	60.1809002318516	7.35157551766812	6.00346716275878	0.199819028121034	140.682042736372
NID412	27.9738304841293	1.47409568569176	25.0596461345945	53.4908643866096	1.44537946463506	1.05209705656441	22.1711608068683	3.49516100853304	205.502256526447	5.56723636826884	53.5457719236851	0.303590277206673	8.35444854365868	2.46136966025697	2.14611736716331	0.708935878052898	2.07882803278629	0.637090625327336	5.57286211508384	5.33144963560518	-0.659461116343781	92.495619365348	104.909192507524	1.92170047129201	79.9540881349166	74.4996346762179	3.78158249739651	3.63680972924789	0.0275568594550608	3.05081520638256	0.585039758057335	59.981729215547	2.04066431111102	3.81783271265372	2.28014954971403	1.54596162242628	1.32120133214532	0.878922336937825	1.29467480127339	60.1728790443601	8.54986646917847	4.21430570726526	0.852329354903679	153.976902930382
NID413	26.4930550562647	1.2350771960698	17.9311744968949	48.3572506874031	0.973556284233345	1.0599634339686	20.0025794253131	2.6570414041098	98.2041246539478	4.65485982540265	74.7248814814973	0.424600692615658	8.56226913523131	3.18985979557068	2.37391644480903	0.536081116928179	1.82563754984488	0.473437727155511	2.06305734572159	3.8474316548594	1.33818761161545	88.1417242363921	95.4749517874359	1.9408027838915	79.5219407197971	67.7715924966705	4.12786891582627	5.63891930467846	0.00143903109579524	4.29558158124336	0.680368713637334	60.0881298948672	2.02421293404421	3.00935352143208	1.67413885667361	1.09964311407056	1.14608537719315	0.257718269459411	1.84574659366367	60.3321581464215	8.72083132836857	5.74762669391016	0.368568427697762	96.0417255226674
NID414	40.538618091501	1.61985447863252	20.8961284923338	58.4455959577927	1.37146141459953	1.01762548912323	25.1087837390252	1.77830334339425	118.70501565566	5.36532710025822	26.3833923724651	0.317284581638933	7.61972019464799	3.07354438730814	2.18473585893529	0.446459060449354	1.28910153328441	0.372236784813108	2.38614457693038	9.63308227621461	0.196647447256023	83.9564438606235	100.725021766753	1.96014215575152	80.9186512499813	72.4952434326467	4.27709500391842	5.14661903982802	0.0313038401350598	4.02072611114508	0.890534643255151	59.9566544339158	2.03294209533073	3.70855999860832	2.69629820188049	1.41914199056265	1.29317528222718	0.201959598852718	1.92840542586461	60.1136915499301	7.22448101352688	3.23582282617478	0.855976781697947	99.3285255583603
NID415	31.3528894182004	1.44822672446493	19.7933743815854	53.3348727151624	1.19996053192473	1.1420929309533	21.2293097004264	2.95407032978757	112.576824623748	5.1372411318811	72.1355953214767	0.38654170508676	8.7307697219421	3.2076203178925	2.61997445874219	0.639609468213896	1.92952758920115	0.553081264529857	2.00462839211439	5.6126949108021	0.535278608089786	79.2450299651956	83.5391411575725	2.05247777671151	69.2143889693256	65.5485782083002	4.14967241927992	5.18104034611941	0.0426991843237163	3.48609793054957	0.712220524275565	60.0023674066323	2.11655721038216	2.24445988762245	1.34646091535888	1.57874851126116	1.43770130630241	0.463597089011715	1.55472939248188	60.1214231034639	6.58747350739866	3.92027613180593	0.451613348244831	102.416082838114
NID416	32.8948397308604	1.26233346876705	22.061599269366	56.1852493504918	1.20755021569685	1.02450397207041	28.099749065243	3.05207284073295	182.739538037429	6.69138668914075	21.9212282626879	0.165153904806735	9.69768154578935	3.17965112570619	2.6958744855402	0.860610760368001	1.49222802914894	0.59159781808662	3.02123707874213	6.60157996924554	0.548700579532896	86.1301346507055	89.8295536814646	2.00000656887512	74.1669044195359	68.0841092330136	4.0676888005152	5.00864211519369	0.075229548186533	3.73039400297811	0.331528432756	59.9454255402652	2.11896441143289	3.69793063200279	2.02534090174816	0.982238510330647	1.55147641573081	0.472080512663573	1.71272878779425	61.4308392640319	7.64241732008451	3.99351132887639	0.573063608502574	141.041166874988
NID417	27.6798134348772	1.25462155697476	26.7014639952397	53.6747557944581	1.30005007062613	1.99317228940944	27.0184752541859	5.46591486539099	165.551920057594	5.9744698179237	78.9626321991454	0.314808318949394	8.35689340033569	2.19720629793866	2.09473186772571	0.702019000021479	2.14894308815285	0.637902015761168	5.90801232078744	6.38886077927588	-0.917073636879493	83.1280670811897	92.7425999671232	1.92924391260747	79.6523808876048	75.4474759922329	3.87188554827137	4.35553367584558	0.0174182898896404	3.86804602639046	0.789406969733805	60.705598521595	2.06262957894887	3.62709172334211	2.43616845134417	1.00613521850472	1.10236095645326	0.852682232448065	1.42377976829895	60.2997736736014	8.40278428095997	5.09423648728637	0.775689567461275	145.644259920978
NID418	30.1336221598013	1.23015571862483	25.526111277791	54.6443202173422	1.25170468657909	2.46825049447246	27.0611719320126	4.26019018170951	176.646604146955	4.87408273233566	82.0981787810851	0.298981688282131	8.40204210300561	2.1423856538244	1.5971441540691	0.621850779096736	2.60193038609088	0.534386853030969	6.49308538051177	5.87320126787514	-0.464408744475977	79.2057626880704	92.1392618599914	1.47091587924395	77.0891830184362	69.8096505187771	4.47434444471965	5.04367527180982	0.118337306089713	3.81554605066219	0.214687380420375	61.6541091050297	1.94833244793172	2.88278531084788	1.63275196198049	1.03528854878481	1.51177980533007	0.923519960945978	1.92534116722986	61.7507921290859	8.5618324800166	3.46493983839462	0.335718906741266	139.93870611797
NID420	29.2747288070755	1.13105422300047	17.2724849061467	49.8366401764673	1.04969634888454	1.03867247611231	26.364127818288	4.19637939931083	170.632510592541	5.04389751618844	78.384808952489	0.359212854809845	8.28391441489095	2.51431180345736	1.95976485530098	0.606252979660398	1.96034429693481	0.466710032850087	4.67165979160994	4.84486434401597	0.551448855291977	88.273200944598	92.288346706326	1.99595395500481	81.0648548419408	66.4032905194695	3.4590441525963	5.06929980188257	0.112642307059058	2.82909347188714	0.76460863504375	60.0135059874753	2.03150129793806	1.84341062511639	1.34909567569794	1.3133346704502	1.18497483757032	0.361784374992212	1.73164192730161	60.1287836132455	7.80148853508694	4.76111339750583	0.157012392144171	120.126756999025
NID421	23.0537438591047	1.22142543082468	20.3850792595274	42.2795171923053	1.26134531049499	1.0784308733355	24.9757673436499	3.65351200717052	165.647734407312	5.32261067151343	95.9545999902035	0.306542073731291	8.84502784849115	2.46991001887054	2.11209324320321	0.742511829043399	1.74306039756861	0.587494268268397	5.73747828636055	2.95891173123531	1.859824326574	91.0283015384528	86.3152519496913	1.08340350746113	69.2758171504213	65.9628530908799	3.5891639672576	3.24508488853402	0.22127437095394	3.52715144919952	0.349673545950449	60.0809140606358	2.14588472299703	4.52907534394405	2.11822664458078	1.0451953869396	0.958086369170031	1.33673831127721	1.31725022938157	60.6835147021155	6.9651961593332	3.42142619958609	0.501340461367233	135.105985896259
NID422	28.8287295970155	1.37459313257592	22.4546564776012	53.7434907501986	1.35342472677182	1.77406399981513	25.3013046410609	4.01805124156367	160.299857122362	5.69164576513167	86.3118829378455	0.270170716586802	9.21922130509187	2.65081676677528	2.74629697234372	0.761064148646602	2.33302440394471	0.615501844718827	5.51594026957174	5.44766943526937	0.454986781603963	85.6929772109798	92.0798447616469	1.93809631100593	79.1638744188519	72.0575528475691	3.72793018375725	4.37617011052445	0.0552662279704608	4.22953359133392	0.556275357115365	60.0824841165058	3.33770361434819	2.7427247845841	1.81784237395447	1.5325883828317	1.10606967171865	1.10527304303743	1.65366133256311	60.2407739549513	7.87427626177807	5.38593411520397	0.604445625736268	136.395198756911
NID424	27.5135474732132	1.34271637235377	22.4286978527856	47.6641772312238	1.31506030803382	1.10669410315805	26.6256736563439	2.35998981176394	188.790863977146	6.09641705972907	87.465481208835	0.318284542947729	9.45325191362814	2.76490290584498	2.04825991975223	0.7206571271846	2.36637677850654	0.616371323466092	5.84594561017316	4.3093859146454	0.960037268597395	96.8244432650614	88.7972669526179	1.91804037839075	76.8030264158336	67.1014065338682	3.97322467575228	5.35991929057659	0.529911069269899	3.89235856930902	0.436045905734152	60.0529785114303	1.9894447713739	3.16497742562721	1.91481052158498	1.61581470430074	1.00412536180418	0.940445070313733	1.83345141491087	60.1091176783934	7.97945442199032	3.86326688165058	0.565946132784742	126.608067184326
NID425	25.6439352916865	1.25701746009685	21.2732206424725	48.6148808920351	1.25006372485702	1.59355366976777	25.1205008799699	2.91555089266036	152.934058149228	4.75215712958482	73.7481586216173	0.338040481576461	8.92556139810753	2.55919465979686	2.06109481568198	0.751352428289743	2.09611199427498	0.577897185977409	4.58068958637922	6.59529551668849	-0.628644900781238	92.747316985886	92.3446816392436	1.95658394043815	75.9295550930667	65.3016413632399	4.33168702954633	4.66527673384763	0.0832631534911619	3.65893208130982	0.213440742020404	60.0816648591451	2.04645746780769	2.07279322739977	1.41192041882447	1.11043722806564	1.55914799125473	0.475370638870038	1.85870527748148	60.2037807690127	6.86799084674242	4.86562367866909	0.241844806187831	134.849187096142
NID426	28.7952717493536	1.29302388219464	22.0652929395115	51.3100262120974	1.00002947349604	1.098156610601	25.2606798393523	3.22513492421374	115.980848850039	4.44356647148751	96.7049604466185	0.423397182829235	8.6523754938671	2.54754083724483	2.47652375893576	0.824523039649914	1.9392782866719	0.576787334290812	4.19885334505102	5.31041598176388	0.440401417125962	74.0908513913812	82.3226549214706	1.96215963993352	82.0772000685462	65.7063349091748	4.35872597182064	6.44065262861843	0.466270968565792	4.79924006945824	0.90873091409341	60.0711487358496	2.05789243069302	2.44916925531135	1.94194116981745	1.0691293955943	1.0830576043717	0.259895646006452	1.97956599972718	60.4885660254702	8.12070524954245	6.44099777155569	0.765990065725748	120.996812404944
NID427	32.1159262411495	1.15838035981401	19.5908909381361	52.32897067697	1.13807701033633	1.14862171109339	22.8351371513979	3.69959652468082	152.21201000305	5.51744842435898	77.1504381708153	0.361808435038184	9.13541037909644	2.84249641952841	2.48851196256732	0.837187691868159	2.0417224409518	0.604475569794591	4.89633848974731	5.43675434510449	-0.692993306993094	87.5584613263955	94.2900330418685	1.95571027934875	80.2234597702591	70.2497488643148	3.91234795573417	4.62245949023604	0.0223093209127723	5.41296815567723	0.521568219485948	60.0823508222198	2.03388306559637	5.22006409778676	2.6750243728141	1.04228264297431	1.17934174116884	0.723325597509236	1.39954668096576	60.1234690834063	7.94316775070869	4.16226879081821	0.542950344712662	127.294890822677
NID428	37.2760098476957	1.34156249678952	23.5309337157462	53.5307430634694	1.07516728632056	1.01649110484093	25.9544980902541	2.67216088692591	139.791254796653	5.47842600032239	75.9777642496343	0.462088329027976	8.60039371067016	3.06293954742506	2.21449052478935	0.592503303011885	2.41804615570637	0.609861126871434	3.49872913055535	8.28674407255959	-1.77633773462011	80.915566326043	87.6158187837461	2.02379842282128	81.6518109412615	70.3496149462539	3.56064968923676	4.74748387350666	0.409779223090876	2.65215679690951	0.94243937479818	60.0072483523194	1.95634360800963	2.2540086478572	2.08633042698803	1.00123816024563	1.01071123734611	0.838078855664449	1.19003287897	59.9234489438275	7.08053607124472	3.47584453497751	0.456359221408075	105.845017815116
NID429	26.5366355446948	1.05937449872265	18.7978013605525	45.8935952310868	1.04473581518596	1.36854768964639	25.3042040693241	3.38210256952144	152.693725395104	4.32500338566815	68.4084664904719	0.321522998228271	8.4608191195555	2.39397300995818	2.08019498955022	0.748917896515486	1.9310555997637	0.592374635367633	4.56568635326048	5.97003652352649	-0.857311895740744	83.7836396523862	89.2717966886325	1.89554314797122	75.4281162924102	71.1969258815274	3.50115762214643	5.85159280341644	-0.0297005662927801	3.08317373010459	0.221710086862626	60.0317225236382	2.01281290137369	2.08809058301186	1.18236285851307	1.16439364830564	1.38200558815134	0.418052036519234	1.86334663707471	60.0988150665564	5.92065383562329	3.90375666630455	0.135908210143058	125.076702830023
NID430	23.7255657623361	0.987793501132764	13.966909723251	36.832957543117	0.854983490592737	1.01220369647498	20.5735713818398	2.99364240671302	109.392252323135	3.81716002562833	84.4333658582579	0.349537262660956	9.17363113209924	2.80070563976363	2.61057137390249	0.692197167123563	2.00794154102037	0.582318527972023	4.35913991815303	4.30804189090124	-1.22660982085848	87.0555647082379	94.3038257761251	1.94445930241408	79.7320918303056	64.3978433928623	4.15148407785714	6.32179053817301	0.359606100856969	3.94865133119463	0.414046190864134	60.10130536609	1.99646809807132	2.48055182876372	1.82087063248827	1.05785789221241	1.75819428580196	0.621915733076628	1.86523064538854	60.0653714662435	8.48046137587261	5.41713599778417	0.50412249521319	103.954174254164
NID431	32.7225167064621	1.22001078476323	23.8965380828115	47.2989530620961	1.10503880983723	1.19893406347202	24.3742559324081	3.38111103481579	137.994039064423	4.61616631383692	81.4046049266917	0.334550508561246	8.93648828344051	2.91850994035061	2.47605448009371	0.750760983988651	1.72126783511796	0.648639426660505	3.79934873407772	4.85070753030951	0.0538307110922021	84.598114394784	86.0986738944329	1.54732742272399	80.7326481459813	74.0808495056618	4.03800615502468	3.87978177268631	0.0413497306250656	3.64318532023968	0.850921741475923	60.0316520667563	1.98656241832377	3.69744163085367	2.01818813563596	1.4485071606521	1.37542138255082	0.907294430664572	1.52602197929492	60.8664548354356	8.55021619680412	4.69045401405063	0.548395653913288	105.949304466921
NID432	26.8202134672566	1.10084499301171	19.3562048035441	42.6625446207681	1.04176618059892	1.21180127051067	25.3049366442436	3.33772696626723	145.736037042991	4.80227378919319	69.6180019603842	0.30163791841447	8.48216827261849	2.05686607542774	2.87386727615664	0.823801438033947	2.00280643300223	0.57773128803737	5.7345818686822	3.33712947475909	0.909239464040959	86.2597887122211	97.5443110030961	1.98029723698004	71.4577294309698	65.3563275579037	3.60877589192882	4.11810652873387	0.0802105175325828	3.59423554660541	0.409920108162255	59.9866122123316	2.04952209904976	1.82263309524578	1.47016680026546	1.02659892638152	1.65223301749245	0.774469606131032	1.32085269220854	60.0122725441062	7.29027809131779	3.68176463918527	0.290510017266884	118.261878830903
NID433	25.0799390861437	1.18316766635831	28.302679734263	48.7554698118141	1.14911714986468	1.45494537500493	23.2589065172847	3.73499415334787	163.197143021681	5.26081551784167	71.8185014702412	0.3477950827142	8.24366616826109	2.6145327070875	1.94460240470071	0.603444097768289	2.20972627168589	0.513312182116328	3.53038459533212	4.61266503737086	0.858559405491782	85.5600587024139	88.952623520359	1.44971812294952	76.4124060474284	66.1896509505864	4.31834716039655	3.8060906097598	0.580622787369916	2.17046501744054	0.674788244306217	60.1061749774877	2.04274507372849	2.05441704230504	1.27545660398524	1.04730985284699	1.15077615429744	0.535712017181625	1.56877900965205	60.2165553031082	7.67738612086581	4.27598537814891	0.409178851723559	135.73307764839
NID434	24.3879072638906	1.67864061310249	22.4019125566235	43.6781176992157	1.70981923152926	0.992595994924824	23.3631191283095	4.77618130179601	188.208779954177	6.25955157141903	63.6940982766703	0.306029757135745	8.42105096973385	2.64917202794679	2.21264481155741	0.80478050261102	1.84518909039181	0.557638642951426	5.52707491456902	4.59258123312574	-0.322667533827539	84.2987258239027	91.0892457444679	1.99872475792494	80.5088892808256	75.8506694319873	4.27905372046942	4.61480231719183	0.0124532331064273	5.01600654147684	0.450491648842519	60.0266191939856	2.02568052847939	2.19175327477814	2.44716772171648	1.0603805254453	2.05258244389041	0.579474877841464	1.95666564139676	60.1313247618715	8.13836184678008	4.02936616235339	0.768198791463547	133.301112693562
NID435	29.8465659281473	1.35931619809038	24.3511312033788	56.9429671874869	1.35837933611154	1.64284555098997	28.7800868511362	3.74557141225	165.688810925725	5.82431204947484	80.3528448288536	0.292089015362644	9.44618787871698	2.58737005700952	2.78168045679516	0.763026309852138	1.8381587468632	0.714925172573065	4.20540330165637	7.98262248232047	-1.01767462649409	88.0235431360147	98.9946213369841	1.96112571721793	80.3202518164381	66.0070632496089	3.4400687770972	4.86946638168878	0.00425726231502277	3.53202214932006	0.903591340061447	60.0208986964958	2.58961953822751	3.36211215209365	2.22315383600232	0.998346391262625	1.13714426282481	1.24482173046504	1.41079802647477	60.6640100015274	7.78052333351414	5.70307556557693	0.629391092808256	122.497559985319
NID436	29.3867811497203	1.37298503702585	31.3361834239626	48.8310712584007	1.29273504721434	1.04393724417838	25.1030728835596	5.1194504675765	180.768068181417	6.23182080319736	74.5670180738714	0.348588006451511	8.17775772818601	2.44280779705594	2.27422570412739	0.850049579718648	2.09638652272758	0.606803889464554	5.17288531668995	5.21280697414341	-0.225726921946055	87.1459385719218	92.5304287104994	1.94128337042285	79.5808960435893	72.475163045048	4.42211548612362	4.74641105246464	0.0451047694725661	2.97926562375766	0.891447782474969	60.0343464418401	2.0041282066693	2.40090674322001	2.15863666350906	1.51941317573202	1.18354206575635	0.624619327383495	1.84780133039718	60.1451092589282	7.50085888182283	4.31180073565393	0.53583654214129	137.675406213481
NID437	25.4274323661397	0.960302373649881	18.8933545369024	43.9786411642413	0.939140166465833	1.22345044679255	23.1277394726712	3.52703612309312	169.241570896806	4.39913195945361	53.0896274476486	0.301643281964755	7.55044466721676	2.11777278962899	1.69346012853093	0.640652398799474	2.08788295501799	0.466925805094825	4.42603824245623	6.47032247038985	-0.168971803886175	105.353787872586	108.40758525956	1.31569085526397	78.4041363184187	75.05209870572	3.84707066729926	4.10381418503578	0.0356870490581775	3.28438926651403	0.842419700166076	60.0627156213264	1.94402830183165	2.71816582431068	1.59015633587029	1.06917996718169	1.16362309333254	0.604941410151405	1.7740832187594	60.0739643643774	8.30746914009387	4.83837995004804	0.351259948673284	119.94372113996
NID438	31.0582220845828	1.34210506494601	31.7370842212952	54.7668376418671	1.23885564585102	1.19140737386923	23.4428850839245	3.28896551143038	139.781011215076	5.29147635370278	71.5187094039383	0.326418138998675	8.53551923266354	2.8595706928728	2.6649375930105	0.728212761964966	2.2404857463641	0.55156935618045	3.7102636852849	6.81650232173092	0.153020227252851	77.0260160285407	87.3359504118619	1.98819749864782	82.1158101031122	70.7921126698728	4.56481939102056	5.16014498317856	0.418260823438204	4.75908404388556	0.913978117688224	60.3812612329872	2.00512415044063	3.32802060420045	2.16296371990459	0.99469744526802	1.07623650759926	0.167453463971061	1.60379461775271	60.4582152140671	8.25053895552015	5.43345828773857	0.764951213094017	104.929622969906
NID439	24.7955128182513	1.18383625386828	22.5185388152848	43.6451324135451	1.17041559586679	1.05144460289172	23.9991606911771	3.53207531182082	174.939213906928	5.5622415699285	80.6157933818128	0.302931703146165	8.76438754205241	2.49180030140403	2.52729480326283	0.656800782969141	2.35012992025907	0.59201439965186	4.97484540733386	5.75307510373219	-0.128521089680715	82.3884891064942	84.24990851052	2.06005097492921	70.0054512265554	64.8840696000154	3.91216634876129	4.83525972690567	0.140716102463364	3.73745295663415	0.368301060063307	60.0138474754414	2.07109802046115	2.1962301818131	1.26901533592677	1.02755344861458	1.78590757663689	0.831663102931358	1.19783999791296	60.3575344004776	5.43002088716804	4.641802924375	0.17102242136721	140.456599355143
NID440	23.8765993937621	1.0974245815586	22.1211136675497	48.4457807981499	1.16562277187425	1.10192293241805	27.1084366420304	4.84910365871174	166.878082850285	5.8491712688794	68.6457940473434	0.298372021848517	9.11990090538972	2.50865458257621	2.2861826144999	0.690675725953918	2.04885034692563	0.557633518310386	4.48416196150699	6.34720628289725	-2.01405084745459	80.8945464306091	84.7461613725999	2.04116004731977	81.4587455973981	66.0480197213351	4.06748504061264	6.08750684016258	0.052313761076367	3.38590321941867	0.300005854699062	60.5674863408835	2.0661156906714	3.32122654962589	1.81222004979696	1.55490049214579	1.17487878086283	0.827946770515061	2.02077497488099	60.1072370128346	5.99433615153564	3.57064634288474	0.445173922111284	135.192521470322
NID441	30.2828495693274	1.47863870289347	20.7620283390248	49.122626808983	1.45744179930693	1.9878242350829	26.0201838501723	3.44231138052222	172.828634549742	5.50783618786844	63.491264711933	0.309132082975064	8.46721152620307	2.44634187633346	2.06532383111786	0.760738735403387	2.39533286169479	0.534536201165044	5.83031330550143	5.44232474440609	0.173412164430629	85.4418886922858	94.4682337449601	1.93367536938703	69.357303691288	66.4853127784634	4.15576420516361	3.05611455127324	0.135519467534041	2.22915955244772	0.329632735530333	60.1119576745878	2.03988748558926	1.86670211708748	1.26487734155912	1.00209614833784	1.10068917026124	1.06876912427146	1.1206144036342	60.5886068304555	8.37418552008515	2.51856447502079	0.132427635478291	136.10554252008
NID442	27.1881964459668	1.26981472110732	13.3282346264345	39.2131010454414	0.913882489669146	0.992064679304821	15.39860991112	1.42564674793986	83.3157190554234	3.63021299294437	80.056010473856	0.395572604792632	8.64750177523482	3.22345989823168	2.84009980482516	0.687316363184991	2.07173148001587	0.525107850575042	1.76300693963756	2.3843410631479	2.55605915449933	77.8910671781569	81.8043233883132	1.96539327964305	77.4687242127513	63.7415782541148	4.02521787680309	4.98035271723704	0.362422240608963	5.48498726424691	0.698052311524379	61.7415594200486	2.29734055189013	2.32891196578457	1.57101003756757	1.01471068319828	1.38962664435088	0.906785504885311	1.9930748503202	60.0590914688427	8.38993508855292	5.81037476788506	0.0244764193878375	100.4112090264
NID443	30.3935330236151	1.13127011210214	13.2708715666584	45.8135508621683	0.934650902826984	1.18282639341063	17.1894942162223	1.61781387274986	91.3858738703344	3.39595291576809	76.0946858700407	0.382409231500832	8.95842613498003	3.11486757153867	2.64687178120412	0.631602733196724	1.95560305502845	0.56771409168441	2.16751093530155	2.94965746658584	1.65290969650386	84.701000612105	90.5738517842306	1.99830706353474	79.7640572595691	76.1188739385016	3.97564156802046	4.3295794604713	0.0100737549212212	3.94746380430885	0.795692750948716	60.4219287856901	2.79747506293215	2.22197111409026	1.88470117261435	0.986043952668652	1.06873867750695	1.03115456998212	1.53226702452071	60.5628711389519	8.10303144085618	6.2358729169107	0.849827785528924	102.309974816542
NID444	26.8690019149281	1.13171651626041	15.6282303493281	40.8587353563421	0.934214418404075	1.01581652746151	16.411586653788	1.20008740682513	80.9025752461585	3.14269523120393	79.7829527272617	0.380535663317704	8.81636679081858	3.27325478204033	2.91104907409417	0.563361448154257	1.86028144414263	0.530165555982195	1.80019723914741	2.39168840910788	2.64386458986418	88.441169281477	91.3065102443224	1.96586380828907	73.2911201154561	63.6188567098052	3.87500020553205	4.42910473508696	0.0693635464624361	4.46508920485148	0.551739431052516	60.242729268706	2.87642646378311	3.82501193570599	1.97935630722512	0.935671373817202	1.13142223986968	1.36913465918166	1.47909719611269	60.1206452879293	6.85433960518003	4.07925986721594	0.530813416363437	96.812346368495
NID445	29.2878600746992	1.23192351614417	11.5280186258866	44.4160683980495	0.874883162423919	1.01766751091767	15.0643872572598	1.17585564856394	74.0211351801428	3.580731517103	75.8982938145416	0.390548437310556	8.77100714249303	3.25449216405396	2.84004796700555	0.707513094883309	1.86054611554762	0.541303497067915	2.04659045355034	2.10244378869052	2.80496721834608	89.3599495898258	94.4291077614049	1.92910618831604	73.2853240678049	63.4291805003222	3.80398285403685	4.49830123601529	0.0436467862582428	4.19448061707192	0.523453923578733	60.4136975778333	2.12196462845502	3.88823335873468	1.82560072312122	1.43222248943749	1.94360056351735	1.00123532073852	1.88477179407296	61.6269694928498	6.27090127155058	4.1418311319665	0.580847269411043	92.7636459060174
NID446	30.1938935985629	1.31937213961587	17.3226655508043	46.6843465513254	1.01398193212419	1.10048655456761	20.3965959174091	2.7012780893512	121.804690029833	4.11238408250724	61.8749765614179	0.348105677929677	8.38943512060518	3.03772235893971	2.46281703810198	0.580948868109934	1.96032911379943	0.588345275528731	2.02241942577984	4.62637009288044	1.26334633298	86.7541965876813	95.6896263064548	1.61500284298056	74.0898119262062	71.1680468589654	3.02773604124976	4.52412575318225	0.0254774043197263	3.96248312168487	0.59354782393498	60.022010481252	2.06183847618573	2.12773138263321	1.91579570106841	1.05471796345893	1.48154206131273	0.907173127046302	1.52499393190191	60.0941689693575	7.97274742719007	3.65187591647672	0.156132955366015	104.076289284719
NID447	26.0801449661852	1.02631318358407	21.1840517426168	47.0511855439928	0.957731791615643	1.29531498575826	24.9034226957603	4.03816863340827	152.487206220419	5.14592522492093	70.1895145275611	0.367146430806952	8.61713764132224	2.46095299626035	1.90443910999389	0.670251018504225	2.34043549642577	0.604702561082753	5.12004562560648	6.60868909111064	-0.488253709352841	84.9127983080855	97.1603256249069	1.95166293822986	81.4034113179856	70.445619629685	3.77160072206212	4.60920537797593	0.0489694185379246	4.78528846135394	0.864702554561955	60.0387698492767	1.97792584092202	3.07658673151889	2.48251782049538	1.04699557533178	1.03217713963935	0.32384561301855	1.94978004843196	60.8340586199642	8.43827318714301	6.51621233241192	0.612848766279724	119.568319523915
NID448	27.5416555194392	1.19252950680139	16.831262033933	43.3136586070862	0.94835438168916	1.04314840230503	21.1511601351725	1.21060736559868	163.058576813602	3.66543936206536	63.1611225996106	0.329402597859649	8.00592551489081	2.44742207410335	1.79155791063907	0.431906407125261	1.51565634175325	0.38579260990603	3.12525717253763	5.09220017596082	0.748538939180628	88.7325818282739	94.2750791552534	1.97954851684237	74.6661403945414	68.8268805163565	4.44727205446461	4.54939669561907	0.153454289210378	2.78819786754825	0.580096298938422	59.9109747423401	2.06701990035252	3.45584990712037	1.87692138069359	0.986789585161205	1.42484893094798	0.58393630237656	1.63169905199167	60.1310419007532	8.66069168995429	4.14517371910206	0.510278742405729	110.628108262641
NID449	31.1258055401815	1.23211660263068	14.2783654608359	45.584669343662	1.11019453249603	1.14566027482586	20.9536610979038	1.55854857210231	115.883661160229	3.84024730585382	79.582642631667	0.310873465317019	8.07384996936162	2.48852830746011	2.24016202120599	0.5819276297006	1.59575181682431	0.629084005396097	1.79640061111492	5.08743250349825	0.882032968521526	80.1277995719988	94.9180935844727	1.96829912835501	78.9172651326287	67.7172489942154	3.79812641996142	5.2417135980795	0.16319964158949	4.71085330979503	0.925742681540649	60.0376740925754	3.24043232709756	5.21072001849255	2.36990443173918	0.986051638789214	1.370737913234	0.967185164530255	1.97534571986759	60.2022437737037	8.42666600488628	4.59149832478125	0.719869882359396	98.3835275745302
NID450	25.5954485208018	1.25513953351069	17.196557355826	45.4875713362488	1.12466517976904	1.09984937506068	18.7129589911975	1.83917387480469	106.878414423562	3.84181156997381	79.1703494103086	0.389839509650372	9.41073409692392	2.83837352624567	2.49792060631764	0.534623004284396	1.92402456253586	0.52723432504594	2.92282835754241	4.50018286689192	0.439111284343011	81.491563345762	86.4787429550114	1.99607820139068	81.4083867057062	65.1870844189722	4.12446141013864	4.66927354504969	0.0522404726958184	3.96739331346618	0.91981319966151	60.0127370335258	2.74942130383424	4.47530448537669	2.67509263001815	1.00560348158753	1.01142067765787	0.538833851386032	1.96779123453947	61.6136881093405	8.71296670346615	5.62574341428342	0.888880873819771	99.2370842116335
NID451	30.6190310850705	1.32034345041543	12.9398747887503	51.7469804867807	0.926809240979507	1.05979245979855	19.9079336099604	1.96650764177932	83.1704428927326	4.00243594240126	78.2140088684263	0.462298297876755	9.38023049452894	3.12958430818306	2.50748495194461	0.601145904303492	1.99010647537184	0.540204245353546	2.14618380865954	5.24743054088193	0.73167066918458	82.4759346349045	88.6728489530532	1.97324407138293	81.8231024884478	67.0496666886693	4.24444814061581	3.79169855976415	0.0270623394701863	3.38076692780681	0.920053320896732	60.5133122102524	2.03695612531409	2.07255626158703	1.50459704238848	1.08649907755838	1.05587438657461	0.777176901612066	1.9644069592115	60.3038151647488	8.3497019250246	7.78532423359866	0.876689131782237	95.5300634182201
NID453	32.0842318257075	1.25194705633311	18.5699724645624	50.0674295022217	1.11766473044708	1.01465337334665	21.8362592335002	2.3446763232852	116.547346031833	4.63408451832471	68.5704334410194	0.342861913430944	9.09858005364462	2.86133495285307	2.4425318165883	0.739306063776473	1.47419133416177	0.511248185781175	3.17801451768577	6.22816333974102	0.447044362750497	80.6174405014743	84.9900700628549	1.99606214648317	75.8961431818744	75.8361706182379	4.35010684318021	3.98729989310851	0.0534890721154142	3.67037014062581	0.629641266059678	59.9454979648509	2.74788645246337	3.55068278295065	1.94624151228912	1.00256665137344	1.35890378872572	0.460368033971703	1.59478469401756	61.2379223569657	8.39834248719825	4.94746268881958	0.903480655466587	102.573934975579
NID454	38.2951564918901	1.56300739895094	21.116269112192	50.6104301285873	1.25571886823074	1.0087833822421	25.0343258560215	2.68506290649132	127.15707477285	5.36699418035898	47.5778836097559	0.297313726044353	7.61305123969194	2.46064387379398	1.82202470630639	0.786204932368557	1.9772695224581	0.71434231876984	3.0552078821706	6.43084372332121	0.814996163424729	83.8600757383419	96.6243768766845	1.92817937578028	78.6093117173344	71.5656232026101	4.30743195393953	5.47545524926706	0.325082066284195	5.29663746562177	0.930005131349494	59.9635474210818	2.01216469125362	2.71539371031573	2.41472183405112	1.0660478651807	1.55889099858137	0.972281066437509	1.08581825849357	60.4695398996172	7.97549580194672	4.17061319137425	0.857898859400998	103.932155294776
NID455	32.3557301979698	1.1131743588071	23.6225943412705	52.9401153647587	1.04545062305953	1.05446086604644	23.1519983858159	4.51961628453692	146.611797734162	4.28976961680445	77.3177236144047	0.336912337727526	8.69810235014248	2.66771914554755	1.97645097449761	0.806939152598108	1.43925432489049	0.452541228017284	5.01953465953357	5.98349198037651	-0.753703356663383	75.1869705856766	99.6359947813883	1.94267217368833	82.3054130991738	74.0797776142163	4.31498124330348	5.15181981933462	0.00600055913465058	2.90583285294569	0.868921754142033	60.4262094843358	1.98417900773586	2.64834838691562	2.00794897187569	0.980723385010646	1.51751598215943	0.515663752067965	1.90493866728261	60.4388767184496	7.6042215677604	4.8176363012277	0.773750392360063	109.892851897412
NID456	29.0315795140165	1.57394807113578	19.8916427039879	50.6724573862543	1.37860403822247	0.976749042363341	22.0615786357506	2.18217500641334	136.932293879539	5.47159964000964	39.1485476230277	0.354992600965967	8.08037142156883	3.37489145431784	2.45033688478507	0.69768423509165	1.88308066660673	0.495628741488245	2.81319271288684	7.41374665579055	-0.596082776803323	85.5689847589382	90.8685602644049	2.00414514756884	79.4609035650327	67.0566353091703	4.59519101872483	4.01854977707176	0.292107679284591	4.64379770715005	0.669903749503327	60.0277651339742	2.84077779996105	3.4570746676819	2.21383553878699	1.02878453045341	1.72391039147372	0.881892694167611	1.51312458220273	60.0839728234359	6.12010623540424	5.4456520920418	0.7831861336654	108.38327806207
NID457	29.8170842291703	1.47432337960514	27.9088303147587	48.0042303641393	1.44492130590418	0.960366516338333	25.3662166233489	3.54545872208347	178.019196825775	6.12958836780124	51.3957555561143	0.328849098764215	7.44796568357275	3.01849196371363	2.20872849239182	0.790610736421517	2.11575095164073	0.58647890185074	3.00940050953182	4.81321170010168	1.19482565471211	86.9857469004075	88.6498164852	1.53335719895203	72.2075559388613	66.6595202367097	3.27017771198765	3.62428671123525	0.176613484462074	3.34135772353701	0.393999532018602	60.7598544829869	2.00276431326358	2.5658749498281	1.51728505280545	1.29746863456671	2.75275783253706	1.47569291520437	1.25997920340136	59.9431336134783	7.14966364469693	3.71924245209981	0.0681887483542392	122.321334812355
NID458	33.1816961884238	1.53387525989311	20.7404303373283	54.7395059509393	1.37393189558855	1.39292002325056	22.1929100285784	3.35376493905799	131.870380518697	5.33270011494664	48.9407448311108	0.294919208454566	8.6468081946179	2.52060500564361	2.17867142409421	0.715920404414703	1.84238810375621	0.585976801226641	4.25739573416023	5.52811146059619	0.415765687868777	87.9720526572983	94.3953783368855	1.95043110869165	79.2130884835313	75.7889226970167	4.08315404792878	4.39173134664489	-0.0231396401264634	4.11549649641001	0.552047579674306	59.9786849473396	3.42190800139493	2.75382445016357	1.93627614172484	1.0319612016172	1.55920886921385	1.27321538996775	1.91771778883034	60.8640240043099	7.11104499188936	2.82766242096848	0.484846420514871	112.324256764976
NID459	23.9094288001325	1.0246670079179	21.1152318345592	35.5079541584299	1.12611003822309	1.03061002261419	23.5311629501296	3.39570831873248	131.796202175343	3.48636750137463	75.573656845089	0.314905134787965	8.2262586936886	2.32924339161307	2.2645239693829	0.771754987383706	2.0416178311172	0.627072168104241	5.60333354998665	3.754384422386	0.365252260723326	85.486816740908	88.1054391641114	1.57353711680852	79.2113072715144	76.1164221327087	4.122444153684	4.51889368303192	0.0503718152629921	4.94318093731222	0.399151756098068	61.1966138004178	1.60875039364166	2.139848454169	1.18497939385117	1.11937208535535	1.38181939819534	0.495464343259234	1.99157612505414	60.0309567936283	8.64998812529657	4.06315741188545	0.467003649428478	118.537985297967
NID460	26.7615255110549	1.28424756117734	19.7861163858517	41.720629515665	1.23087576227821	1.48321938795891	20.6056955099903	2.2912045681008	135.424531155085	5.33488726137914	80.7151969698389	0.326196335375876	8.81157444568686	2.64013847462955	2.32431872752923	0.798380679462279	1.92635647758782	0.575428526731479	3.92186672653136	5.88917433803159	0.133660106145345	80.6901735556032	82.9333765246378	1.78118893385686	68.2886732049762	64.0678653283323	3.99136342042656	5.0254097333887	0.0641391881227608	5.31418028308128	0.301117486616745	59.9859024364449	2.0480782510468	2.56937780546607	1.18493298248949	1.00886828186066	1.26607721625838	1.0331497931931	1.12473596041118	60.7077889555074	7.47339824734063	4.44670832905661	0.145515309113516	117.779202844391
NID461	34.5761523447257	1.3396592918043	23.6605760299241	51.5694003238717	1.02941928237128	1.05637266731135	25.660359755247	4.07836735668974	138.441697444971	4.82986405058733	53.620033255653	0.313326054142166	8.96379670140426	2.7087778902016	2.60789185771488	0.718965789446963	2.0071762007535	0.568345888376468	4.20061847208035	6.82017380088429	0.318578454599622	91.8907660507345	95.994112421104	1.58249584648828	76.195364288334	76.3809232408768	3.93964876886804	4.3218959438927	0.618174889213697	4.28749667135653	0.726772670542548	60.0184379608639	2.01352960347972	2.64529055118319	1.72303513867225	1.05933832281967	1.67129145493204	0.974395569491314	1.6835624885597	60.6297605435572	8.34441431044045	5.40778797129001	0.203253101130997	106.769400168574
NID462	27.8642241525936	1.23692943483993	28.1565757666403	54.7639792347532	1.15112245174008	1.43899932229438	24.4447444939794	4.24545716177586	157.062466986921	5.47475697190132	73.4546305125756	0.341067622932259	8.2962286240874	2.74011072213725	2.34663663985187	0.505211744298667	1.98082603585273	0.511830081964924	4.53105328438821	8.64643167813085	-1.11442230089631	87.3351985655482	99.0636543127654	1.95802424007678	81.6298481847658	72.8122622848441	4.4259934574587	5.05567771193106	0.0368423636976614	3.19143848682609	0.458015432878602	60.0314975319599	1.96426584970093	1.79226861678664	1.7498028097363	1.06570420185488	1.09892930749401	0.259914260729845	1.8989318243983	60.1585870114131	8.65841494050939	5.79353209983358	0.470399871811897	106.064216457202
NID463	24.2717451682269	0.881804575973872	21.2691363771307	43.4279779033446	0.816376079780568	1.09828584651216	15.7911452242831	1.43277218089639	106.365369190221	4.05878393781254	87.2551770992712	0.357183412025263	9.25743650096298	2.99621820732338	2.42884673023488	0.60072575846241	1.92080545356373	0.547972239555203	4.07081738623334	2.43796541912425	0.976694364114358	84.2778459741497	89.2707877559444	1.91449127787573	79.9476411288941	64.2695736392976	4.1773700448461	4.95741139279085	0.473928358725252	3.76440653476396	0.451514455395284	61.2563771393924	2.10717506104443	2.1353956232727	1.75919368061156	1.0602178078093	1.18305690699717	0.702569713565229	1.89869579004972	60.2854020298029	7.69717557221131	4.44824850524906	0.555535227321887	130.021183732042
NID464	28.3350397769492	1.19147365439067	21.898996515516	49.3974765509601	1.1254421062843	1.44673349832468	22.1289781276937	3.10887407349567	147.06874614317	4.50954025950588	68.4753206019219	0.297227415799985	8.00031767193075	2.45907449842026	1.87218724838003	0.572653867739034	2.13339506675395	0.531382280953986	5.63235206682998	5.15264836518103	0.514909788313888	92.7679442249499	95.4904119746329	1.60419879104303	78.406662442383	70.3460407810506	3.60219067819266	4.1074153223607	0.0859894992296458	4.7259991828567	0.428195033723958	60.086719115044	2.04862577951151	2.77764677130649	2.1609468212484	1.07981261319473	1.56847264611843	1.44749628227898	1.8532054362102	61.4086058949435	7.57050576570752	3.65686476025826	0.615445594814897	133.823284243651
NID465	33.729565048409	1.37950181213773	23.4719186369513	52.3049709693476	1.07129101611487	1.49175633013932	25.5909777286375	2.61042891984989	148.027049480185	4.36606832053295	83.3312016518637	0.303220767521268	8.79523904572039	2.86160770647363	2.47367412181994	0.664905307887196	2.30587902735628	0.609201106247867	3.74013911791624	7.93764561206885	-0.29757043783597	85.3535970862132	90.123636088074	1.93742273927385	77.5255774302797	72.6573959915368	4.20990226023711	5.01763568010148	0.263414024904713	3.81313658435524	0.692438412707625	60.043540635648	2.03362061997807	3.75613347659271	2.08189783754529	1.02525774439213	1.04043124717966	0.39992510346699	1.89473748620369	60.0806786892327	7.64212774122615	2.82732523273331	0.951420733626231	106.403852739422
NID466	36.5831564563188	0.984763025474882	25.9954535977076	59.3559451456636	0.867763785849441	1.03055198374564	27.7347936820006	5.04711296336061	152.774852672616	4.34711312193043	47.4683747322719	0.317158654890692	8.55950854738522	2.71655223231124	2.23213343148951	0.633178858912314	2.09283973284696	0.547260557625323	4.38359670598997	6.79662084479475	-0.540396670634953	90.2729082456242	100.323556082751	1.96074969697058	81.0389510185868	77.8702447406426	4.27380957697788	4.10800404193116	0.0437710661324997	1.5502595572586	0.904417309272793	60.0455658435195	2.02499034126642	2.29748392111985	2.54219845214949	1.01971360597987	1.3936105705765	0.994219438228298	1.90578962461067	60.1019016519288	7.84966024950262	2.18107830344423	0.610637731374847	109.765224477321
NID467	38.1494991552972	1.10617304597876	18.8460741677004	59.2574405554338	0.882131477833358	1.03600614681122	27.803242345998	3.38732017619474	151.177898253882	4.70710425480223	58.9637826196295	0.328637053679003	8.97283026432082	2.79447519309476	2.40707760003109	0.715822594609362	2.16560034834092	0.604398499525441	4.48329037295269	6.5428610810904	-0.498654681384279	86.3136789336034	95.4050144822647	1.97798090026437	79.9112136115889	72.3247488414577	4.03007655022361	3.87619507584421	0.0727072872318832	2.23476425951645	0.660112204192104	60.0285258986219	2.04117702945594	2.50970277230634	2.00806392230552	1.00034538021124	1.12538419464889	1.1186357511069	1.91417170127553	60.5709612326145	6.51537056027547	2.85468718070118	0.626640122124271	113.135592716193
NID468	37.3500964586931	1.08560240074667	22.7832106670103	55.4910435279336	0.847489117505887	1.07942386798276	23.7324523447815	2.36460127787807	133.698527341135	3.47492752768109	50.0682472630281	0.359470178962933	8.83910437404876	2.7734581880771	2.37676562889786	0.788649549516633	1.82103818104465	0.541970783702723	4.32673521203916	4.84935488807354	0.670082015595981	92.2059174943231	96.1702390032292	1.952420434447	79.6581642140613	65.6089281906081	4.21097651197444	2.85710611628418	0.0914374144531905	2.1251016072878	0.208742898191902	60.0329945425745	2.02451398873993	2.20425081324514	1.31879799932894	1.0431473196044	1.21408686002853	0.70484706819653	1.61908052020179	60.3768126490474	7.73627739983865	2.85514406143474	0.154542089374099	102.99491463387
NID469	34.4380845065377	0.975331670612196	20.7888613188883	58.7116577036426	0.797821726299832	1.04240925329348	25.8970216919762	3.0509572877282	140.753928584945	4.5227860521015	56.4282524702477	0.322072836805115	8.03493159778386	2.5586822441134	1.9729097164404	0.545413270822713	1.91777836340522	0.391174771625294	3.95097364112994	8.00977858500185	-0.521577325838547	87.6276202017785	95.5469256967317	1.96761272874639	81.6770492783375	68.9845018719596	4.81027384086678	4.51906578627442	0.628456984650469	3.53672844182156	0.894945671922044	60.0123032729837	2.00654591306039	5.9590167072239	2.60467485269636	1.01144195016778	1.44592931417003	0.917913082854136	1.33548625200844	60.6658881117823	8.52357204451244	5.74823261760225	0.868337588438516	100.869621800676
NID470	28.9933271587992	1.09789106728632	20.3454117868071	51.0545038584178	0.937408115053506	1.07347849336374	28.9597966716703	4.38162744027749	149.721835733349	4.71321880239828	72.5492493155376	0.329001713646302	9.01589987632386	3.0177210291027	2.44458563193549	0.729723885238625	2.17351333576165	0.604972335797481	4.9794525653144	7.00307910508175	-1.61677736979529	82.8632295072615	90.1091100439474	1.99487199203953	74.6844110614581	67.738658935984	4.63837929095625	4.64228035759799	0.575083720446219	3.23839895099117	0.336178407422558	60.0610159428168	2.04143044140841	3.19596657276937	2.16876355341256	1.05929368887331	1.61836086250827	1.47433651165568	1.72028944759072	60.5437448894063	8.21226375130282	3.75519869410814	0.862379354647355	111.267468383119
NID471	36.0600558382626	1.69151192965499	20.2186838147574	53.2146462420162	1.3127268092506	1.52282854187188	21.5008205001848	2.25434062648326	93.0053581538122	5.04801704849984	46.0024979608613	0.337349480894685	8.45927702319236	2.97552628533233	2.21554062752833	0.608412425560718	1.47277950283784	0.456569908254628	3.65666545845057	6.18282463116579	1.18478744820455	78.8611661247878	80.2741641413207	0.52696190670307	69.1175785766134	64.9236258376202	3.83638067389411	3.57686443738379	0.13059239979699	3.36238119991102	0.381673418097656	60.0215631195092	2.07822677632259	3.2010448447291	1.13822851944	1.57285549722297	2.27551037611398	0.741107810691589	1.97741578776551	60.8124238587142	8.45742523177669	3.49430913528736	0.0873177002177041	97.5474742778137
NID472	30.7958772804574	0.965318288002806	16.1538214842274	45.3886974506962	0.799708090527814	1.17948954718091	22.5569638834153	2.32180996993593	98.0488597543201	3.65059726685774	23.9655932609424	0.289080995163126	8.44962062198475	2.74686512531561	2.12145223395057	0.639938461233256	1.9969530531343	0.542200244810269	3.94271988358886	5.04879811426765	1.05862511378765	83.5519802398202	92.3823896057672	1.58893911515728	74.9257783762892	71.8289934830637	4.21270428055284	5.33336977610137	0.449294144975866	3.91559156363091	0.564410211095804	60.0193404318761	2.04306608692426	2.69260538335686	1.84239920421508	1.01168562334106	1.81512620082963	0.803423155194886	2.00557221438373	60.9508618532758	8.54485228452167	6.22424979065807	0.844849643019822	96.2465596708657
NID473	35.5431339456545	1.20654209060419	18.2470056124056	62.4155568834067	1.14475654150553	1.09804989585797	23.5929230400241	3.75780266551028	127.077981177814	4.73175693273189	109.910592621818	0.427011079407332	8.6044082328772	3.04450595083392	2.31034644013908	0.651170685579859	1.99846227404816	0.599308642210059	3.02515238555157	4.48904263462673	0.606806267508518	80.8817111073809	87.1946901143328	1.9835704876553	82.2212613980205	71.2729084466464	4.77507274335856	5.6049293455811	0.775692382033605	4.85540882978323	0.898337793158396	61.0758460647685	2.06901863213888	2.71480294089177	1.89388889320645	1.01347838195184	1.0368048605523	0.994208642488809	1.54575336337815	60.56841624727	8.48352236006764	6.24104843307284	0.882185521969118	107.472399923962
NID474	28.9816832432991	1.3663365966494	29.4209916959751	53.8236107846966	1.34588508090108	1.08241381782817	25.8448146610276	5.56284379973857	176.354242564441	5.85799809359973	98.9789830943245	0.329758109869369	8.85896692050849	2.43741560011073	2.32744139396144	0.674502174715501	2.21798920649472	0.546783587496148	5.20161905356102	4.17701199534085	0.603534457550276	84.77762700325	88.0367243842741	1.98468287761986	73.3857489622659	66.3104473315997	4.12663765006489	5.42501340670282	0.65067007530812	2.36501662553513	0.556160746336741	60.058914036278	2.08188576179269	2.45647783845006	1.6439584336736	1.06057424602814	1.02397664903784	0.97711919381873	1.2294376009037	60.2126796937994	6.49102745816975	4.69737797316359	0.423126418067114	136.04504343716
NID475	33.5326322327406	1.14396262158729	23.1948907183902	58.9319927310609	1.10499971169906	1.05735898332775	24.3814993175144	3.49101934296756	164.980367834541	5.50644368027388	100.633950135839	0.437514644542648	8.06534073928203	2.84111256256504	1.99637991447794	0.65123353020261	1.74329385988031	0.52297235093504	3.72785281677308	5.07288061761838	1.33845918967899	84.5842383747795	90.0390972826583	1.9707843685556	81.6082812976613	69.9888750310486	4.06494021779274	4.51314118223255	0.0889135510426036	4.05329760695621	0.858748008888415	60.0841220227663	2.05722275613611	2.44767765887724	1.3342942153661	1.04049958190796	1.57492741600227	0.925465721467183	1.84839094611553	60.1230535562194	7.85789739379302	4.25633538828943	0.187285212467529	118.449743554674
NID476	30.0154890153248	1.41641600325639	22.0977474273398	45.1858821483285	1.28601717035071	1.4121810382912	23.2888002673924	4.25075686708289	149.862683294368	4.74016732486152	69.1479773920462	0.324210010633072	8.89390683304732	2.56555984172313	2.16818656190943	0.661963865779006	2.35303837871235	0.591265379847466	5.43580003453706	5.67805953602082	0.0236720861187667	90.8759917658813	92.0989806423747	1.91303254097693	72.7261007587302	69.141211716647	3.84992833125964	3.64940181064138	0.119391284666226	1.79077993306062	0.533760064542936	60.0058722168238	2.01863472763078	3.5445014078224	2.31800431625624	1.5019748038898	1.04898249987717	0.699680603350904	1.05804844299662	60.7996934602397	8.7444833769309	3.33432611759805	0.709697647450059	119.310143008994
NID477	32.1622278366562	1.12912170106415	20.0677206283181	53.0858556548794	1.09164096562854	1.01042678771392	27.0303866451873	2.9651178815549	161.623516529912	6.28038562765551	44.4731713072336	0.354822842218675	8.6663981162093	2.90830215833129	2.32578676769286	0.665641446715991	1.60694292787644	0.508865670237095	3.12528269002851	6.53836212647155	0.801236930617231	89.8831741241356	93.3461366359658	1.97729917222201	79.7056822416907	77.3686868291878	4.82173934115092	6.3783004866621	0.42247674428831	5.22090820847844	0.822546014347674	59.9787090990531	2.02792201364668	3.59318638683018	2.46237271422972	1.02649998166663	1.75123027421561	0.48559900970287	1.97402471965953	61.1116268617262	8.47258477413096	5.12707776678092	0.91073737477491	119.197925108396
NID480	23.7497655329356	1.43420565516008	22.3545698242178	48.3366454589026	1.38469411871797	1.15596532368185	24.3576835676721	3.74422977357565	163.808387344851	5.08330052858338	93.5306112581907	0.358720582168023	8.87738883665907	2.43791358785458	2.13440411081167	0.745741253084539	2.15890116848401	0.675625550504554	5.97305813166089	5.10476981284425	0.00346037193184845	92.1571289618766	95.2100356314359	1.63235370631759	80.5926956790787	65.5610552354481	4.00340240881299	2.76096419387402	0.057001939798571	2.84039710484216	0.570300256644253	60.1237636232266	2.00867863199917	2.43872451092699	1.8375283993387	1.0664250552212	1.09433643680554	0.629952014624602	1.85096103986221	60.4530338748437	7.54213057340155	4.48519790336371	0.5173529468933	128.795610364353
NID481	37.7140081621118	1.65577245810873	18.8076384613344	57.6966384911253	1.45840205227943	1.08926163862083	23.8501581717586	1.58835353806398	107.769125642156	4.86219686421532	68.9950416318742	0.340372888795233	9.22678253854933	3.04092111862686	2.87590216196157	0.783036102307244	1.45482727646101	0.519697164820442	3.13292509117373	5.74760507131684	0.924311805602336	80.1673157692443	84.8786112003422	1.38875786943145	79.9650318770447	70.8959277585033	3.46255765448396	3.54626724887757	0.0693926664400484	3.80376362201827	0.911980785010521	59.9997422649186	2.14521295301328	4.50794587957789	1.76601143617183	1.30262376522402	1.07376618250326	0.865907991081878	1.19977304704129	60.4748232094979	7.39039773454099	3.77001558782123	0.392856538913714	96.5968142618052
NID482	35.0244081723842	1.35973327784551	15.6193270123422	51.7802716806413	1.23722661702711	1.08916295266442	21.3680863084443	1.23535738538377	122.515553936916	4.5884382207913	64.1102148628276	0.31372696079366	8.97324191037795	2.84199632126315	2.54629552245927	0.672341492993037	1.60630001827073	0.513904104836816	3.44384202081251	5.19454341228601	0.993123351110287	79.6473047576168	89.6264187027766	1.96427116402417	81.4270394690386	71.211171064538	4.45374936175616	5.17124132537742	0.419380195314431	5.6202842602057	0.547052819843049	59.9915261634313	2.10629012427573	3.93223570852185	1.78501578929301	0.984168603872719	1.06105019474803	0.532871037950664	1.55282363638893	60.6039384128355	6.95160719435312	4.93883792326074	0.528087947470848	98.0344515231959
NID483	31.5499411516538	1.36785576609177	23.5782202184016	56.8244508144677	1.39540272358386	0.999451872091017	27.7253745206756	3.2751097530519	174.292706506536	5.63456135523747	75.2149131275667	0.36646122186326	7.84639605956491	2.67651992718167	2.15242087499998	0.684434317060016	1.88360191296059	0.526048025165236	3.68282696651792	6.5127313554	-0.222259465139393	84.7180317903064	91.6068471037449	2.03932817248649	80.1917895454655	73.7398291346415	4.28453369060878	4.20109267977176	0.0830116967339339	2.84471793470676	0.946741429637922	59.973310139294	2.8612607444084	4.25952787346083	2.11657493429898	0.981499343703775	0.976805204808247	1.07312930156307	1.48338203444413	60.4996076343085	7.40798925253526	4.89667159171929	0.846756904480535	114.944766918551
NID484	29.1188296636096	1.29680310509937	26.58217968791	48.0765059974258	1.20305332720041	1.14105462025405	23.2470213369219	3.69071928067341	149.311625589437	4.74165950451219	71.4258245890073	0.310432114585456	9.17194739005935	2.62024738008683	2.11659312453877	0.732690595921561	1.60596430294696	0.586791202162297	4.22926587135444	4.59213476728067	-0.0106345082698263	85.9021520058859	86.4359070454434	1.91832344493225	77.2380396894784	71.7760451264864	4.16334416179468	5.16033627267936	0.0685017664884322	5.21236242088284	0.642329373928967	59.9922946462508	2.03963038692102	4.88596095707084	2.41168011308157	1.4903485965958	2.06017068460609	0.498651961008425	1.67864324403848	61.7741648166718	8.46078726211628	6.32647278012289	0.882185144914861	135.799174891875
NID485	34.2702874401477	1.07665698826323	31.2449041614841	53.5339035960508	0.981565555662092	1.08702907819023	21.9082605394976	4.23775378992488	159.845186553146	4.83703181355532	74.4474444134766	0.33791252889125	9.22592140816687	2.67054633983004	2.32551177669181	0.682981928570287	2.22723749144335	0.578110840117277	4.65200644511532	6.65302937292404	-1.84504091881972	82.6911446566626	86.4326578312256	2.01444835049651	75.8999365345744	69.9042317285096	3.86073709475635	5.25259512431807	0.0580243018252582	3.02726177243261	0.685335009530932	59.9795757082762	2.03128061802561	4.33678325618828	1.80534791258839	1.00259401336725	1.15205411615444	0.852717760723123	1.10183190305273	60.422944133396	7.04200218521018	2.99523799643697	0.237402547966735	111.621801229856
NID486	40.4383014794874	1.04579264415213	30.2548998475488	58.8706438973094	0.893741507479282	1.23055032776306	24.6944483327029	2.97222248284246	148.913748774869	4.31502184346657	64.2135544166198	0.302065714657095	9.58052006850612	2.49188421721325	2.20587992274673	0.731077090280603	2.36256450465478	0.546570291648743	4.98005341922579	5.41717262726952	0.408254990157318	85.1498960216741	89.6304185758256	1.97672974501061	80.961401833108	67.8581694497873	3.54070097773541	3.68676057152467	0.0719356905131432	4.52344217042456	0.840947252336672	59.9751517952811	2.01435427884322	2.10784116038247	1.29955008429772	1.02402520779747	1.93554825989194	0.866379317567748	1.24691778151934	60.5456806514154	7.53268532532881	2.84563103819446	0.0726477118078677	103.854630625363
NID487	25.5554415317999	1.094273246346	22.4768176232995	52.8344371481728	1.18165350218395	1.00058954418368	21.1226430154242	2.51165970430796	122.739310799831	5.4225621229649	112.461974218035	0.348123988906485	9.12181511162781	2.96965173740224	2.37665351362152	0.713013051407083	1.78623187653355	0.617226191703631	3.49625973441288	3.45090713006115	1.24162199602085	75.9824973136676	76.5845881122509	2.05320756143819	75.6154613710976	68.564037436272	4.41580478894733	3.92198517037325	0.0945743013971496	4.93261381440056	0.612209302642171	60.1202358129222	2.6996329488761	4.85611859159049	1.81326618594474	1.43197111236554	0.948917190089928	1.21675835843575	1.71757099825085	60.4992095822025	7.77523019818716	3.24563393884414	0.48697801818798	109.825949593096
NID488	36.861538609069	1.47325181064942	15.8147324073329	54.1045571114341	0.995704136811039	0.977360032982051	24.4049632274493	2.25058482803214	128.646731874987	5.0024767951522	50.7507814229889	0.315525559276884	8.00484511220812	2.98518062346019	2.11411269644746	0.520115865163254	1.33576733665102	0.430628022032023	2.55465564723833	5.06382734631661	1.66664021226254	86.0886820016138	90.5368397553034	1.99244657130267	81.3692071378681	76.1494820123281	3.7730182385835	3.6323956197569	0.0889006719591857	3.28572350738951	0.529993382070419	59.957617838206	2.03468702344955	2.30603798436703	2.04381120124307	1.00301817698439	1.76775838185345	1.04778052460027	1.55492154866639	60.0790722596455	6.41641401944405	4.25827122455954	0.534961359272041	104.491284400464
NID490	26.5965010564721	1.26591588632185	23.7768903136685	43.0407551052109	1.17903500238923	1.07015059715959	24.0808561091727	2.90451969356111	169.799114503742	5.54042876051366	77.7777493483524	0.364709600269393	8.97774141346396	2.5295750196483	2.97573815025579	0.787589015962609	2.30654657675768	0.574565405028323	4.94278724658221	4.66443891061138	0.240537668997791	87.7077847443684	89.4720850504547	1.99963610114169	72.9166905499775	65.6784623137594	4.25022667646299	6.22493431836065	0.283088643895931	2.84676824076245	0.497191950717913	60.2166483145402	2.03282769410164	2.75277490632642	2.57279405405122	1.07174293653224	1.11672067233531	0.273173960880917	1.8474352209217	60.4221616776085	7.42090410262016	4.82228106903939	0.402534949828222	133.784083821537
NID491	28.5129448741536	1.09452912969147	28.1207920023361	52.2717645732131	0.927348209885351	1.1462157848423	19.1222034077821	2.27767436185074	135.454051245761	4.78393705707617	101.011423503289	0.38500588780053	9.08244832793462	2.80806426616648	2.9782846954069	0.732121156965936	1.79357398941231	0.587091958107968	3.79525716473293	3.51524929000957	1.41147440456138	87.980214117416	90.619351851334	1.95689664283554	80.9122667936558	68.8143754817457	4.45939143514647	3.17249008981725	0.0413787893327376	5.07385185106149	0.893548614709614	60.0141401326574	2.09193691906379	4.31392685195587	2.87183414562474	1.28621211503343	1.11754114535268	0.985209135936409	1.89038706353286	60.1894426440617	7.24736115767391	5.36903410195915	0.981150993101988	111.120756350072
NID492	31.3452061813968	1.13371618306371	27.7136635806044	57.8753164301454	1.07223061059378	1.21457363322815	20.526203944379	2.07502859513604	134.969442581484	5.18179745401163	97.1260401336676	0.373394891017246	8.90370970547304	2.88251451302018	2.48938934761299	0.688739979705344	2.05138323307315	0.490210257029428	3.98288166990436	3.52268742351498	1.19490279005806	73.4486478648923	77.277688446691	2.01306023342036	80.4053384196718	69.6485200517031	4.32466853928639	4.05670649851589	0.110964381257353	4.58683325955959	0.662116586507311	60.0020761278142	2.04883320421749	5.14031998571791	2.3176614336957	1.02142952380309	2.28260016721043	0.507617883555416	1.30847489158501	61.1917301144718	8.19290045587478	5.33453826039164	0.800858321551201	113.63960018547
NID493	33.1242859376356	1.49269950936875	14.8556887667905	51.1272066761919	1.10178991945408	1.08039424231428	17.7566334496617	1.45928191260315	82.6033944963196	4.46030187871476	74.3758858718688	0.407883080089338	9.21727083901645	3.24125318482343	2.66985592713401	0.618488808996804	2.06443746560849	0.534478501642507	2.11349839717259	3.01138920988164	1.98310001133646	83.393953151077	84.5369197181647	1.98607516044831	72.5239095349402	63.638051516239	3.42989786661561	3.89620264794291	0.0255891099156964	3.63244888991233	0.537840595813048	60.0865483231816	2.09914705484149	3.33237702681782	1.16855976673179	1.04399151716658	1.5151103357739	0.931959461176169	1.40858517466581	60.6159303407482	8.60332182580652	4.1663698126789	0.094088567252121	95.0720163324715
NID494	32.9729062935149	1.33001612528166	13.5996673568457	37.5961584751007	1.19706479117101	1.09672717178938	18.1899250551566	2.03753234086877	114.102293033177	3.97806797108602	55.5271801597112	0.340923082838244	8.60738724203254	2.49347556812182	2.38888249860016	0.624629799095274	1.94550986019863	0.553837385203436	4.23372936441404	4.74044900385661	0.460232065767721	92.6008369652452	95.1826159120943	1.92777422784763	78.7261345686401	76.5293884589531	4.71312265549013	5.19735531056101	0.400596562622228	2.85545749161885	0.850038091212437	59.9981105628982	1.99335546627288	3.04256144584174	1.79788760476374	1.03533867749182	1.0342293867841	0.499305113442286	1.88076805887943	60.452096391145	8.89380360870449	2.59211254293609	0.52291525370483	101.836976786373
NID495	29.3994498296966	0.871124101681987	19.0308184895678	51.3576422475509	0.908763302827043	1.11722878737998	21.4220001452021	3.13024744497827	162.204524203186	4.33194065788027	106.23122447551	0.393542595543909	7.73282845753437	2.59737698867903	1.93379825627039	0.498915376426339	2.03151611464189	0.461398954394313	2.75463901703631	3.31097008535251	1.91006909801094	79.056488948863	82.6369474900088	2.0011284666104	81.7156586976441	77.1866850391899	4.41516752969873	5.80881854346777	0.104670390019281	4.2585631847808	0.604187996173858	60.0592025331356	2.05358471485858	2.70598580361905	1.51740274116727	0.985890519379737	0.974712763772809	0.957393783395843	1.11631935153814	60.0901160400666	8.04986095523141	3.78929614502085	0.132404082425946	137.410406843813
NID496	28.5151745050449	1.161340198054	20.5179389783685	41.294463840491	1.11113308155982	1.05757348952571	24.4663632472704	3.6463709057066	197.827377648408	4.88612932503349	55.5685701136289	0.307064398408122	7.75116669858516	2.31174279069026	1.84959222027853	0.65652164147626	2.0773658613317	0.514444096273176	4.07562125955328	8.77041904861819	-0.907110636669202	91.8752035583634	100.135969500219	1.95867004363467	80.8519879291503	66.5944316708417	3.95253888178571	4.23058631079508	0.0432204844007453	2.67154394444415	0.589052750563003	60.0296140937373	1.96988987443169	1.55408091211037	1.36024668965144	1.05663510225784	1.60075755622399	0.959940513097184	1.87071396983935	60.0116297336413	6.59442840548481	5.00894132211197	0.171064809061322	138.687035872418
NID497	27.0770025026252	0.844411449711633	16.8883308942611	41.2649692181985	0.836108862375182	1.41615703652493	21.2101796281363	2.85277264934747	137.259383023866	4.1344271258537	77.3007661539366	0.303142097419057	8.48499339258339	2.49905467404961	2.06718109725652	0.827875579188269	1.86552942599944	0.613374813517044	4.40225748503781	3.6280041729675	1.27137393969792	86.4985175479495	90.7050403461699	1.48616981846056	72.7518717770614	65.8166670955878	4.36031798770406	4.62854168707209	0.561478841395177	3.96391247887793	0.266414842332337	60.0987040127217	2.05383024323029	4.68945541689841	1.71083196152029	1.04063051982031	1.15344727185008	0.861287443342736	1.85457893942343	61.5357911660528	7.44025468920033	4.36312138102501	0.887779675565441	123.905804062974
NID498	35.8945383349958	1.1936205551707	20.4104713083816	54.6339698836968	1.04165436087115	1.17204355275803	24.3359626646573	2.76029991762503	131.896765249687	4.40454561519204	52.9402380653023	0.298827752900709	8.52759763646644	2.43024179334089	1.88889964139667	0.576668415638224	2.14901053574835	0.495872198408868	2.96832580518344	8.31215203813926	-0.456254647771295	79.8590369286229	84.4918995621289	2.01372979134933	81.7370833819512	75.7022392316908	3.94216860699009	4.74073992034963	0.0496930977326961	4.69102475599394	0.658068437086259	60.7023858105076	2.09286212098901	3.77710304809722	1.94705037951311	0.967252588626106	1.16683443213132	1.04125162791593	1.76931504069651	60.1391343466663	7.15211664886671	4.55926903023868	0.122836806532214	121.571304159821
NID499	34.067044849619	1.34799926334983	20.9711814958385	52.7765249677477	1.20861745750561	1.15484132425361	25.6669800816126	3.01584097130153	173.85736602452	5.5063124554003	12.4666644766311	0.162326309854227	9.14857148960039	2.63552665582222	2.13771213769945	0.771679183078177	1.95654752962979	0.582898591051344	3.77757634783208	8.08939878310344	-0.0469219362898321	92.0490157119199	96.0980550859646	1.03921325055249	69.9335881181075	69.4852836981815	3.79557504882086	3.46320771519424	0.101442509172192	3.87012590294428	0.382205988183124	59.9471901321375	2.11138369875297	3.58293950528249	2.32856958613154	1.36897690548474	1.26789236713288	0.889555612887541	1.56050553410891	60.6534735010814	8.35373329448166	4.31892944645845	0.85010773095145	135.717983842213
NID500	33.6829083309807	1.178605671452	16.2576758955368	56.5034476944618	0.973474388918128	1.08455657589559	24.8847610458565	2.94420595334977	126.128359519576	4.54185093467393	77.2484888587485	0.35006823494349	9.35709345439497	2.99816425942691	2.19199801287015	0.761944305262796	2.03538116033089	0.652199707059052	2.52524751915197	5.06335687528893	0.29813503241196	86.5588657650167	93.902552126263	1.6676607545505	73.1899216478591	68.0161563309309	4.58207201337649	4.72591934300844	0.118417619498145	3.50907455537226	0.463519796298937	60.0514329001004	2.08453225512263	4.06969678621309	1.33031808563135	1.03265978184269	2.15797392311922	0.886613206157036	1.85973338205659	60.2108160684888	6.55711558221538	5.65676962592167	0.972230757805308	105.422823476924
NID501	26.0165334194856	0.808371269300655	21.3242662987223	49.2225463055335	0.752997705354243	1.04632882407022	21.6577655486112	3.07222560714533	116.324341487379	3.95010526520293	89.1280743319268	0.338246479884151	8.80312871108801	2.60793015172157	2.34523718064985	0.696403821540263	2.04632540243947	0.605045727912279	2.32875187810326	3.2735558239336	0.801982272480005	93.4328019558401	97.4923483011678	1.92024119816976	80.5888186045697	74.3568306222591	3.92187530119394	4.69067340273409	0.377733011532291	2.89269494144764	0.812731312945773	60.0681312279897	2.08668097360529	3.16502453121582	1.96362024599334	1.02297334390272	1.11751623358292	0.98467979947352	1.56143481928116	60.5267791464662	4.60555685731738	5.08641562901567	0.583636962973877	107.689801300014
NID503	29.7128492410092	1.27754013246335	25.4224743343365	54.1933288691942	1.20480457602616	1.19159743723255	26.4350319340874	3.28629983278714	151.456840865483	5.63774897121086	80.9661099648276	0.387358666806347	8.90005629596909	2.83207920757111	2.41547806767005	0.850958787079942	1.89086299709457	0.605608424419105	3.63766941011855	7.27156953620732	-1.33156205019092	77.5739321879633	85.6370998119332	2.01641057326185	81.3099578409499	71.3023250721263	4.15948760293049	5.75820081080777	0.0181341463630834	4.12325612268206	0.860073339964203	59.9889480958582	2.05628803805657	1.94593799425855	1.44573419026533	1.03258081948289	1.46950952299956	0.568061567620023	1.23099568536069	60.4953097313371	5.79498043066009	4.12307066068488	0.266461389006383	130.855736635471
NID504	20.560639938912	1.09634137118176	14.6533219932359	36.3072945077639	1.10731490969627	1.1854508136887	20.2632501259842	1.94990505622916	189.476723943779	3.98589781157841	65.6696654170684	0.305886374612484	7.97442916532215	2.40106718922446	2.48313551766614	0.721386013939537	1.79042126473461	0.5873183342902	4.88929890927796	4.60926889278444	-0.299290492760667	92.2307806319656	96.1394528482141	1.99047169883934	74.6070553275184	64.654041513258	4.39998335748528	5.0983354348676	0.0779577001309402	4.14228387701138	0.522526818363678	60.0377702198455	2.01983078863702	2.36322679668846	1.22841634846046	1.00162414012041	1.8916390863244	0.595262196256568	1.9409266481293	60.0538713302969	7.38351049359923	4.9310011891174	0.13767361277202	144.905331152822
NID505	33.8987525772522	1.24958989812516	22.8573202264028	52.291109280839	1.12369097352188	1.03210238853053	28.3610472441887	3.53639661492121	164.681143577149	5.20500062488016	63.2457866046894	0.309243021581597	8.73907492312566	2.62547108130453	2.31163319599143	0.78593653113204	1.88301400756879	0.578809674603942	4.31360124071955	6.28031496098548	-0.0814873854373483	87.6152271862516	86.5283298910546	1.97977232189904	80.2938884317132	70.9216533833997	4.95910848834784	6.44283325517945	0.424746798973653	4.46898696782902	0.82433515535146	60.0210328346992	1.96805591969494	4.42798424615682	2.44391872878353	1.46358690665906	2.1597572360199	0.23261695223802	1.91263293357814	60.1830348874857	7.0490784941241	4.71988720382334	0.843287285869762	137.520624941654
NID506	36.4351934357871	1.55241917858568	21.7983880771517	60.353002773079	1.40110378909021	1.01376050323387	23.2483511260926	2.40444772972449	150.870065666008	5.68448818009355	66.8677746598765	0.322401962197339	8.38332869098434	3.02983495380435	2.17425420350463	0.802680441824633	1.61804342565369	0.593804876055124	2.56422386049638	6.7833487436367	0.478331886954333	95.1068869132917	95.5100095067933	1.94927085844562	76.4069554303047	71.9168850595455	4.35930122299284	3.73099952923446	0.335800904902853	2.82604437754675	0.677009751657327	60.0704714685244	2.07490963143294	2.56563956957259	1.41642472042187	1.08503644621445	1.69504379489894	1.26820882632769	1.58872854457471	60.0913756651419	6.0052619433613	4.91721153444478	0.285208460513636	132.394008422666
NID507	24.8515159578311	1.27845800921025	27.4387668851897	45.2643308943925	1.2415609090698	1.03909794771505	24.3611311973762	5.05583507175026	164.928647461264	5.0752909582941	71.7336177420551	0.359102565488915	8.13888345442714	2.30260716338629	1.86285982047286	0.598943704802068	2.03477999509313	0.538453870852491	4.68843863090363	4.73793453315539	0.465238152592952	84.301451767365	88.8692911443772	1.96866314189006	79.4085701913583	71.6697084314929	4.47465393049559	4.29116596944454	0.0794163650439161	2.46561617257287	0.900431896994162	59.9860705564664	2.03063428091768	4.38055844190755	2.56885712116659	1.02133838066111	1.10520449285699	0.56218321814061	1.16016637384303	61.1069151709174	7.36776677121179	3.21982197253581	0.868496769645828	137.503809771602
NID508	27.1092684100122	1.43559258620601	26.0591188754979	53.9862168726995	1.3936004627897	1.1391954876753	24.2159321159231	3.16672869624586	153.806378287142	5.42141545381365	35.6280670228637	0.159722527757716	9.21061856601668	3.09609409006175	2.48367231397405	0.849818484217282	1.63167295353732	0.647360281380256	3.919069076703	6.83610427459969	-0.607575380398558	91.8517670556406	94.5577657023646	1.88841986284278	78.1657776627621	73.8941511650725	3.99997692596348	3.76594854778991	0.0226084931738051	3.37467247173799	0.464968065952674	60.0775776532853	2.07450221999284	1.95887648682158	1.43727366658276	1.09744944800039	2.26986560091444	0.946489834846628	1.608317957144	61.0990474202511	6.92918559103853	4.78365893643107	0.301688340122497	125.681018181426
NID509	29.4331548885922	1.25603830364446	21.4046878513577	43.3731057963014	1.19679589949908	1.04444288751028	24.0374835326101	4.39741004708145	174.315542831791	5.34770524474997	67.4237958874618	0.308566337752619	8.22860722690051	2.51360386036401	1.90028946369595	0.617631162689191	2.69971658645719	0.480244565043992	4.18287666105321	4.88793682471558	0.241482732241182	85.0042894035399	92.9206070479036	1.96739297120457	74.8256002357251	71.6401480884483	4.13160972120331	4.53368400848335	0.493869778688765	4.09998432013843	0.590160382518347	60.0374215037668	1.96183352166916	1.617466901983	1.30887133654285	0.956484015230385	1.07762759120227	0.521181235445207	1.03832230642963	60.0238274349825	6.99571619025329	4.15651053850017	0.543011937156794	120.915540832141
NID510	24.2879517887668	1.22555870705008	24.6938097947196	39.2052252702062	1.2086297459921	1.60833657311578	19.0781684893805	3.13808085183361	117.437043068582	4.22299950773082	49.3507941272949	0.363367126717161	8.63802432652075	2.5350126619273	2.20738953703912	0.64120164786105	2.18364022157604	0.524746605325308	4.47891251241135	3.53981221284252	-0.574232813346671	86.6388738197146	93.2470965943866	1.95733421326925	80.4068293851345	64.726718371062	4.37833269378576	4.90957221155578	0.013137136452068	1.6126262624508	0.857630365623814	60.0605195852284	2.01256946195655	2.07735147118522	1.87074865798023	1.02892299064537	1.21603572527227	0.877087401552539	1.54754801516064	61.5162199046743	8.02269846165611	3.28288117382281	0.462229662710268	109.012089100902
NID511	28.4380078034454	1.32464692306132	17.0894861754697	51.0567326834199	1.35484280727993	1.22614479329839	28.9576186203416	5.32497976487162	184.720110646575	5.97620918755857	79.011697987507	0.299349204045601	9.17764046295111	2.33519089901469	2.15890023123023	0.718093586513741	2.00596749229865	0.629064154997636	6.22394692757769	4.92518416694101	0.01483025622584	90.9331720241224	99.0198540815574	2.010065846876	74.6268871236732	71.7654272651035	4.31691546848413	3.86467084465562	0.272703680683066	2.98600960653866	0.611350315410034	60.035602402889	2.05371774505476	2.07800292821095	1.51686172782845	1.06278830111882	1.06587388691781	0.900292683307998	1.18880628708373	60.6522664705912	5.66578799643206	4.56709857846104	0.315777322794431	138.968353359552
NID512	25.8998836848718	1.29580761109382	28.8733550540421	58.2537724886601	1.05131673045723	1.90473892192464	26.3467182159371	3.38281695607239	170.574651562217	6.18864236312233	106.01315497262	0.401668708241478	8.52611772487846	2.57959287523473	2.14445429179712	0.634443877206968	1.99858160633379	0.587736796009069	4.90443944805217	6.82246325011377	-1.55682214716971	81.6493070318125	89.939692325033	1.59287542764158	77.961708916936	73.3044913832382	4.52852622116665	5.40406112027314	0.599412389967287	2.59380318319291	0.685786384116818	60.0212626090016	2.1002461037021	2.78258543089798	2.37244097805509	1.04688139784658	1.11161157363905	1.20435564562006	1.34725050754662	61.2502797673214	7.56273271870218	5.06355932645379	0.72557303428461	146.063754043582
NID513	24.6346370694456	1.19662325249755	22.5376796848851	48.5817060587578	1.24475372419197	1.0283329969254	24.9951938186802	4.49547005284782	181.102971169275	5.06288369805518	80.5547811458641	0.304373960153482	8.51581015257388	2.40824819052361	2.31323278332118	0.836251079817587	2.09696473597154	0.564459088392266	5.007853253438	6.35495794858228	-0.933343644300226	83.026900210172	90.2430809211858	2.01112847763069	79.4322442520136	71.7965610052091	4.55459261162534	3.83703688505333	0.059515377766293	4.2630968582738	0.560542138644654	60.0662305312339	2.5415626243711	2.98036432234359	1.78637381288584	1.97051842713436	1.63934766104224	0.928661072350081	1.96405667161974	60.0834386374538	5.31881504841002	2.75235580664695	0.575663446890626	139.643787309512
NID514	22.9861844688375	1.03721271059696	17.5944563131258	38.8331766704654	1.00058696148788	1.17743218588681	23.6330014535682	3.22779642456273	150.892074535239	5.36129285584485	83.4326144560174	0.323668122896156	8.77760572041366	2.45582237472993	2.34197551066589	0.851973133337584	2.03469989055386	0.653641632717884	4.44760415550443	6.39433815492527	-0.600938328466768	81.9173740375346	86.9359821136435	1.98917758742879	73.8104585361159	65.3486761763649	3.95552445263142	6.96090211263213	0.284684561625325	4.87739091402934	0.505917536371064	59.9971454525792	2.05505116058701	2.03643840826881	1.2554847156892	1.06713259648755	1.53644166373477	0.644691162919827	1.97883851536163	60.3455851885446	6.82552673450665	5.2823116534869	0.399116838756534	136.709019803263
NID515	27.0545360421643	1.47731064031661	21.7624896233634	50.9203839342698	1.42705657020167	1.64074734695373	22.2764831231553	2.47012882048419	174.233172663352	5.56374856349498	69.1446175945196	0.350527068825485	8.36803016500445	2.36811467706214	1.82753219557175	0.586940427074273	2.08868933978689	0.488288623163753	5.97855681944029	6.33017254269092	-0.368184602530185	83.7397181640525	97.3631705663865	1.9506957695759	80.9728415817476	65.6048630581167	4.67695416344974	4.8738445660533	0.138156183979127	4.62224389607894	0.831049482996614	60.0152900746281	2.26185863066755	4.33085534097391	2.57176813424401	1.00865836168519	1.39748789478065	0.382873112784555	1.88250598528153	60.3484498027719	7.45978847646823	4.92468591244234	0.806087783773079	137.149656271881
NID516	27.8474689082387	1.39458220812928	14.8897263748299	49.1765002710126	1.32878215633098	1.15299973469905	23.3715390890257	2.50825939409415	140.267085814211	4.78209507303512	7.02650289068414	0.0445279651918443	8.47739984725202	3.07725392841086	2.41787020806944	0.663408778965084	2.01725812510486	0.494174990482389	3.50174294062977	8.04804741281029	-0.529869045261223	90.2562401720554	96.5921454829506	1.99057300409204	75.3508559075959	68.3166730660837	4.39929841773212	4.18076533655915	0.108785907924287	3.42505291224664	0.590944079220572	60.1138336713578	2.11024994187082	2.18170361057354	2.5918536021998	1.06041103764418	1.94308012857628	0.942669450343144	1.94621492196716	61.0925396441944	7.69324825903317	5.04251897965419	0.857727304667955	119.808284604667
NID517	26.2805435114482	1.03424761719921	19.8256035175997	45.0463198778746	1.09369711595928	1.02497552613282	22.3296028807114	3.35723317736575	151.037796069667	4.40130364990969	106.227818140609	0.333777389175165	7.81618725650147	2.429295914347	1.93912411456128	0.591138044348429	1.88796139976391	0.455343008736508	5.10075316493769	3.95504865229283	1.01072879269946	71.7275142910521	84.179787899318	1.96484142267243	81.9447312420549	76.4772532482441	4.61493320760312	6.44666098554712	0.804010125227565	3.4944093402221	0.490023720540334	60.4582691766762	2.02163778258641	3.312312463542	2.48123227606918	0.984536141543201	0.997495554660809	0.86943947554496	1.60705021593078	60.4568090022456	8.40238570755363	4.06611253752911	0.799222267833691	122.710364431457
NID518	31.8578664794908	1.25487706901706	21.1673353014975	62.7871822558092	1.07962785484492	1.34105381100365	26.7799836139837	2.91709833664006	161.465835031798	4.87650161700697	92.1755955599293	0.339376243028982	8.8139797378533	2.50468589821869	2.18905202988374	0.638742693962621	2.19345445910894	0.450343936306231	3.87238512284945	5.90883587985948	-0.388494196696123	72.3971258693204	86.7275993775252	2.04918891996932	82.7626007169993	66.1555465419039	5.35305155122857	6.6124530152019	0.321678519360427	3.04302154802651	0.709104273703408	60.0821330699558	2.00834766652001	5.23858870888179	1.6801191048319	0.941061238437832	1.09835900795856	0.545822568223047	1.72896479301179	60.3661230313362	7.32489453794521	3.83781565090457	0.757790285701564	115.308374254236
NID519	22.8911095489465	1.15593708753342	18.7461172056203	38.1134840274119	1.05612302313366	1.07924677272326	21.835405419727	3.63663365377533	105.203627419761	4.43949312305838	74.2724218183534	0.303998160560488	8.30295990227249	2.32204002013671	2.03924427543724	0.780491281444155	1.97184654801885	0.5998769052457	5.03434445539273	4.57320125932125	-0.365595027794607	83.0933225338465	92.1614428504582	1.87150545011741	79.4436150864859	69.0119372550701	4.55411402209219	6.12845175310539	0.661147232827879	4.87148650092233	0.749229301422313	60.1029816233388	2.02751329199286	3.25277219832822	2.58440650854487	1.09833515887024	1.12482399493545	0.74155533216614	1.64900800554669	60.811188796978	7.70187366756041	4.78119707691147	0.830333043976982	115.85780160832
NID520	28.6456095798567	1.23680588393082	24.1437983945962	46.6722238147057	1.15809998620917	1.02081417023837	23.718430208983	3.5214276810708	154.532985832759	4.87979560624763	77.9453740693743	0.331432294154931	8.8888730833768	2.89200436745604	2.43274665928951	0.748347474851915	2.02080273829359	0.580100656797914	4.08621252483417	4.60247695899353	0.352869265449489	82.3204626187397	85.1749168060285	1.51732192369499	77.453530845511	72.14170588842	4.26299143137886	5.03993637843405	0.563113678212412	3.05119022510436	0.692614917087057	61.2379718971685	2.01763090315601	2.86378595479433	2.10899651591033	0.990402346073226	1.06071301472411	0.83991049401307	1.53137182264936	60.5355683397555	8.31153275046148	5.12805380989417	0.802448121040711	120.997743369381
NID521	23.7682673880543	1.41658110107655	28.4753368169398	47.2309016838486	1.42231535945696	1.07438525131827	24.7495594331746	3.88325287262974	175.906672489403	5.6602157662786	68.9673731930469	0.328731883755202	7.99255707052269	2.49875888444879	2.0181977265427	0.63173282032553	2.10685057548101	0.582078470276023	5.91073015924909	6.3781672354902	-0.735788712678483	94.8635340190113	97.7354513383379	1.92843368362001	79.8376761525862	70.7516261470346	4.79931171699925	4.55832403213875	0.0861697566994626	1.54906402319216	0.822860996822636	60.0517561603397	1.9676858507686	3.32009416764211	1.84530454364654	1.43018908823393	1.15693337701477	0.602670390310424	1.48598858250914	60.1023163601051	7.03867010406068	4.39027955529645	0.593977784393278	127.903431241417
NID522	26.2429859111994	1.21254957395111	21.1690438419034	41.7145104693437	1.1138551899883	1.05737219085396	24.4757011345697	5.73415495234225	187.027921068709	4.55212847743652	51.6480065795132	0.308515288888897	8.6126479030885	2.61541123271647	2.00463666503735	0.647118874769345	2.10682404985508	0.598938960015773	5.35744302023649	6.50401756273306	-1.51626265919395	87.2801145131878	92.2006910317674	1.97623739723488	79.4521039218851	71.5122914585119	5.1596276368031	5.85737342017019	0.467122376129162	2.25132796563327	0.891986878936279	59.9821505818629	1.96319604720729	3.7782650791369	2.39809682311973	1.00172906229442	1.1113393470416	0.910612247621673	1.15004421659471	60.6189496438677	8.34349549053727	5.6915046027515	0.825207668004646	141.110359164071
NID524	31.9590286262262	1.24000256215756	25.4002633524313	62.3306597609965	1.18788635974241	1.23301619163544	29.343306079846	4.29662164706504	154.420329402435	5.29468677307273	74.0297268661899	0.380833734184722	8.55079876795126	2.70204525390771	2.24420249868362	0.739393190711931	1.89982318974584	0.638761920561093	4.3107579331968	6.21491059273879	-0.121043841484134	97.6837193914175	98.7756218472678	1.8841394696756	76.5735116177499	72.8035320125504	4.23232148304901	4.59472134080194	0.300828351295047	3.41887444650399	0.655359604516079	59.9219096341154	2.11311706706435	2.4028015901036	1.59848514042605	1.11807776957486	1.44400810902878	0.889150696545173	1.51724447920429	60.2607797146419	7.20372527383173	5.89570744413802	0.355947737691363	138.972391038067
NID525	27.1185150144387	1.32146790133633	23.7887510014339	53.1332531648519	1.24956288765533	1.03974602243673	28.2710262067197	4.29969082299966	199.465825339355	6.60894126291403	59.5613844852905	0.34850081220823	8.67958240882745	2.68124524426474	2.02140417630908	0.814521527719499	1.82811663620108	0.564053332731936	4.02186739666577	5.72406545311534	0.819263289512902	90.2148581898308	98.605016783425	1.93324746570753	80.1367536026003	77.4206959349872	4.74957860995968	4.79997568248853	0.593420020512744	3.8494664851546	0.826242063522294	59.9530717313684	1.99796601519472	3.54006256654852	2.0509272001669	1.03474373886997	1.68038442497155	0.809715357032991	1.10264515807633	60.8952496998375	8.56879849019318	6.45498220561122	0.908339842399963	140.217734856198
NID526	23.1349564518356	1.45134745161808	25.1698850250122	42.9750458379896	1.44663573418213	1.10299971694253	23.4077828994236	3.90967732146209	169.445384753424	5.55856629279553	60.9485474067236	0.317710617825762	8.08255633081019	2.49183733563234	2.16365728273275	0.746611828814775	1.75250320726281	0.551821862432595	5.16423831809228	7.34145998474216	-1.10469826037371	90.0210228789492	98.8753608762524	1.91593985996302	79.9125957198166	72.7880864075911	4.61674849931168	3.61780239791742	0.0296356132845832	2.55420371591943	0.560550824481649	60.0190911256205	2.00490498548634	2.22764665811321	1.72102650909492	1.0938120466159	1.63191418190666	0.61750785175305	1.42783794068733	60.1422076908204	7.98162793697879	5.49374510865731	0.6182189058471	137.623049697189
NID528	26.7668025509164	1.14746150720314	15.984494885803	46.6411219636217	1.12176621491386	1.6783320853481	23.2627412610246	3.63204724378122	136.612034685557	4.21771478389869	59.2377856135193	0.295449165744553	8.02878084621712	2.44653967584074	1.6176839230064	0.619134230247716	1.5518182708385	0.54639329906658	3.28401921905656	7.0882964330284	-0.437278997130198	81.0331681702466	97.8796517617597	1.41412534442893	80.6538393789961	77.117069862589	4.31748048713712	5.28924633329878	-0.0105754176130533	4.56073678435805	0.637917478972179	59.987970662088	2.0697685639866	1.74307794870327	2.53895775112372	1.04429444872365	1.28296846829506	0.928817693246331	1.43654672255211	61.9625197766046	8.78978753961755	4.0453663276541	0.874840147657092	115.066443776335
NID529	27.6568493570852	1.3059318640399	22.7097232331633	50.8947804989117	1.33197282350154	1.10116808549702	25.4387760188489	3.28043260220419	163.269214425642	5.72229346670243	64.364729849863	0.337422980536528	7.88779492612702	2.50308790320429	2.00563916147035	0.563267413979191	1.87046276335638	0.455921185426075	4.61526723563457	5.40252138085148	0.744348120126178	96.3620743790453	110.243485883539	1.87680058797316	79.4585243580115	69.2417390871424	4.36144056407323	5.3783628941235	0.760784709047631	2.54743523465253	0.785430366912671	60.0650522651863	2.01554462301378	2.04803772256818	1.44300299180805	1.08446561835493	1.27434494327196	0.818553978713171	1.76830495360886	60.0917315291297	7.12090642133184	4.36644624396578	0.26243107667202	112.085206674649
NID530	25.9551965949785	1.15089870490045	25.914847316428	46.7053205668616	1.10738977178517	1.05096290678617	24.0464466961755	2.75715412505771	190.659684182622	5.55376247560133	77.2145444580682	0.303303211605583	9.25449754740569	2.5625161899946	2.33748448984322	0.688273179870929	2.21941378472657	0.556777423637633	6.12099324680348	4.2033595101389	0.339009735166925	90.1490936807605	88.5443371867143	1.97258636504617	72.3937455518925	68.6928160027585	4.34159530215756	5.57429899434631	0.845670212351167	3.36804538674779	0.46934764960129	59.9896643195177	2.06676385534023	1.7941872692327	1.41512388717358	1.03548975812723	1.03989837538349	1.40010925632472	1.38878228261238	60.375932562638	7.68166210027088	4.23411995681608	0.45434337636764	142.207651869826
NID531	26.8803687277329	1.36360725846026	25.7740007751897	49.4981214839432	1.37181169819057	0.987852845490875	26.1918293524142	3.69678214777331	199.653565724094	5.8002082897657	78.1977805199341	0.348567626567135	9.19527905792157	2.64862088372841	2.29974306762607	0.830081313031944	2.05839195043252	0.609045013530417	5.40021541735774	4.84815775271587	0.180220168565093	86.9807910720276	97.4744981481236	1.95317821827283	79.40147566456	76.2633783027902	4.06144904825727	3.3634345066574	0.0608191772785577	1.65791729373742	0.867631630832037	59.9940692474227	2.0407476643384	2.68990721833614	2.24904872510451	0.97454269146785	1.06704052748347	1.33779454942565	1.92752373806135	60.3953062002987	7.88688147179647	2.70875849834916	0.866946229525588	125.570501815981
NID533	31.7270608960466	1.19509544260716	24.2812718044893	54.1645883664285	1.12684499093203	1.36267504563185	25.6188501650686	3.4170942570052	160.531765108465	4.85861264133918	92.8400804656281	0.331724940016367	8.77452935305482	2.72205089471799	2.35546829918646	0.69114246071923	1.67347438493078	0.576154793576273	4.42072841388921	5.71134956561626	0.742421234943262	89.111812540917	93.7622207531633	1.8945263333284	75.8032995873637	73.0524243112375	4.59444237153268	6.34655039836177	0.516972892267809	4.36492355471712	0.672566186168016	60.057866143813	2.06304473573488	2.30138878100028	1.49377339915904	1.07151386137103	1.34643208512477	0.53956844161754	1.80401686634035	60.1818841059864	8.67101061193276	5.20431622650512	0.279912522902821	117.606919716783
NID535	26.6484820561261	1.22928659344613	11.9628587514881	40.1689103934407	1.1367908685659	1.62705114452667	21.8311843798183	3.27417098096851	139.521212876704	4.78486138294389	20.6971390467571	0.29675612466309	9.2460546413388	2.85114144885375	2.36389949395869	0.675151594778536	2.1321632391322	0.594116123487969	4.03618907409498	6.38516938911152	-2.02704177659187	92.5722222738794	102.142955887041	1.93316308204636	79.0442339321385	71.0790234601375	4.64373157926784	5.64818100423851	0.754775959487324	3.09628461100958	0.758762298846641	60.0312019322852	1.96577466702752	2.49176933312808	1.86653455759175	0.999504956528041	1.55708981686283	0.53099664695734	1.92443383018414	60.8655299466776	6.47440443540284	6.61219507922187	0.459043979583973	117.345189826421
NID536	23.8027380355038	1.22268553634715	14.4562126767824	40.7262579079922	1.23645980918078	1.34532849212916	22.4324596314416	2.57410423800853	161.628925067366	4.40263786866206	72.9910655790133	0.340313782036717	8.18555915797398	2.42055924293877	1.90445865259929	0.660115414261561	2.02100312100325	0.500682538606433	5.452766925639	4.92527776144725	-0.0340347472585858	84.9706988572002	99.1162786486096	1.92039451000593	80.9592515960188	71.4348546575629	3.93852394509262	5.16816801079589	0.375616785930234	3.97144932209384	0.406716906689767	60.0613870902686	2.03006487388154	2.63763715768546	2.21296361868432	0.984117802030438	1.15136730143589	1.16902979071848	1.9327734897735	60.4735128889774	7.08892335175496	5.32149407324291	0.45579426753833	121.683760954332
NID538	26.9711847465254	1.18077347873103	19.0983307229469	45.3024969160443	1.5075625510063	1.31842934167988	20.612532916289	2.14555006065382	172.48834305073	5.77397572396463	70.5523034638093	0.313195939478887	8.29530615591321	2.73367359021795	2.6217416510217	0.775007517103656	2.27076019613694	0.577441320700389	4.70093773021673	3.9861359763731	1.00981406967608	87.1324703625799	96.473728029206	1.94338496031438	77.9998604229431	67.6602276501789	4.10446618274471	4.13950315389754	0.523765637327291	4.78052847278233	0.678310074580702	60.1134450370395	2.26142554327771	3.14221592780145	2.31641566185224	1.03738527599009	1.73860939749119	0.476193835717213	1.86645021665606	60.1060792393823	8.12031217273825	5.33364994728382	0.659770606883728	127.988520247443
NID539	25.7553784085298	1.30375606941174	25.9714718723972	47.2702851765621	1.30314294481457	1.44819180846355	24.2000356035664	3.88478484948173	181.173795192114	4.83797050272773	60.5751292584592	0.291750769322421	8.58076636976342	2.41683581159732	2.75518942884566	0.735396970583068	2.0717592335887	0.603556170480099	5.21468730000478	5.44560866172669	-0.267042512296779	88.8337260324991	87.7209067300523	2.00195140774736	79.8953945284117	71.9656754197054	4.22234716004847	5.31539603976617	0.733531867003487	3.06810325670716	0.179422418703688	60.0373192295951	2.05259661802451	2.91766052894555	1.7600376165564	1.04004716789596	1.71492370915444	1.24685738791038	1.25429151750851	60.1909581566124	6.77703395177539	4.87671864406369	0.41105314506178	141.047585220517
NID540	30.3761544963098	1.31995006602443	20.5073805422196	49.7019470311483	1.2903472054713	1.37221540037395	23.4659986715718	3.86309067765014	157.873605910571	5.46809506596195	64.1567765180823	0.305759658332651	7.91597434112239	2.82661552169757	2.16010283614841	0.700866660425513	1.94247671064073	0.607955164661679	4.36914821728012	6.21459513511517	-0.0275182994077099	84.0638104851521	95.5677111998285	1.93220524788187	76.3713226180271	67.6159343428013	4.3394379065319	5.5266121515304	0.0808213000440194	4.58169830753504	0.627313721650616	60.0664645174563	2.12459760614566	1.79649807820137	2.04728879021738	1.4056622982955	1.86387371785049	1.27327930533753	1.87459122524842	61.0906107891577	7.12480776797551	4.42435911799921	0.556361712013991	133.467354066828
NID541	31.6578402644553	1.50088534005617	24.0967820046169	50.8693376720239	1.43898045095035	2.73923640981689	23.2144611660053	3.38067388690963	161.367987058156	6.01769114567926	55.3585275833472	0.331357884640687	7.79973144351135	2.5967617053863	1.8918167985773	0.56986531159415	2.14340339817306	0.549702927592745	4.15108862958032	9.18092141132088	-1.64979979288939	80.8183549354147	88.4145454713393	1.9505524998074	78.6044132668894	73.8645330983751	4.12380520022015	4.1926613219436	0.163361842102362	3.51417772865034	0.800038866760574	60.385523871192	2.05763090334161	2.05713989924227	2.00894305837316	0.977238427416248	1.41687033228572	0.748710254008898	1.25400600529613	60.2019810737268	6.3012430443701	3.46438871322032	0.176375248722151	134.70911063205
NID542	25.8651559871406	1.30288350219842	20.7490812809134	51.1460393551083	1.42317756562592	1.07683935401469	26.2343502711827	4.80823619334843	173.415183291803	5.60712748496557	60.1160435498302	0.320023627809068	8.67081195910541	2.57125417165272	2.12112976761876	0.711564425507498	1.98773848607889	0.669035161625495	5.43709022425391	5.27459824720583	-0.201458892313302	96.6736334860151	97.0610423414464	1.92393886135287	74.9643026594683	72.9761170958266	4.32247120584042	5.19531267985364	0.406379768159035	4.44371912027365	0.543917358949042	60.0734735229705	2.07024725961331	2.68317579054461	2.00632383564617	1.10760368003787	1.51930614775263	0.640170566428834	1.86537527834302	60.5796626813606	7.45492792702287	4.62007987022232	0.591857808291929	137.626397320642
NID543	27.1437151368924	1.33774276367748	23.4873701948187	43.890218552855	1.31628323512144	1.04454073291165	23.6095611473147	4.25361086397291	174.661778693516	5.35992087251225	74.9823006263951	0.314690159453254	7.81467026971554	2.4614976566911	2.52934704241066	0.718638199557398	1.9483982678829	0.601209396803225	5.43999372486418	4.91061681571484	0.194720580997681	85.6815895595078	91.0300310515057	1.97243497775755	74.4735528975594	71.7336296114374	4.09690068145723	3.56854064025323	0.094640767663132	3.2496595997839	0.592804207534202	60.368212024929	2.72569977057723	3.46458560308357	1.99622766564824	1.22129138935764	1.11856600025437	0.975571389591523	1.53882897079745	60.434587539206	7.04520141844942	4.06627011033935	0.532569332875721	138.585911936222
NID544	27.0746275389788	1.3731021521473	24.0298133734985	47.5810414399544	1.41292814060611	1.29371062840955	24.5259020409373	3.7530869197947	168.544464070978	6.23398248480096	64.9598930717773	0.318000593322246	8.64934895476177	2.75044574384268	2.12867047830976	0.802603561466456	2.05586434933869	0.605544193457331	3.99381992932144	7.02374771061186	-0.438062418959138	79.0898049812854	98.9127924305697	1.9429782346753	75.5166788762108	66.4961440673379	4.80681227259	4.95832855310066	0.370911630854617	1.67663761951815	0.624092810646032	60.0165028670104	1.98732616465699	2.61765482026264	2.0150688725346	1.04119610978655	1.90638323537528	0.562744761863772	1.93471458364661	60.8478728971457	7.64881164486536	4.8399712575574	0.847314983357712	116.216972607389
NID545	29.765819743289	1.45344427581691	17.9003149448098	48.9352774361356	1.39143821860743	1.06159899142836	22.0304530077798	2.8819841207733	164.025045245541	5.33498587273987	59.2318414337684	0.362139329331084	7.98970441624965	2.2010052025519	2.24485465125522	0.667644914709633	1.97936875990616	0.571537102114508	5.50528836523275	5.25952898953014	0.238900991182286	96.4829953202371	101.069228065697	1.94185975549123	80.2891229032833	69.3940297560464	4.26097107428881	4.75120403604433	0.0538499823560616	2.40051797158962	0.848658969667682	60.0292430620015	2.00868654320139	1.94186916825639	1.40029530273697	1.05375691991932	1.90293140544777	0.647802308217031	1.89866443789951	60.5116373524111	6.74712911382667	5.57227706222598	0.180315137503264	135.354226969359
NID546	23.8131221773631	1.21382535302031	20.8097663794894	37.7880662459492	1.09472259966434	1.20188200078363	20.9295533956784	2.85606032491905	150.699013184139	4.809314741433	72.8302460240515	0.343409228456001	7.90990280013938	2.45621784240518	1.63994360020695	0.690119407340974	1.67267844739674	0.610598245784504	5.06081481104266	4.11093206391324	0.0205701858355183	97.837863751108	93.1189860237997	1.91362301645187	72.488016624966	65.0702598937875	3.602380817407	4.90945575245205	0.0779078633390284	4.32588219721743	0.533068715709884	60.0307095952287	2.05081575929705	3.44481294330996	2.11238872319628	1.07934060778709	1.76358359315757	1.01515269579731	1.46514518988951	60.1182818610585	7.04508592722423	5.27475307761063	0.567667994186613	137.532899668697
NID549	34.28947228282	1.27260122217454	25.5354683111335	60.9293171478462	1.18074560437474	1.02592506611768	25.0760092339838	2.89860751688849	138.344981446623	4.42772772395242	75.9781898923496	0.323315911956102	8.41767067533764	2.43674174611733	2.5109312375515	0.776419532568169	1.87723054787613	0.570902357158896	5.03694318691107	4.31371845657107	0.773219483690768	87.6163324063694	94.4517813736489	1.95792370480233	81.2944909156499	72.3899089680809	4.35551217214486	4.01243295696192	0.654426448722946	3.53178610826934	0.592753190361302	60.0278526930954	1.99396481417204	3.17105151826345	2.10162593699165	0.875384005705769	0.856067154348042	0.841979587638699	1.30289055383286	59.7816829371944	6.6940341903245	4.47213146422575	0.583530010950287	95.9806643894289
NID550	25.9416090564985	1.09575562070616	21.8340882214953	41.096660604409	1.03868296863712	1.25847479311656	17.6995489518341	2.28663970523704	132.862800322483	5.17715153225969	87.9652016062434	0.439714907402135	8.36928150635418	2.61748496545873	2.51856179309635	0.723070893959857	2.34110803389349	0.533363814774722	4.88135078237494	3.81199603687447	0.215963104176965	80.9574262268927	88.8282597846704	1.63990577268953	77.6714247167301	63.405932583853	4.28117066133975	5.30796490768007	0.0773381324751609	1.89037259409298	0.722159638914313	60.0506039753241	2.00023180329991	2.63016158755345	1.17983477013136	1.00557305052893	1.42815001860981	0.286258583922913	1.91431790534068	60.0236609816975	5.71479704026635	3.88702431894348	0.109880693646711	107.247274965229
NID552	34.1901627913208	1.10151432938438	28.6095645499686	52.9143088525478	1.04315877931978	1.01298661159633	21.0970694231278	3.05194960857487	137.372774270258	5.27267433148722	80.0961827688211	0.401237069689727	7.99129297188317	2.67515731999347	2.12490028927098	0.616722880874047	2.17244055792824	0.521647713461187	3.87046389562513	5.69871405134599	-0.10516287356909	72.0042846628806	79.1696598008546	2.01681372266038	75.3544472136811	65.7576598520841	3.98610049734768	6.02475777109977	0.47389723240062	3.88259968051518	0.672997191472215	60.0061212944035	2.06137261498184	4.66564894944555	2.40487499692057	2.37342585524809	1.19182941147604	0.464419674283326	1.60476675001773	60.1542610255686	8.11353245620049	4.95884022011475	0.717549739288309	130.847428077673
NID553	32.0839506495133	1.65697048235771	19.9445140620075	54.0673990111427	1.45769580439166	1.41916890416787	25.5861509755965	3.99681241405326	113.960391800471	4.78149246443789	58.94937825519	0.308648420765606	9.37022550313377	2.93694000288148	2.69560751674916	0.781567488943597	2.03415539997788	0.566919472411667	2.69889476918398	9.85240900840872	-1.24261319358852	88.4589069814281	87.2495922433656	2.00345026141606	73.7102865507208	69.7189749064024	4.74158776381095	4.25340731064395	0.0540471518257797	3.73458208048548	0.542843782539544	60.0460362494871	2.08100892974299	1.83372121352335	1.44107470449784	1.10119542910135	1.94275429590323	0.861312056247898	1.9018974345921	60.3666367685728	8.45205981758978	6.28036736340561	0.80081100243208	105.417491492231
NID556	30.7959519886749	1.0998497377943	17.1999952155615	44.979836159646	1.01750392592734	0.998333604646167	20.0624222996024	2.43696677597876	110.754490617627	3.59977296547931	75.8445190469458	0.355181073605419	8.17446946773962	2.74629493831903	2.11847295539518	0.511306172750878	1.68050598484181	0.443472848781422	2.78367337033289	3.48187701775921	1.53099166214549	79.2969227015312	90.2638263025569	1.99680276663417	75.5936520571746	71.2035984996563	3.54578274339689	3.21920328154019	0.12753086218545	3.2920752448544	0.600131486112682	60.0345060214957	2.05784602502712	4.84235905457556	2.36293016566011	0.95328707270993	1.41713977229812	0.470110904973348	1.57019988040739	60.4242504376471	7.07772816622287	4.9178526217606	0.865970546004972	103.087379834754
NID558	31.714759949656	1.47029423258118	17.0465086701195	47.6999770716845	1.26398985436053	1.00499880447905	20.7199608167237	1.67273302635808	106.873129807114	3.46609112073382	88.542148340911	0.331250533185675	8.66627305614201	2.70933388040256	2.34548217435778	0.650420373660448	1.81544196142467	0.514371047465241	2.52079862941326	3.16556992888195	1.69831539588855	80.8079318454384	89.3350290200246	1.9759392925079	80.2718965476795	66.5839671959114	3.83732047991804	4.84606879992721	0.0754472576331765	2.78249840414917	0.862118052990191	60.0936123581101	2.02218272477799	4.91571437487689	1.46525837939973	0.987273022450622	1.08083808796297	0.483687679383293	1.23119946993887	60.2282036083712	8.121768100624	4.37332806384896	0.886223737383764	108.871226658333
NID655	30.9833859890877	1.1749618552818	22.9567954988835	59.9042532191171	1.07762895635114	1.11272101612164	20.6069073440196	2.02791146901859	123.208173366596	4.52220899284892	85.1357499272317	0.37068165665505	8.98645969360759	2.79391456388929	2.29843171614491	0.722718681460706	1.73194750080272	0.536997794676484	3.02126014889547	4.86298408376086	0.494002886048141	83.0141701542487	88.5243241849304	1.26869245284099	73.3430000368439	67.9470000828679	3.94302911351454	4.55118913872837	0.0630687207877063	2.38154075886114	0.545808687731069	60.0122325443116	2.38046607904273	1.8783977689902	1.33753534547956	1.04354897648114	1.59954709527092	0.931359465146772	1.76748947665047	60.1640224342638	8.11480410279599	5.16491507511394	0.218952162292998	113.095388191395
NID657	40.3389146259381	1.34259061349269	19.1280286649855	56.5572993795564	1.09053971425248	1.13402795091231	20.6071906700611	1.2791660119891	108.770608900238	4.6240513013937	66.8781133593878	0.328627411908778	9.48581364842363	2.9047807608956	2.52715648279648	0.624111177135281	2.10916979075321	0.59172857199535	2.85845585040458	4.27653275834201	1.34962212942357	78.6323816309347	86.5900033591188	0.561901760016972	73.3092052779122	65.5702988720466	3.41002422040428	3.69480350527405	0.119851928999958	3.44324160494879	0.599757838370543	60.0098323259021	2.09592417035796	2.84888937848683	1.65854525546653	0.963522684256531	1.12853451789886	0.914218725239815	1.60148458448826	60.4637812418322	7.53174593579421	4.21738823352624	0.398134231147079	99.6097601784763
NID660	26.5015380725069	1.27641337089011	22.6509829821681	48.6894700200736	1.23242024414447	1.18602593821301	23.156992679252	3.77579134832349	162.192257567689	4.40857878995207	72.8015336957781	0.326688902916766	8.58407369977438	2.2526373424099	1.99352236117188	0.705919666777463	1.79116503239643	0.515851048363181	4.17543612427154	3.83084334903238	0.941711706058939	79.0497178819818	96.2159053677906	1.96406181719264	80.6167561323329	66.1962998863765	4.08963345643727	3.95676568854061	0.0266280309452522	3.97108214914275	0.890546153371768	59.9702652940292	2.6501638329302	3.87255823383822	1.73856103586297	0.975403131144524	1.48948271302831	0.962295190054467	1.15397833251237	60.4839858240655	8.39205883927905	4.1635240907862	0.778089590537346	121.189439279567
NID661	30.0483274145782	1.2271771526131	21.6914518995232	57.1684092714206	1.10116577634623	1.39344799342765	22.08963537773	3.28121272965731	118.506902374583	4.95843447637456	82.9737165072073	0.352330977429924	9.02978281971141	2.78039713104661	2.53294249626253	0.676060491490581	2.05947053638717	0.526565644423476	4.23821640104278	5.91430125329196	0.0203865612528471	73.9811207275143	89.2096653493037	1.74573629228924	76.4757109294242	73.1382931421948	5.04604228394437	6.22344398543723	0.537190298138726	3.7223810970088	0.687167511384402	59.9883473475824	2.10989363249912	3.10184784191381	2.06230602561147	1.00336932863861	1.0772670044035	0.862151570648358	1.17039114556559	60.4155775006795	8.4282424209358	4.35539665336551	0.599023495400458	106.400463092591
NID662	36.3984489364865	1.29921950834979	22.802662680174	53.3660699270106	1.01105432426856	1.06650620414323	23.1438437857778	3.71541865168063	136.422001969829	4.62746834274183	54.1953773640536	0.319877006587552	8.71533739182559	2.59583551434005	2.56917677445006	0.666071938783966	1.87677191115134	0.570871156804913	4.64050570765903	8.51912962883973	-0.942416760757939	85.0303038057078	102.951850330028	1.93658132556336	80.0590828807343	72.7214247386642	4.16488529929401	4.62207717128047	0.266326743493642	2.54997065573588	0.920397887911325	59.9117399138981	1.98161155216171	2.46826270282702	2.49689989097093	1.03621377081074	2.0901883445502	0.696682377187838	1.09025036244832	60.857189271867	8.71215994878265	5.2525653649526	0.894703693549658	102.128634401731
NID663	27.8312607644794	1.31689927741083	19.2108712766959	43.6972314778679	1.23721285666354	1.04759910312651	25.4734123556969	3.31760668667075	156.12979619802	5.41064300733853	16.8553609710764	0.0627811349863429	9.58255140918192	3.09158697284113	2.61797893364491	0.914412286418619	1.53998312818243	0.5693451815043	4.18996603681105	6.91179596935532	-0.461759873224801	91.1624299622067	95.261229209838	1.93860305977273	71.8892738030685	66.9118234872409	4.49158749609789	4.38521924954931	0.322197340583458	3.61413523592045	0.213911485123753	60.0172480881128	2.07845883715104	1.5722499619866	1.32531726340174	1.0812071818472	1.70092997145469	0.514678659466191	1.85827752952973	60.4420645926656	6.76468339031397	4.27925220632653	0.623649516039316	131.450005582187
NID665	31.874581495383	1.69282431734986	19.898642016726	53.9650354258082	1.56871038410779	1.0154602127303	22.821288196829	2.63006521142356	162.826097297011	5.7006864632188	5.04417859710982	0.0276699533614559	8.20241013323359	2.91777227695574	2.1599176206633	0.687205464764729	2.1078291990767	0.505835541585321	3.3319236854182	8.84017763786516	-0.174640401382569	84.7632192822857	98.1362044740388	1.96211072762816	79.854983596156	78.8666736114669	4.41547214907149	4.90865744189393	-0.00329272349163556	6.31402837156022	0.814538922135855	59.9817232572372	2.05768155694302	3.33279350499873	2.59197609732548	1.01628602201901	2.27852314557997	0.939161347652011	1.63921817144208	60.0896749383629	8.34762726967376	5.65632437492679	0.813312215834313	116.516699405604
NID666	26.7746993258897	1.22387760586779	16.1154000601669	43.9668885156665	1.08677034051405	1.03655518564812	20.1010537509345	1.47886485207331	107.683959745309	3.87497178294719	68.3226558293982	0.337156676745702	8.61431149644771	2.71130566289066	1.99324319567596	0.482514832455595	1.65975658841139	0.427567147195705	3.05554965665949	5.15671041215988	0.300126992893462	82.852604244661	88.0317472976523	1.97910476702076	75.3106327948568	71.3100259715575	3.9017339111705	3.71467120649639	0.413345554444882	4.24171496350482	0.586496477491298	60.0336694827629	2.13777653919358	4.56055501177117	2.27493381029729	0.982821247287565	1.02033142971604	0.816196219094439	1.55834624966306	60.5451594585539	8.79612150820721	5.56130398766673	0.876382487677484	103.355525635895
NID668	35.0733580592898	1.22831138373609	21.9926151493777	59.1355506488197	1.21200990834595	1.0988219430884	24.1820935248268	4.61884595764376	126.932071692419	5.38465487650913	81.5415590922465	0.35722396936724	8.84026670479401	2.91325395415615	2.32224279281896	0.824099204695985	2.03875899051283	0.594246654303917	4.00189612848144	6.13949533309193	0.456045729775509	85.9586370445697	87.9382998051384	1.45807498400909	74.6610067019816	70.0689954531786	4.25037729748618	4.29980876416649	0.282172013039845	2.33671885711518	0.931190555006604	60.0793675506146	2.07316404816732	3.05678272640019	1.89994979371505	2.01734494471084	1.24020433260749	0.576170541754652	1.29212673219759	61.5547463890054	7.16911297739266	2.80740469046828	0.490803775776468	108.484319289351
NID669	34.1638931201802	1.27608750724238	17.3041425469873	59.1427510934925	1.12043819500522	1.1767291460664	25.1688094506074	3.37334036252839	151.217079412549	5.4782663154862	48.6600422805328	0.318010108300298	8.23004298335014	3.10792204454235	2.25412060220929	0.757079290793543	1.96897509124628	0.602374506257503	3.86414724476134	6.55984474920397	-0.252180854520733	89.989599054481	96.6895245954292	1.95669126035324	73.5140869585654	70.4258766434597	3.643415623428	4.18143119055407	0.33157014851567	4.29015008981831	0.348410750904907	60.0960598213713	2.06391319769662	1.90147275658998	1.43633519350066	1.2548974285385	1.56723789158198	0.403935656624149	1.88529521212834	60.1428994672747	7.4919763307003	4.65771806284829	0.184625063589451	111.976340186578
NID670	44.9495281686683	1.53888905583791	22.0845371324848	64.6857242173769	1.13818096609187	1.75134711475586	25.2162939026832	1.61279035343618	138.595359545574	5.95072181845735	3.72837745880844	0.0335230424837734	8.94716487182893	3.50998533910285	2.5009790163399	0.688953216932443	1.53000769430238	0.464503369322073	2.57724022315995	9.09235219677172	-0.217093053012844	94.2474457151141	93.2124133893652	1.91088933586522	75.5323553442153	71.8249531767346	3.8172184992692	5.03759327247528	0.551915563953344	4.01995046893689	0.597258740787969	60.0110273965666	2.91302934740705	2.37369582922328	1.78337622769282	1.34319267881882	2.14898027157554	0.788023544959774	1.56053899480115	60.2864583831359	6.64460066866708	5.97587800502603	0.156117616365478	108.371275791976
NID671	33.2650926033175	1.52427360046709	18.3207703521996	48.8416730951135	1.37571561042839	1.05060125787247	21.7236530616783	2.67544627226243	118.63460603591	5.75572930654228	10.7701144333094	0.0369933207885905	8.53353642215821	3.13801275513232	1.91546393274401	0.747057406904339	1.89382624052943	0.624943611231115	4.24456146475994	9.16143339071102	-0.334655380469081	88.5491069730527	93.3803411322022	1.52222875772484	69.2227620982838	67.5479137078198	3.22106665647879	3.55883750414066	0.0755468472956704	3.42027756870271	0.3870948053749	60.6423537522288	2.08219676855754	3.31252296227415	2.280382177186	1.0871656599565	1.51054060339249	0.739318179258193	1.88622418994247	60.5963999822431	7.9809555688776	3.51915076452278	0.647752876072184	101.702232312102
NID672	36.0293132238139	0.754928780871978	20.5100049362505	54.5760605965109	0.728104642372095	1.03081438168213	21.8768000332647	3.02351185592562	121.708316671205	4.65879255944528	77.9506892867267	0.367734302822275	8.59773671509984	2.99462938983823	2.26749561892756	0.825397096474732	1.51276305728337	0.543679531417449	3.52536700412902	5.01604275145518	-0.077715781850797	90.8107050054433	92.8135217553224	1.93738587446326	79.0746516300375	69.6436093860232	4.59330328185051	4.23278719730422	0.0622508429833447	1.829040107734	0.816722699781319	60.0973995487358	2.74454301927681	1.88897692480859	1.35276813138536	1.08419359874998	1.18249179115203	0.742559268037463	1.80876923960453	60.1596088225684	5.34015435458988	2.04709267573093	0.157457515573245	132.369516679578
NID673	36.8388838786879	1.0934202593398	17.2812676573569	53.8903097181177	1.12942756238436	1.01795705923711	25.1993893980505	2.72874464078432	126.905658735304	4.45154237848814	67.3575119841811	0.332695494074895	8.44698426044371	3.36720278071576	2.46637461634869	0.719746447233138	1.75022410368379	0.415995595791465	3.47617903434423	8.02249272082594	-0.00231717533294207	80.129695326554	88.3550842824133	1.53139427404805	70.5208276350538	73.5901497422639	4.15908924418669	3.44624818228897	0.160884250623846	2.81949765265725	0.304214698533926	61.4037454505271	2.05720933535991	3.97984880272704	1.65479818856601	1.55672201850068	1.95640773454721	0.549704452950987	1.52163021739502	60.7629009386708	8.48278566381663	2.23053498765371	0.858183793041725	106.253059641256
NID674	35.7736965442064	1.39255033337011	14.1796742052627	49.9924274933995	1.21856083143913	0.995339987246489	24.1413305567272	2.72811736079063	120.034976262987	6.04857409779366	22.7456038038772	0.0672183374339487	8.93590982711086	3.09968970269457	2.46194142863524	0.851183110722407	1.91521529051989	0.61991549561242	2.92950969542129	3.60425941243835	2.02582088013217	83.3497213324998	90.0201488614864	1.97675313196856	73.2089461507438	65.97821598479	4.46054788423494	5.07273044054749	0.0518573591462252	2.66147143999851	0.219706641140906	60.0187441203398	2.05473734946859	4.83670357732337	2.29879083731479	1.39177527881097	1.11700686465822	0.828999170220604	1.53791305005338	60.4629543745233	7.55034890641038	3.23967150833733	0.836792556610436	101.06604359164
NID675	37.4975733872505	1.30240971641219	20.885275430256	55.0698874526195	1.05323141442043	1.1504429716401	23.0031636815793	3.19550702622583	123.68741358653	4.64931719412302	40.9908660878036	0.322433698772974	8.16869058176475	3.22140812090652	2.43684704751215	0.62985734848895	2.20922801612659	0.453397613579595	3.61108077804233	10.1649263984319	-0.377762957739686	85.4288601116943	92.2186719950668	1.84259888466626	81.1163368922779	74.4811359262669	3.63227676611503	2.88807485691396	0.191799533420954	2.54176673253519	0.890939401074635	60.0188502142768	1.99680537917636	3.50919078161205	2.37418274171977	1.16048217327929	1.08944591663476	0.704788896227156	1.30931909357826	59.9889169805977	6.34861006804254	2.84636685919856	0.253304976918814	97.1545210944044
NID676	39.4506793075203	1.42371557023501	15.2340234738596	56.1877483213154	1.03956134614538	1.20545981493857	24.3619869215351	2.19004734499749	117.690185167187	4.33654376037694	5.5856259640941	0.0357028104076686	8.60512406597286	3.21122345193849	2.37828317621072	0.698258158877624	1.48041518606063	0.541841480429397	3.22829614055943	6.858187135876	0.662630177121476	89.1142061587195	88.8002235775749	1.9316215602243	77.1022231519483	75.3326368848508	4.08890060930786	6.00158702606804	0.812427967979052	3.8684151380139	0.691855891050748	59.9956516332438	2.05961573643775	3.69924740417796	2.70438140197091	1.64958267723766	1.14520036181266	0.318709690468818	1.28476970417902	60.2378429202562	8.51017128027277	4.7345999375478	0.8143838411987	101.804555043356
NID677	28.9775121996901	1.14120197541828	12.927690844587	43.8385112913781	0.852791089312235	1.01978282385216	19.5125370773988	1.88779590880947	88.5644669997195	3.75420139143687	99.1970733284652	0.354480193356401	8.55596676593862	2.66998864760762	2.49758692426571	0.575380313456286	1.81832167113701	0.533955734311498	2.41076359151732	2.52622955863614	1.93805710830028	81.8363360144613	87.3906471210096	1.81772906447956	80.3344154319444	68.621845558769	4.041262497774	6.08308922126138	0.794271296380138	2.02251422608932	0.825951763592577	61.1167379145492	1.98786298534905	3.7642991567859	2.0996575667247	1.15547737037914	1.014013408885	0.368823086101929	1.68052031585585	60.224450264825	7.2789671634876	5.59171939068763	0.979275894248185	99.9575582317233
NID681	30.1794126179015	1.184180189183	13.523061942565	44.2895264764639	0.955481986425986	0.986667544517343	19.3906340459566	2.19026981772252	94.1889154528247	3.71930771664485	102.002548895573	0.378194857436089	8.0710939931232	2.95252354889249	2.16714908680016	0.654915898114299	1.41038620818585	0.35272854354587	2.3310770272198	3.45979112962521	1.46602908407684	74.956244596584	80.7554591062691	2.00526724525637	81.0310572809613	72.5312229894872	4.68226730685	5.62743971077209	0.60189265488151	3.72165279842957	0.62579647956268	60.0577026715284	1.99874034785928	3.89577722774469	2.04023528143005	1.29802959444343	0.969813759838409	0.327215212632172	1.11979609738853	60.3044743548609	8.02171878506504	4.33131718951662	0.882505499363782	99.8272773680638
NID682	26.48705969342	1.1320070719542	19.1799809001019	42.2370664189467	1.18025826867724	1.02307646635415	23.4670181157373	2.83686138522049	177.439439671798	6.28459142954985	72.2629880569922	0.444506908759645	8.97942325175403	2.69654924001968	2.40363563180459	0.868987636079202	2.21939798644293	0.562274205949542	3.42273106307311	5.60415407177366	0.76737105257844	93.4148701435681	93.2486255589437	1.95611538735883	79.5368410837163	70.1729626986382	5.07347970223856	5.97400310348204	0.421464953287492	4.85626155414578	0.817884950708806	59.9508388663654	1.99733722897333	3.78784773885713	2.70415187649333	1.05829541339929	1.05108552089711	0.233181597426957	1.52358611363273	60.4856883670703	8.52544183359817	5.97340148820603	0.899776717581908	138.611823315644
NID683	33.9379521496041	1.36040307138879	27.3376432242059	58.7140332662884	1.08764175793749	1.06309812858189	23.2575540260712	2.69995385787064	140.705946937569	5.88017293814769	76.0997839814839	0.328680704892344	9.07506565939222	2.7332073310126	2.26113209184949	0.915815576495218	1.60422567884249	0.567143596693801	2.70198184562984	4.53982983788789	0.932550787384087	84.5635121338182	85.3070595713085	1.76724539072152	79.7462016501209	65.7650818937862	3.90180770656282	3.01431606443364	0.057752257884237	2.68665158937896	0.94617106481696	60.0216739959532	3.17471117811602	1.93831641701394	1.62267484815063	1.05674562643164	1.18367293012041	1.05528989379578	1.88633630028301	60.2987576081646	7.22161231999704	3.53430103197618	0.0900587101390384	133.781924657983
NID685	35.8572219783151	1.5735880883122	26.0816223376884	64.4252428226378	1.50002606004357	1.27388632051709	26.2300930823683	2.99586201424293	119.874669554711	5.82620529689134	83.3206468559846	0.330411999387036	8.56447164220532	2.84035636617767	2.12570433880477	0.736402620637578	1.63036916575296	0.572802107862745	2.38101283979185	6.48888931025315	0.836498116352743	81.216194267129	95.374352866436	1.88545566699942	81.0294540582017	74.5851742295104	3.82116876290917	3.87243707709373	0.0536598795931045	2.35260885608285	0.875160485667852	60.1158842469013	2.07495075778149	2.93036315527226	1.7411273035975	1.3382846346274	1.23365726175219	0.564044117283571	1.88414370527924	60.2288585237536	8.45807708121742	4.57273389410571	0.876350490033843	102.659609480155
NID687	38.5090813074071	1.06156568728156	16.6879118755764	54.6215212919241	0.886305112059681	1.63133001779627	25.8237883928988	1.78336190682133	118.856149382537	3.7821971117642	14.0596478737723	0.100079693693001	8.5509496962684	2.98253388962753	2.29382664692579	0.692533134646917	2.14057657127982	0.559584186021768	3.0949052954572	6.15022882581901	0.0895138218817286	85.4019740857803	90.4055007660521	1.71436832372766	77.2980871783082	72.7229947016132	4.1181029271106	4.95309695284803	0.121299410600888	1.86681362756238	0.696196834200058	60.0593525362707	2.0347859314814	1.98674173913996	1.38258017731613	0.945290044651756	1.11942578028053	0.791958648753299	1.22409404575099	60.3221745855586	7.25545678591434	4.27945690643164	0.645045062714495	99.226121178321
NID688	31.3126749442185	1.24837485453968	12.2345476127185	48.7440220364264	0.973212706154877	1.03335114836245	22.8133131878854	2.05360200130711	110.243264538008	3.91809585460043	58.4419504916857	0.338282065480877	8.72309461770653	2.9767811927579	2.28515505010398	0.577244188054129	1.70284386115268	0.475411988644772	2.49660538751131	3.86638857534114	1.36528527238601	92.2617334269938	97.6165937598553	1.9767847533462	80.6076637411397	65.0037846427041	4.32201067115729	5.56680911781205	0.0616942769710216	4.68942228177528	0.470212444462551	60.0646484896596	2.01558361723489	3.87942352347361	2.05744354455339	1.04407191823889	1.10423350981766	0.597608915075563	1.89314196046562	60.8588998738926	7.99339773683977	5.70350221461183	0.559188129925869	100.211342408353
NID690	33.9429203625603	1.04848951245186	23.9803562389058	60.9889418054579	1.00351355530965	1.03613700186455	21.8124050132464	2.0903829630655	137.263765884328	4.35221773960225	117.591346209759	0.407066766796069	9.12856825055917	2.61994243342771	2.09120754247973	0.772684480300717	1.26146376933724	0.662569813353428	2.89528096111208	5.00706881685515	0.221165818788224	81.0340654517579	91.7240542081165	1.86233061790124	79.8288531288249	77.0641228192208	4.22805041608184	5.35442943237307	-0.0423318516666584	3.77580255161759	0.836008696406084	59.9942533500236	2.10512593186371	4.02970526086097	2.419039696418	1.01954390636456	1.13960780829547	1.11162899517004	1.49171522087169	60.2097038906982	8.88180908751677	3.26722480532077	0.940297631574829	120.581240648877
NID691	31.1137013673677	1.30595066124908	16.5943512535436	60.8953599052366	0.838296186284104	1.03491942818491	24.5836865477536	3.68055260369734	102.952621408374	4.26391512587539	88.0427536711819	0.364223244486019	8.63697897073536	2.93519939816232	2.2705262406281	0.631432639535516	1.67769958725219	0.545159439135068	2.34852758776597	5.23545270848339	0.249335188309313	79.1317118379658	84.9465906081044	2.02180893743127	81.2563052504048	76.5467284339945	4.21535421635354	5.15760826440284	0.0606340361820906	4.06485260705086	0.524801259583953	60.0230201750117	2.04075488830666	5.11575000443799	1.9722583235852	1.4049997477297	1.02914646253886	0.889229589173356	1.20384253846513	60.4981783118071	7.23567650136925	4.38545836816499	0.922692499415626	106.933802367816
NID692	30.9795723429538	1.41795983709207	20.6692884020386	47.7248695877548	1.13453070822271	1.19922414006113	22.3208547430559	1.74143243384591	95.7551528192181	4.35251587069986	74.3505170291731	0.416516107520118	9.25601126584737	3.36856586677561	2.97593675665959	0.748843431517476	1.40766798962203	0.559451071837925	3.32097988832178	4.97269436132169	0.311197391793663	90.8437688793115	92.7354428489308	1.90267776101894	78.1241149340347	64.3590822352801	4.5444875636832	4.3733674417208	0.114743834676528	1.71563366720301	0.46206111919411	60.0539078415761	2.09374488984057	2.69889989299676	2.29982597974693	1.10597332791305	1.17908449270529	0.528253890022969	1.80024712313815	60.4365580662719	7.22069544986098	3.12801947216109	0.677486705462749	96.9686515460156
NID693	31.5818486364603	1.00625195841342	20.9374226964413	55.5855947240524	0.841441606373811	1.00728621153817	22.526385449559	3.03249848196998	132.317262626265	4.36478724621983	89.9217298978618	0.357856709476337	8.76356474785208	2.73344014586181	2.84350607964963	0.76526749952066	1.79539557608714	0.551205010454832	2.55749206559224	3.49062470632117	1.85263989880793	85.5509914814748	89.6834820977626	1.99297651465748	81.7165931334671	66.2342220547234	4.69658013153603	4.71912296765622	0.415713428779401	4.45894648239356	0.9042572210043	60.0578485435531	2.11758472432577	3.3552462249839	2.01900719200216	1.03918284558648	1.46138847350891	0.982476746592605	1.91791522738104	61.6397260129401	6.98711262729647	4.94554978294621	0.919926790425249	110.530131316914
NID694	29.5178877489778	1.38144588471937	23.749450512715	45.136844242856	1.17164413600135	2.26187608519721	21.0908556090062	3.13681681688392	102.463118960679	4.01421186264881	60.0324281563577	0.315175397421119	8.59625053972194	2.63063350048916	2.07825749605593	0.590214043404897	1.97621215278154	0.405252157306341	4.30452538490502	6.72445283920532	-0.164093705327961	92.0218657237282	85.1059588123	1.95145462160513	79.4004042713887	63.6804652763032	4.31085107365369	5.33163188720161	0.0446062984095125	1.92006069683478	0.847773876811161	60.071934382681	2.03797029708163	1.73819442267572	1.18967966423796	1.08456957477415	1.61286051653454	0.671449607463893	1.83462963716362	60.2218856413187	7.72038367061107	3.96725195953884	0.115472215649988	121.091739128462
NID695	30.569685740972	1.11634200859679	17.308691156897	42.790419017527	1.15357047752988	1.17396274555681	24.3115442267675	2.02783491527832	137.453785074143	5.13999673977657	82.2271947400717	0.346148704875427	8.98437357600917	2.97084556337386	2.70788085894409	0.740360481689152	1.55098487668549	0.576887274659963	3.45401142830974	4.97599779659446	0.894536276373934	87.7212711569712	97.794565294048	1.92979266942319	74.9873438611206	64.7867857191096	4.21389814386156	4.03877109455172	0.0698794947313004	3.33680031873736	0.206256543623254	60.0411435449473	2.02371005900139	3.73961451982595	1.33794456602039	1.05407717775683	1.1535608615246	0.73061861111777	1.36635512688094	60.4223734976559	7.68461566796238	4.43272123838128	0.530892432204764	112.652625199581
NID696	31.3323457792274	1.20541648558789	20.4840726193491	47.0537004809275	1.15499748683044	1.00319659064979	23.9846032067002	3.30400170217534	144.770422934343	5.62546391353665	86.0740414337844	0.340367729895758	8.833975001854	2.98389451030723	2.69518913816793	0.735071064018063	1.76769444556935	0.598448078384562	3.38946266608576	5.22562345355035	0.7570512149018	82.78151038369	86.1534126844599	2.0176276233174	75.2295256892715	64.5641473029679	3.50030265789296	5.59781619626311	0.0554207080329004	3.71938619506283	0.618484795026015	60.0040598886548	2.0920374203941	4.42714693495635	1.63826530010216	1.89515571870516	1.6436664350301	1.12472106031104	1.64301651438185	60.3759606268594	5.97395920178826	3.88162059406496	0.62742404844222	118.792225306209
NID698	27.5426906780958	0.849975164988543	25.1665810709229	56.9293406023131	0.891540332146801	2.68333271757759	22.7884560643394	2.26535470338398	124.106313679542	5.45421315820478	122.592768808364	0.457913107958705	9.00830423407273	2.96149498588975	2.51385920085154	0.74162644957463	1.78571462615872	0.535478489066086	4.05183108998107	5.57447769863874	0.361626169346658	76.5526521822465	78.8914505331457	1.9706423299041	75.1097558437585	65.7029897172379	4.63336248251467	4.86083454820059	0.0839982010217397	4.21410279675914	0.539106280858235	60.1440051831302	2.14604001610273	5.19199448883554	2.53490501202187	1.00711881540227	0.953233849260859	0.178435969856224	1.95123780887301	61.9220512997762	8.47615104123164	5.31158999871551	0.855618158606285	124.977639373713
NID701	30.6115299100325	1.07837087126	25.2434534002357	55.0551038128724	0.944163244891912	0.997039971381304	24.1927308892154	3.19325221095433	146.317448711453	5.54322703439883	50.4661405133248	0.343334693788103	8.56189568959048	2.87756885794433	2.11567352779643	0.762947607121796	1.84418940877783	0.567072079725263	2.75269398908666	8.63816335773843	-1.40749199072392	85.1900931220379	92.2725553434146	1.82220581480509	79.780880783445	76.2552806897643	3.35946159941174	3.45144308974477	-0.0262785955088886	1.80135217685678	0.911605368336533	59.9695631198371	2.02706481442988	1.09099493218245	1.76924987541714	1.03894489891772	2.5011442786196	1.11283348390603	1.85037464083254	60.7067203843533	7.73965053269956	3.14483712945113	0.693010698866637	120.090815048413
NID702	31.8616432601333	1.33591407867554	31.46717846003	55.043422084794	1.13649136528812	1.15218160509915	25.3858969912509	3.11171875653931	158.088230479626	4.60441084482457	65.895999751634	0.304633789215651	8.68019981179421	2.47800453923231	2.21272741440144	0.826800875196082	1.96862872777577	0.596258115948621	3.68744492435106	7.95345001779623	-0.57540404763079	92.9555519280469	93.3001785597025	2.00447302434476	79.0538815575792	69.9389580769354	4.16156014453896	4.23268452967273	0.0665543987670518	2.18479043095286	0.553141304180132	60.0013813124676	2.02069027331014	3.06412074049573	1.87547682897918	1.99955592356617	1.45102002695172	0.804702007171434	1.92651089535374	60.6302607467997	6.32449912379047	4.17120333478533	0.57526957950296	116.608549039007
NID703	44.5969513143554	1.4795947514213	16.7907239119498	62.4061119814757	1.13773192631716	1.05442365774508	25.6213810731734	4.26576690373393	119.887884817312	4.99109867946329	31.2057994979409	0.29677424662176	8.0119808503661	3.06710970356591	2.05315866351717	0.63671192976335	1.83072486610857	0.44874514780989	3.7111614898954	10.6287633903944	-0.699848583651877	88.303968576806	95.1766322482596	1.99779678013447	79.8297584787365	77.9786675374763	4.08808132718609	3.84427403527362	0.0184919560013601	4.21347694542961	0.905074209070544	59.960823601755	1.98905080333005	4.29688437075728	2.48461869633645	1.03106184918048	1.18795426482584	0.461730898776016	1.14196752551121	60.6326599370178	6.84357272990128	4.94300071107075	0.89342847009531	95.8441417389365
NID704	29.9719718391548	0.984004101219126	23.4097154607388	52.4025772173864	0.974125800473948	1.43561145590771	25.6666909686507	3.9421784992166	152.234217088269	5.49673650631695	88.8809668528058	0.385093449864491	9.0445542406297	2.61787384149024	2.36268989187142	0.83371360068614	1.79907615355931	0.61468324579157	3.24247948304326	5.60192294736457	0.552487656407353	87.1060261358736	93.8304277456308	1.7206256608713	79.7569124175561	66.3821900841596	4.57769598415629	5.25719666079184	0.0354530558900232	2.19311773716976	0.475342195232297	60.0502322787475	2.06199858357681	1.78507974049276	1.36663706989184	1.05446797021621	1.20531957267128	0.940468305306156	1.87141864970562	60.2291565385883	7.31276487783101	2.31128416090497	0.697193562031248	112.074454462152
NID705	32.4643513938266	1.12362167290916	14.2599405152382	48.2224225407077	0.904291453546313	1.05541972428224	22.9668966854145	4.16880979895804	136.123382601318	4.13372517895871	56.1527897622149	0.331912109895028	9.1239427769877	2.67303844896634	2.55491726749585	0.712046993959302	2.23094752583396	0.544259963762281	4.91352029118308	4.99444215428601	0.0499785140688078	91.37396273202	105.247640581895	1.93092091666207	75.0669891701449	71.8884114663455	4.19246621756867	4.50425211814541	0.0853002050332706	4.131229745049	0.854725794286861	60.0258728326366	2.00147834976972	3.86491324285908	2.07486257412776	0.997782439870101	1.15091237480747	0.249306412126102	1.8059281076681	60.1189757883474	7.01402200083178	6.12868705194159	0.562591221939604	107.945324314932
NID706	31.0247792755848	1.13077582720268	16.7322779554721	48.9387029638105	1.02807492241586	1.02669706353815	25.9540662206119	2.63724158910806	131.999434644571	5.05432182304049	46.0470786994679	0.333206414481134	8.96824931668351	3.04321504833282	2.57084750992345	0.710081855323203	1.96383488608333	0.587729200673044	4.05270457934301	6.46133859257405	0.133904377122709	82.0065553940956	97.2919947878348	1.13783173652591	80.1008249979353	71.2678036745411	3.58605939247639	3.83794138208484	0.0750247247299192	5.36334667303122	0.483747216440004	60.0308536546566	2.60531110058822	1.92451265247763	1.74034107164598	1.07194679119509	1.9016516017262	0.586555433480783	1.58797519243929	60.1023449325476	8.36486116206619	6.17138056025838	0.440867429816943	106.425444328196
NID707	39.6696233304204	1.51642031231275	18.3448978099367	56.6648808838557	1.27845138257667	0.999777530782085	23.3393551561919	1.77736504636974	140.004020870531	4.93605538060983	43.4688198183048	0.283529658318455	8.46334614542229	3.1003468788939	2.16171823357401	0.647838804148023	1.63149401376752	0.572876045744922	2.04318088097334	8.02323379334473	0.192555351326311	91.1876340696064	97.2576820120485	1.98374763619725	75.5262170104719	66.2293407860817	4.03653827894373	3.5572265654992	0.0952207898813934	3.1978105191346	0.693513288001346	60.0018834613181	2.01325346808416	1.88784580086641	1.75941183789206	1.05141732501004	1.59790534162063	0.588820802012793	1.89479232613646	60.4151452848147	6.99225306814152	3.53567438711946	0.558200382390681	100.509658318692
NID708	50.5731330702694	1.51831200813937	25.5925999480277	72.2613920941685	1.4181366660002	1.09660795323136	26.3382760726702	2.04418197948658	163.956866503768	6.01816468106269	74.5670515683479	0.368605602599417	8.80810967903223	3.22122508406071	2.70474178268776	0.775260292388735	2.17323313599699	0.652116191105458	2.72693969331573	7.9276011839278	0.549422535844299	80.7425983616745	90.3833066818544	2.02333781124673	81.9573411633239	70.825650953033	4.07154346147324	3.43665967790037	0.0998891495699554	4.31318792858558	0.966463188209667	60.0691093008535	2.00350973524435	2.42093852759045	1.29058349008412	1.00001666593367	1.66490125403649	0.823315430267889	1.89016797626659	60.606287136954	6.31701339765965	3.73238673691973	0.558453802604648	110.727963320249
NID709	37.057429036025	1.45444636917893	23.1387398030498	67.1417813004552	1.37448990583568	1.06483504171413	26.956200179413	2.40484821554109	145.209881110794	5.70307261495922	73.9378982253812	0.308069329657441	8.22730984332009	2.93519739877392	2.25281193476906	0.538121627372487	1.98293183393523	0.519615644728509	2.30277484179937	8.6444591577624	0.356715496976211	91.042421542316	93.5847940154092	1.99464091972478	80.0421115901803	65.192774585152	4.05940305081564	5.24631553462531	0.595663238744469	4.00311658644187	0.763595205862568	60.0970833655184	1.98254160147304	4.58691728008061	1.77536809954034	1.44371763066129	2.11744272215713	0.744815205110076	1.70925242170333	60.3777055940892	7.89734694377782	6.89897819910516	0.946251652458053	103.399540468805
NID710	31.9984427118097	1.46347995296301	22.8015393634601	59.3592650092001	1.37477357754868	1.00344182339996	22.9117651167335	2.04100694245141	163.392655295948	5.42857668316886	99.1308455451385	0.317822412473491	8.73945270100363	2.84464004104021	2.30894617965616	0.816063945965556	1.8982112828042	0.620893540518129	2.29814767953191	6.5829524128519	1.05803543112627	87.9319228965101	93.7424104556818	1.97312459378851	82.1955734514781	63.8656729202037	4.73576359779677	6.43980908212148	0.848848026641087	4.08310725469844	0.928951525414358	60.0582679541256	1.99518619345455	4.29118692283446	2.13862559908569	1.0528713668614	1.6648597939612	0.491046130423519	1.92887085981146	60.6085407240651	7.6198692216552	6.50144146312086	0.946924693767755	114.511972183929
NID711	31.6567451330337	1.66921058242735	18.9944607401554	61.2442881882937	1.52281726369407	1.1776585424275	24.4138018925858	1.78836352710833	137.625239546862	6.08519104905161	52.0914376594083	0.329042033201932	7.51499060541269	3.16025980329262	2.17301814578764	0.521870647291106	1.30261014435081	0.394929381390379	2.82809020005363	8.26624964037693	0.679021865665419	93.4980710792797	95.500509981613	1.98356031730654	80.5062092451756	70.2461793462953	4.78659518942023	4.29916378536601	0.066815525846898	3.79523076060862	0.895741055859474	60.0652913276063	2.07221519432026	1.84117965344629	1.37382919086012	1.07345343474721	1.50057826834537	0.835622201673062	1.94381611807938	60.1676014984457	7.60273084031713	5.19717497730012	0.243156189248689	109.575028406683
NID712	29.013144483394	1.43024751599373	15.1135028204795	42.2005373380609	1.17897817208332	0.981720244380215	18.8407242613572	1.86908787979324	91.9354398240174	4.13933692167683	82.7231915831807	0.359861686380838	8.30232185035043	2.94746924358946	2.25405075614568	0.570665818892656	1.63151449403271	0.544478665710723	2.03367761185854	3.05998491916595	2.11987253115629	81.6452101216567	85.2012706304285	1.96806614368051	76.1745539300293	64.2767682287489	3.46252392962898	4.94788979961868	0.533166630486348	4.02834156053899	0.679388396207265	60.4228875257031	2.02193570066036	4.08947839452204	1.6518293897901	1.02244048191847	1.05347195929761	0.124224341737574	1.91262412717692	61.1276569213423	7.33106347511791	5.89251457055765	0.591750622976283	102.117326259028
NID713	33.421756764245	1.48026386443587	20.4516978289154	49.5130633941062	1.36741204389814	1.08689658129038	22.7946085575989	3.40095859853313	99.7925296053019	5.52469508975858	32.0646266506439	0.30440001866678	8.60974827572038	3.01999812961894	2.41426073119788	0.668072252872274	2.15554284249848	0.461239724207562	4.00715661871807	7.39353463353846	-0.0382783424907012	92.1335411990824	92.7187723404135	1.95637662778967	72.4511042367802	65.6263134756884	4.52288862457857	4.77790805475937	0.0681153343660281	2.62543226312621	0.561016205336633	60.0579381366884	2.06546199475343	1.8186026268759	1.39087787372614	1.11731170670422	1.85179360323984	0.87547752538282	1.39089327659798	60.1196039947741	8.62303057050725	3.9230291577583	0.226476458508111	101.956151478937
NID714	34.8556197071087	1.27755931885775	19.4148782085852	48.4084265175949	1.12483418375208	1.06732382650532	21.9007259775823	2.16800569544688	100.396822677761	3.80388971968944	85.3318664769201	0.373871495447152	9.03769707918334	3.05226039333956	2.57103727888635	0.740123948858654	1.7632131339136	0.554201370521146	3.07650204721696	5.82790799703896	0.937956764921889	77.4327578260124	81.2850344275986	1.95191954673692	79.6435599674122	70.5040645000834	4.1416582430461	5.33585534700758	0.837554272309149	4.70302965831483	0.866060964130952	59.9606009282047	2.79574835398809	4.09113831038707	2.60025382696801	2.59632540793069	1.08411524846151	0.494751976442355	1.18943478218162	60.4668203202248	7.81640015542257	4.68926421464415	0.779396478193162	106.499439442252
NID715	31.2766090030408	1.2193467244041	19.9566372622727	52.236567635208	0.994468322867622	1.33618636825108	20.5045543750584	2.84938439782693	124.026632065274	4.64958130242682	86.528608854899	0.412060181030827	8.22037639737442	2.67615529471715	2.08248556738756	0.80022172631639	1.64484410199554	0.566718800354629	2.7186367288963	5.86191742091318	0.456461659304154	77.5598293881239	85.2256681916104	1.97724666661189	80.9429070290786	73.0540101816912	4.17548840267316	4.84642825406306	0.487467606825762	3.11939682803224	0.932988540587871	60.0043519663162	2.03546510110188	2.99922474518976	1.98144112749969	0.998530851599244	1.37406329878247	0.475157362741553	1.14364071039181	60.1501989025406	8.50708054578496	4.84181613097368	0.843492103794567	114.377182076171
NID716	32.2278911457098	1.42447502915517	14.8349781869699	56.8771497626772	1.099720648113	0.984999711705151	21.927631568526	3.4886156283836	130.557929473047	4.25981636726331	82.4680006704531	0.396244242977008	8.42252550728985	3.2072681348607	2.35862355952246	0.689086252710015	1.83203626828257	0.519661683248003	2.70176147137663	4.78956028014015	0.252459665153727	83.5617433990014	86.4793317800333	2.00631114378181	81.2675408327399	78.5716488467079	4.17080257522942	5.06231880955133	0.0656606597966857	4.78849874833459	0.933596626441418	60.0590444236556	2.04080213268216	2.63639863653722	1.8074852632916	0.993938796104433	1.52456798088657	0.901235695207834	1.96285143659377	60.3682154142749	7.71965401386169	6.81469966425813	0.432923663641817	106.621584206444
NID717	35.0670871555537	1.40307744770637	17.0746422384983	60.7498953381478	1.18593518883437	0.978709816969325	23.3672042105416	3.50906248708967	121.177960021359	4.54840270937991	89.8592721785711	0.388966800948321	9.23554704970869	2.995347255385	2.3584324838394	0.701572566912937	1.68203482834642	0.560485845462122	2.64118122492939	4.39701979331589	0.844348447589158	77.9247086994203	84.6882342992399	1.99025101350796	82.6912497304634	77.1921781929485	4.53311111201468	5.51457673590615	0.39519166847242	4.71024745688314	0.902926123665863	60.0822636909417	2.70253973431252	4.92433310918876	2.50622119675704	0.982050579384059	1.07482701387715	0.544767444264765	1.95926160251768	60.1664611662516	8.35562018139697	4.9310823822835	0.436559749266228	100.959375093608
NID718	39.9640345145523	0.980680166853774	26.857764911229	49.7590912042825	0.763264945280181	1.29191183390883	22.9850362144641	1.96687842003126	107.216226732442	3.76434734754477	77.0678971178934	0.384262689106389	8.59019571250997	2.559638344844	2.49050540060639	0.729562669435884	1.96998072061571	0.545267398879656	2.92539884391958	3.92775230815605	1.22311258189403	79.5206136585211	81.4297857007572	2.0058715426576	77.7567310551165	72.1521001165855	4.03185593149156	5.11536236866168	0.103200626022905	2.09253670098615	0.762288520753919	59.9996675186734	2.00776151177884	3.3364460200168	1.77762566584344	0.958130267002098	1.01212437581933	0.14057460917543	1.41176675233663	60.0863671469299	7.50642988335879	5.17695227408534	0.538727128856378	102.854948443646
NID719	32.7981567746097	1.14349051021784	16.4014905639861	39.8744676650991	0.79772001770342	1.00386112957637	17.0698821425286	1.53621146878457	83.25702550709	3.48740934439625	90.3031671701707	0.446602818500853	9.48222101041734	3.29511814348816	2.88799617312335	0.738828462247001	2.08896668517161	0.556317774344808	1.98668477843525	2.0522869061641	2.93535741359512	74.0786586752727	82.3990720577609	1.97031314139722	80.5481657194546	66.9557820161824	4.20909913339589	5.13686703444648	0.0215045174430732	2.47430124834201	0.904611235656657	59.9990631882875	2.08329048774474	2.21689500569748	1.74182251398267	0.996356533126704	1.10822546821681	0.959555655486248	1.12327160381199	62.4771815168314	7.35993377240849	3.20000730632982	0.813565328926066	100.609958669039
NID720	30.0831994935302	1.47577642296049	17.1390981518394	41.5222755926557	1.30226207068071	1.09708631936564	19.6653559524495	1.9881955341466	107.7843421281	3.84769817097397	78.4244797988916	0.416456829738433	9.37845315243916	3.09595464563199	2.73023762047863	0.508714123536111	1.87741448557243	0.574653468242027	2.53675730036257	3.34509449279572	1.1451442374856	83.1271904426969	85.2626702463654	1.99670493473835	78.8233409118558	63.7159114303063	3.64706000752628	5.76508737551193	0.0051399069903042	2.88083561497952	0.889584077434737	60.0787565738464	2.70786591401015	1.62752005610959	1.23363012613161	1.03862226105851	2.09108986379344	1.3035801859722	1.52678324977802	61.292797157946	8.55673941549275	5.19294755463985	0.115562490688427	119.641088431423
NID722	28.6523960783802	1.16585238444607	14.9120445218637	49.5038675453482	1.0022328656088	1.03344439098801	21.6169192456254	2.96092376337051	106.663478759309	3.65889399377187	92.2821631113124	0.408991660228197	8.64816842995202	2.89395679261546	2.37900961023114	0.633264768021885	1.68940202232939	0.463409034578891	2.55478719681936	4.17175096033778	0.900739325801933	89.417202058905	90.3319820289002	1.9486018971591	80.0663719763292	65.4927209097237	4.36489372562037	5.22532836464444	0.500369208412201	4.72428135662769	0.554180841639189	60.0541565163722	2.05407709869895	2.0592465553503	1.40694301260034	1.0987140508351	2.0686856475997	0.931318182478293	1.09843334166624	60.1122456407376	7.97676030927231	5.63540277548943	0.23251922070551	99.7226021644382
NID723	26.8597463172732	1.28186454540738	13.0464761832245	44.0818900138259	0.998007499526758	1.10262921876008	21.3281457231755	3.01275307691983	116.144595883973	4.42384086668757	99.6455250970704	0.407982498204829	8.76254804653051	2.97604723998748	2.30891482034698	0.708189600333082	1.65467673579624	0.567480247998397	2.50935280560266	5.24407986294838	0.305426026090863	76.5930789654014	82.2876757815525	1.61192566199357	80.5895572467758	74.9799789871525	4.80353342569701	6.61239501431811	0.743656110443	5.39521536865178	0.797828319043162	60.0152025174809	2.0660545719236	2.31870732027798	2.5050428365344	1.34629312758766	1.07154473370223	0.538778532350271	1.16214831950001	60.5138431498488	8.56908480598863	4.99719322895159	0.818368807455812	119.548647628704
NID724	26.7668314340109	1.14488827428617	20.0448274766988	43.1403903175197	1.17339259475982	1.00340918446617	22.6059676749355	3.08412657187256	189.560800070184	6.22631807115656	74.3920526293186	0.301443113858385	8.44458345217498	2.65638630155333	2.05002521489777	0.660792964652767	2.04401340409736	0.63100377978633	5.53173539455979	4.77780238044475	-0.0511265272090138	80.1852824468367	89.0936097703891	1.67074002975719	79.1968266327492	71.3195141027547	3.95925865697138	5.37956464417636	0.0904440572128046	2.5067677673538	0.898860071669096	59.9987179497511	2.05455200294317	1.33545743642616	1.94621925017168	0.97895625001536	0.951298383694664	1.5320353253488	1.84823941936287	59.9927680424942	7.70278112613123	2.33153223772651	0.452968095278173	140.098216854857
NID725	29.3971253800029	1.32828660930081	12.9996213768279	48.194052796467	1.12372899828664	1.03793943078618	20.0795025223066	2.0692613464801	95.4624208026181	4.86989851727501	78.4465133099739	0.346641306319031	9.12735436660956	3.05056298406569	2.2915005851218	0.632994858278507	2.07082053427355	0.561881789832626	3.03621023262849	5.13251542868822	1.2412654922302	79.4634482692767	90.9911101727466	1.93241032792648	80.5987495981014	77.8409909494866	3.85519982963211	5.2019629773521	0.51235800621353	5.51885156748904	0.834383898254613	59.9760379665048	2.02884910080562	3.01535461608749	1.88270886736214	1.02293354530429	0.963930932604961	0.609076630115442	1.12664947134301	60.9011726577448	8.76087990012263	5.54682463566262	0.589605689849986	95.1850084441457
NID727	29.791254163937	1.3280083006553	18.188057000331	50.4425196536196	1.08389572266305	1.01454296183986	23.7372983383086	3.15786129704012	116.445895942073	4.36318534647882	89.8578088645866	0.395756968035652	8.14565871014034	2.77418446351508	2.13225173340665	0.522657990682705	1.85145582033383	0.38134090579938	2.57839976497622	4.17816722712755	1.11887036647188	89.5945771210991	92.2607628121436	1.99582139619317	75.0869446638347	64.7909867312967	4.18929226043293	4.11648004271816	0.140080052448586	2.11621585273923	0.69357836036714	60.023126091544	2.11108564036702	2.89314432497795	1.47302132854164	1.0206900593814	1.07526674946036	1.31277209760678	1.48817468665544	60.4616545307324	4.93702093450734	4.0233302349634	0.700134856084794	97.7743144731217
NID728	33.0815385008576	1.45209692290608	21.5568704796201	53.3502034184002	1.24528952904332	1.53062179681158	25.010227342828	3.00641548938824	133.112223972009	5.31155674049562	14.7724083592125	0.154751659494085	8.6696536080097	3.19208761723203	2.54975948051264	0.678171624380907	1.99700936043641	0.565705690733049	3.33826193445563	9.08769499204058	-0.959623968547036	93.8045454190478	96.7860080896646	1.98262291928627	80.095669841362	71.1191846057854	4.6302997115434	5.03658662836787	0.00878377503352845	4.59212277700608	0.780630923747148	60.0491798855461	2.00822115218238	1.83103363659194	1.43839271651472	1.08541830594315	1.84513052732697	0.581320233927819	1.90800101951244	60.2066055192866	7.06523010487569	5.62978244032966	0.561445038871491	100.280355818395
NID729	31.1643008457671	1.12294761267252	17.5393289296246	46.1039938311563	0.906554679697163	1.06121620329547	23.1004192934991	2.22299259165118	101.251251734915	4.19434614781297	74.1059208489795	0.379853776140175	8.92059894505828	3.00640023108652	2.17453756860372	0.809392579783038	1.89789299699323	0.546989438313965	2.90907329290694	4.29000878584302	1.37535091791156	95.6025529889119	99.0889435524821	1.86044776207888	79.4184140280649	64.2257330389324	4.39738755898881	4.23334731149052	0.0645817791148176	5.20451511488775	0.803676705379205	60.0539540555725	2.76234991356218	2.26991994410118	1.44545847771786	1.08994807913814	1.13301392210236	0.67136220985606	1.37193769943557	60.5005656520535	7.22210733438252	5.76267401095645	0.234716998292074	98.3439193916878
NID731	26.4617356092651	1.34623202747631	24.9436581327513	47.4974868706495	1.20627318582807	1.07492008463669	22.815115449104	2.83487939491421	172.032601442455	5.75081207553269	80.9033929327893	0.326112720806454	8.27273331873742	2.56777765474144	1.97066946732081	0.704942703638397	2.06611274113433	0.590448460360763	3.71913797253317	5.64499662514951	0.563375634482209	83.8528213952198	87.9471474412585	1.99420097780632	72.8651100093179	65.0900295704861	4.88249297867167	4.67434062063833	0.106051212384889	3.48444456893726	1.02112125981986	59.9756966396161	2.64195918906861	3.11563717095848	2.20076479869432	1.01119311184063	1.0848669536415	0.944232334378127	1.4240240838428	60.5149212618174	6.82115139573881	4.70932318808998	0.916744915349964	137.639762301807
NID732	28.6442724136763	1.36868790188527	20.959705603164	42.7894065251851	1.21407891534913	1.02102164892929	19.8391225558153	2.3068545635966	116.411585552345	4.48987456998419	93.1754549531478	0.410352656637312	8.64890288439666	2.96577347599654	2.55525273304746	0.74870907174417	1.87467372744603	0.61115016542765	3.27145035358953	5.57800089819477	0.20318451860664	87.6805691699508	90.0624969063556	1.99102932495855	74.1611449078415	65.046275920684	4.51222838182311	3.92646665377806	0.0835349852755889	3.21641538289048	0.572133377840907	60.0127485016674	2.10746751181861	2.03066834999884	2.38093740568729	1.0793287534445	1.04093077495549	1.42589095840654	1.40241743168465	60.0417641978303	7.4261048447106	3.8589287488245	0.744870335597652	104.782169732521
NID733	28.2515115879797	1.04472387862082	23.0617069254517	47.7196442308402	0.940685301101489	1.23921674342512	18.2515790373436	2.04268300059135	115.517160675543	3.97408650638274	87.3412078905115	0.38975135271499	8.41501163365491	2.71442359350701	1.99420021583552	0.615792542084306	2.00142136331304	0.457530335822959	4.03016293006563	4.87649149126757	0.524274364100951	78.0497558339794	88.7524323526384	1.95442100012278	81.8976634795739	64.2832234515542	4.55680957537227	7.6906266817136	0.292707689910066	3.56350920625844	0.909823842280427	60.044874947351	2.02801009783202	2.15703269727808	1.47756833046698	1.05827864911278	1.50572294042985	0.918699272279901	1.91399655179794	60.1530614577023	8.67724579734509	5.33694838663489	0.390681604822066	110.021889306825
NID734	33.4093703108661	1.72359853526888	29.5929510616004	62.7356447705923	1.64790008284707	1.23088281144792	29.5307954627322	4.84168281468892	213.04694193234	6.5822061375705	92.2967582948351	0.305190384316624	8.9022101369343	2.70231147618527	2.31578862022936	0.825746472170251	2.08411765038347	0.593864021655592	5.07322386889651	6.46995641866154	-0.0506819082248708	78.7300725426983	84.7309563519114	1.58901370439187	74.9928944211366	71.3033505421365	3.69339255287581	4.48936622946303	0.381012381892939	3.07754800646441	0.635914033837307	60.0529652121256	2.08141802946249	2.79320538191068	2.17153104663243	0.99728821053759	1.09444962941565	0.939551697853727	1.40515629040367	60.0820165770206	8.12595912110057	3.66913577128547	0.355934595698803	143.160947754423
NID735	34.5240642991932	1.30880631510754	15.0481036343147	47.5900352524101	0.994245728171611	1.01071557712028	22.3223630784003	2.56844113985405	100.987066302277	3.80850733768377	62.1799201349277	0.346079891832169	8.27770588318782	2.88440621401411	2.06010312352331	0.531713004229352	1.73849534476257	0.355243217838944	2.3008806841578	4.92376886920733	0.877279016367114	74.9505131661784	85.2481273359993	1.9788934807767	81.4596084387971	72.9763909749609	4.60810820663716	6.10878134949714	0.549971094714907	5.51692741526962	0.632747092076716	60.0534974485659	1.97379522261677	4.88689963155691	2.470969889388	1.01255193976287	1.0420556544107	0.0967991456148252	1.20350807579119	60.5042483771574	8.35540617027596	4.82438864493492	0.762919192659408	99.7919280382076
NID737	29.8034591503926	1.30819851379689	16.7452398043851	56.7686923456435	1.16450021641458	0.993833910341208	22.737702379466	2.83879769937473	127.053646355271	4.60239568257506	105.718020285176	0.359283051207853	9.10985971001773	2.88316431448311	2.36983161180025	0.726224388198467	1.58107121946251	0.570969544471605	2.3117481602529	3.71180915942433	1.35547062161392	87.0717988607072	89.1391771808409	1.99212664611014	80.5962605746811	64.8006763291545	4.63346006618526	6.51111571184195	0.0542145924935871	4.05312898691305	0.582268960304291	60.0677418768622	2.12820782566369	2.30869502897305	1.44773599011436	1.06755908769984	1.84147851717691	0.966620483901686	1.88189039342062	60.5240921984484	6.77334539897497	3.24463226638563	0.271890017078994	108.839935350943
NID738	29.7940773684229	1.16620947639894	19.1538590064208	50.6775846879543	0.980021405617907	1.02408430421759	21.9601352404098	2.5794189400659	117.893728899849	4.43069032965758	105.729210992151	0.385902789946633	8.57259217087221	2.97105541476703	2.16937984689187	0.598939274890453	1.98110016602016	0.429702490059661	3.35201654884213	3.61695557859142	1.14219616308482	79.6040790041092	82.1536537494852	2.00800699523107	74.0784983211807	64.698562046511	4.09774880136165	6.4893856320099	0.439401163500628	3.00524606556999	0.593824071728154	60.0169138171287	2.67991576274119	2.48442508163508	1.63322566049927	1.02955640400642	1.01104790894099	0.59401265052911	1.10289952474814	60.8076883761086	7.91798331373926	3.85846561652421	0.48908952414867	111.419383880644
NID740	29.0774669365879	1.46132677557569	18.3166060337934	54.5188419591029	1.41989014094585	1.028031880509	21.5436341776628	2.40665145191687	119.2762468248	5.15011590176483	62.9746163969957	0.305709640382611	8.25409566986345	2.8674431163573	2.08450586174655	0.762108535148323	1.71518930450543	0.551849459928445	2.31333129735239	5.6964940043801	1.17675841332499	93.5096850717152	98.9684502520182	1.93046060321549	80.6085321170807	68.7317920484289	4.59141760448539	5.35751805812528	0.220002306594824	3.85680731987954	0.881955828990003	60.0974146651478	2.05888927364373	1.88327072283716	1.34926444349931	1.08702280587061	1.38490419348364	0.436267646891517	1.88338891316335	60.1043073550007	7.802610269268	6.03629581861309	0.227236732949223	110.475500786473
NID741	24.7316467628116	1.31753336231313	15.6468699121068	38.7043776240069	1.06984537277354	0.997176587343482	19.68930952958	1.51438925220499	91.0853109336705	3.71612754060315	91.6820956019176	0.44365471563933	8.55806732950504	2.99669297511129	2.27134612675831	0.473041902907034	1.71343532833331	0.507327842855948	2.60696148670794	4.23800775626792	0.428110534231947	82.8773450563828	87.1569739807842	1.97422107665143	74.7081235539324	68.3329295308492	3.63692528800229	5.48190029403726	0.429967025425849	2.87419749892468	0.558306878914782	60.0268974229632	2.06905068700783	2.29524065465574	2.74821170067583	1.03940967164697	1.39029675996723	0.883395264912838	1.49218095219892	60.0070008984782	6.61057836396044	3.30753282700579	0.534151553686062	101.151486853518
NID742	29.6409105488261	1.35776638754619	12.7533391390378	42.2336516117313	1.08513154570342	0.982452706888386	20.7084796739447	1.76290154832915	94.4957996081448	4.26957024199995	74.37737957866	0.380780957582077	8.74539434605808	2.88293158282352	2.01559319523687	0.551531050662413	1.69416102427823	0.478416441578461	2.66901006720269	4.27590438759321	0.649638600489445	77.3762016676174	79.399159697195	2.02346931767147	75.2936527993336	65.7003016730074	4.58464680066863	6.50761253692965	0.49717711462641	4.60997750410174	0.61135607651752	59.9761348412391	2.01148422206725	2.942740125458	2.50235587669314	1.00087349848403	0.941720382756603	0.0853200267261587	1.15309535321612	60.0793065929034	8.41261720388798	4.73015041187903	0.844028354051922	103.786360398619
NID743	26.9385989990127	0.980137151566304	11.4947761226941	39.8618956807361	0.70749021763661	1.02311505363751	14.5491103077485	1.35601182700349	65.4683215987214	3.1311891063816	87.6448936596139	0.397378412446608	9.15422143398551	3.11025600469497	3.01221929040473	0.813897996776608	1.82989752513251	0.558199017259854	1.64729066461161	1.47819116609945	2.85640513124299	85.088935668149	88.8920566405354	1.97728759071485	67.0136184961014	63.2439042221119	4.19643419425272	3.71825591500511	0.0722446799562568	4.60553169972208	0.245862689504524	60.0372867425137	2.56018334898928	2.05235290662257	1.64178820479793	1.05116011207802	1.44424156878532	0.979287972866261	1.07982399195831	60.6655369950961	7.66583997734082	5.37432543886618	0.369552467983499	96.6833154069101
NID744	29.8433299361043	1.07584648723914	22.4708552614641	54.0021948794472	1.06198037169464	1.12183483052839	23.8373278765848	3.33344063834102	184.504320316341	5.31921445576493	87.4855478830995	0.360172679112569	8.0071403573029	2.56719714777508	2.04625062060302	0.642635303284036	1.95166046144462	0.579445180717281	2.86951902033664	5.31057962035306	0.846763589314604	87.5501442629244	94.3475541189552	1.91894490465115	80.6305828501776	76.7310415083284	3.60474203380289	5.94132871737916	0.407250325034304	3.22778428474272	0.853736199729492	60.0427631287013	2.75548368558261	4.48499478223662	2.70588878103206	1.0163001820397	1.1693498204166	0.747832311023213	1.87228023044315	60.5077148610102	7.93650072874054	4.86148898068706	0.898241294350052	152.5105136791
NID745	39.3066280135058	1.30287090013419	23.1089672421132	62.8966231804961	1.28145935903574	1.21888738247974	26.2574209097227	3.08998926678968	188.757819532881	6.48085944389086	52.6405051389724	0.331062218708623	8.56434726779197	2.92923529172322	1.85219872263518	0.750704007300863	1.91853902594741	0.613601178840947	3.13257467174505	7.81700105801446	-0.144276998820656	81.1497761775672	99.9396050163298	1.93837269407528	80.7521994610313	74.154668448553	3.67049056608268	4.86275487219781	0.0464863050419453	3.46004263826722	0.619912220010399	60.0023372628278	2.02899184170238	1.48057724139592	1.19470933017607	1.00761396075994	2.09317917581836	0.574089541369429	1.61479586911137	60.1651769111135	6.24091901112303	4.12712895474817	0.103850052544335	135.011748550162
NID746	31.2825982778765	1.10428811605034	18.8441574034981	58.5630849552771	0.967291405343783	1.39395009874095	22.4068977593881	3.48473539159871	138.077439081077	5.74141425129082	86.7215518844506	0.395156021954761	7.67824419984159	2.76003416461626	1.96538639398039	0.732205045117501	1.78019001214922	0.561454593827092	2.67595100505864	4.84784778501966	1.10143672203847	81.4476810289658	95.5108086727252	1.96605683303195	78.6945745297464	74.3567714433112	3.42288371903409	4.69618417260404	0.0370310560374738	2.03397245781991	0.759529497700278	60.2057457108777	2.05842784765368	3.31723356057267	1.52121530762499	0.98245827048785	1.80305678221037	0.963468635221878	1.74509104698668	60.1464387131121	8.03578255036975	4.41242169729704	0.679912523346959	114.947449426532
NID747	35.1059807841485	0.850700621833096	16.793631050986	53.1273173264376	0.769426723931869	1.03414189066124	20.1412389877346	2.76231398707103	134.910003182839	4.1328584730951	107.678822186279	0.357717357084189	8.38871874756143	2.59749735167191	1.98695932509106	0.518710523199942	1.99406449604684	0.513507350761353	3.14716176890322	4.87359085011886	0.809470128062693	75.9339527170843	84.0788521958922	1.98048188859203	81.2039798340747	77.4080439031004	4.60259776579205	7.81868908497492	0.817077059970224	4.97732186830438	0.860096999249449	60.0079749523865	2.44236112271191	3.92586945070418	2.65216854511919	0.985127572415943	0.992724229940184	0.791568198674874	1.12725579192352	60.2057448803156	7.99661963885199	5.67055566315133	0.856855706624678	133.062604680799
NID748	26.6252911491304	1.19734171066426	16.3290516523087	43.2800933715704	0.962801952140451	1.00900670199733	20.6867142989582	2.1376723152828	93.7196812008655	3.82150992966832	97.2409902839267	0.34810881977434	8.96350876644976	2.93101175647582	2.53285135819022	0.667960372137298	1.9619510270948	0.551911302455077	4.3237576945515	3.30725770498553	1.67609766351483	75.9416500957092	78.1833356092798	1.95185993441214	80.6021656609841	75.1807936101356	4.75382772787004	5.1792203579665	0.512541501559522	5.01378989897899	0.809023743324195	60.0170949640772	2.68883012227591	4.31941600085618	1.93822420604784	1.00230922885487	0.947236678118818	0.443440107038326	1.21409171225714	60.3734470461791	7.92864614676767	4.68448792285508	0.522227684224944	105.940632627977
NID749	33.7007322676473	1.29036321200179	20.02309675182	52.397843368732	1.21935380215492	0.977625030805737	22.9794983103169	2.59635836964488	116.874839252018	4.51322263691089	92.3471309769872	0.35100653114601	8.86906135637591	2.87720926466697	2.14644887780741	0.840021782594538	1.82100864579283	0.613785808517017	2.61695904486359	4.38217587041912	1.24833602349007	78.4505179055521	78.7355478974063	2.01551996081791	80.5581292358875	64.0821909119085	4.6970708215904	5.59984437527658	0.0454148300883918	4.5076689037799	0.966656625141561	60.9870461708466	2.00101619832077	5.08455358806299	1.82257911822532	0.988804061662319	1.74699058709434	0.438098110316324	1.98778814076977	60.113033422451	8.33017523218621	6.19718767894698	0.831546987701281	105.525717234226
NID751	26.3759064962692	1.23222588306354	28.1574066791886	47.1747204134203	1.21242808743841	0.992810415129714	24.0307449470162	3.71636648050263	181.155182595027	6.19896590090585	62.8331447809266	0.322383461200898	8.42148752073058	3.14881009800768	2.49484509360514	0.741029136723341	1.78771256287827	0.516810840071133	3.03257425230736	4.06250694539864	0.932160551935171	85.9168518997259	87.6650034916008	1.62209881974032	74.9925367760133	65.731148645964	3.82665715981193	6.17087479401767	0.504827804172255	3.76560112231299	0.62282165836782	60.0574890968863	2.04355463891811	4.76150566133203	2.20842166476366	1.0380286086245	1.88829000401759	0.569292913214976	1.11369909863549	60.488809892106	7.72482469685345	5.65851261839649	0.47843448337402	139.193426311328
NID752	34.3117058166635	1.62298224493254	22.9920524136461	60.5196870778024	1.51985499214811	1.14578788079043	28.1207155716111	3.94559169383912	157.378491965623	6.01565806371734	36.0729470824282	0.324944156777682	8.6142856442791	2.77491370520251	2.08286752809335	0.693187849900214	2.0146665783872	0.61785255962361	3.20221315192012	5.14812508363726	1.5706465281946	100.354854364766	105.766762119799	1.8960550039793	80.6033744727826	77.9950820933887	4.03835708242871	5.25460045017557	0.0421201178095849	3.89263641106792	0.850488111093362	60.0280081487774	2.05267182982896	3.02357464797815	1.97701176684262	1.04008851675281	1.25472423681391	0.623772126491229	1.87507822780474	60.9303090710525	6.4997597160694	5.76931443796891	0.675601155559228	107.395009933236
NID753	29.4534800383674	1.37088680752395	22.9015130403816	53.7982625792323	1.24702159634298	1.02880412610859	26.3156130565709	4.10543399854615	151.65581617146	5.98929519540427	75.5614617246148	0.325955582118299	9.04881712416992	2.53930851623639	2.1508587854126	0.828985565823208	1.66450978965929	0.577723785364385	4.17321415090177	4.45739052017051	0.643929091970498	83.5604748597711	87.9294543907095	1.95554388844343	77.7004674393932	74.9867066751646	4.45968121036479	6.2480837885754	0.031632704870882	1.88146530244496	0.853494664746922	60.006450682854	2.07650241283387	4.87707723045255	1.96658078275504	1.30127389281406	2.24779810838905	0.919454806053059	1.93294306664541	60.2096033131233	8.13108435239695	4.25751742721244	0.843833282314149	131.585378720741
NID755	24.6717812008977	1.28261603910038	20.7557760538533	43.0857335383379	1.16828265678167	1.41929927920223	25.0618510954172	3.48629766192488	156.407508449607	5.27759147201196	80.3849160024895	0.31127837605644	8.38977634298379	2.35600145165055	2.08919795566935	0.796090824247888	1.5562987181717	0.587195616831799	4.59140221136111	4.20853299749526	0.797968970259842	82.813009471288	84.8524975016334	2.03287895900722	75.251367742798	65.364154232974	4.65206115435621	6.40397289798249	0.0318865920131377	3.65742952658926	0.6156878442998	59.9611896516309	2.06570058291999	2.1478459863555	1.88654947184996	1.01823362553031	1.09885736494459	0.897474344528595	1.22902623897612	60.1973645496043	8.24312364291534	2.34694784264716	0.136552142614224	123.456299221548
NID757	29.5291961513644	0.96207396789478	21.1069872754678	51.4490285156266	0.868801864473757	1.01416395136336	22.8886864200731	3.31141054734618	126.965515312498	4.60427076793517	105.571703572836	0.399655082867688	8.75756577724547	2.84611183235574	2.28941967493642	0.710477297057007	1.78101732013091	0.605017293610489	2.82896061152502	2.7714757999797	1.9938343708919	76.3886357223197	88.6431466445779	1.46563979102775	77.7201018813514	65.048562256422	4.24128884905393	6.54071852982236	0.563333319926023	4.15374085914585	0.71961214331476	60.0608228588899	2.0433195968455	4.27290374456516	2.08625119324631	1.02366182101666	1.04891518423343	0.436870075590641	1.93463582273679	60.6329412942968	8.30032849981049	4.39579711017246	0.606401736348056	108.507246658379
NID759	26.1688534985551	1.3056076898173	22.1238728138985	47.0813785086916	1.32318551249731	0.989254488541643	24.3237824805975	2.92878977837515	181.468395059507	4.49395828392443	72.5795808527247	0.312216046331146	8.74141395434562	2.57180501802963	2.2290327022091	0.771623316322362	1.6869106018624	0.664249391695127	4.82010067520445	5.85096183283472	0.0922745632134632	87.0992783662437	87.5538986224788	1.78609693283569	79.4754523798581	75.412793205875	3.99205614959648	3.98076083969738	0.027771247050369	1.62990163061864	0.885345577778544	60.0314655456942	2.04435087587913	4.15306726615448	2.65920900270238	0.985079330099135	1.11837116581482	0.942190143748327	1.99452971310544	60.6852430638953	8.28225639810575	1.9409646318635	0.904851228960032	139.725269189413
NID760	28.2692060910399	1.20477371837404	13.5841443065654	40.9099529005739	1.06303947774127	1.28298784476943	20.1800498109118	1.99456089119397	96.6676023341386	3.89047201613312	68.1790672016589	0.43334470088488	8.95701035295925	2.59136294835342	2.42617807297446	0.570173807855035	1.77334006702979	0.516175649552577	2.08396143558592	3.35400356395898	1.34249276136114	88.2243577427995	95.0607535973321	1.98892132056523	73.9653407710462	64.141305931853	4.86340929629867	5.4170649256464	0.0602144187507918	3.16109621139797	0.58782044328794	59.9892588481234	2.85578868679316	4.9146902489357	2.43963830258758	1.01850250199475	1.77311708465311	0.566194943126532	1.92109834415634	60.150634858557	8.07466645925398	4.11511582608307	0.948436645829097	100.724802437618
NID762	30.6601186832163	1.1894023035018	19.4465931337581	54.7993429154614	1.08097513864044	0.982912681574834	20.1293232421319	2.34663881316559	121.106667416167	4.94035570381302	77.0743408272839	0.431035296040531	8.58956001529115	3.49475245244541	2.85320094491645	0.741182839468252	1.97994081607365	0.568099326258373	2.94649465244802	5.33492514346402	0.406113422639803	80.1765828858213	88.6499580576554	2.00801657532574	81.6688496645357	78.5196097021805	3.99154476177123	5.06590813198286	0.291178358631972	4.77282784066315	0.788525740856751	60.1489469994948	2.08392082561669	2.80174457195196	1.66540135608973	0.983157385411764	1.09622924432485	0.355729870697985	1.73363436763947	60.0477368258148	6.01108207807109	5.15099852853764	0.361139021341799	103.927636790845
