# Supplementary material for: Phenotypic Variation and the Impact of Admixture in the Oryza rufipogon Species Complex (ORSC)
Source: Front Plant Sci. 2022 Jun 13;13:787703. doi: 10.3389/fpls.2022.787703 (PMC9235872; doi:10.3389/fpls.2022.787703)
Supplement: Supplementary file 8 [file Data_Sheet_1.ZIP › MahalanobisCU.tsv]

mhlD	traits
0.245946271203314	SEED_S2_NONBAG
0.217436801869773	AWNPLU
0.166729004285919	SEED_S2_BAG
0.152924303809911	AWN_BINARY
0.0806477562350345	PTHT
0.0794284122827721	STOLON_BINARY
0.0761780709388427	SDSH_BINARY
0.064867156495321	CUNO
0.0642088586698808	PERICARPCOL_BINARY
0.0603658382188735	FLFLG
0.0561505010260543	CULM_ANGLE
0.0324425683605789	STEMCOL_BINARY
0.0288732911928217	DTHD
0.0244158572636436	PNNB
0.0228863907043653	HULCL
0.00534072105572835	PNLG
