# Supplementary material for: Phenotypic Variation and the Impact of Admixture in the Oryza rufipogon Species Complex (ORSC)
Source: Front Plant Sci. 2022 Jun 13;13:787703. doi: 10.3389/fpls.2022.787703 (PMC9235872; doi:10.3389/fpls.2022.787703)
Supplement: Supplementary file 8 [file Data_Sheet_1.ZIP › MahalanobisDB.tsv]

mhlD	traits
1.70033616962811	HULGRVOL
1.14644948802746	HULGRWD
0.223289975497493	PTHT
0.216920995481453	HULGRLG
0.143256260969837	AWNPLU
0.0459394786805772	HULGRCO
0.0451933409297277	STOLON_BINARY
0.0374498096026286	FLFLWD
0.0339855417738569	UNFILGRNB
0.0297355014086295	PNNB
0.0261613616021461	PNLG
0.0209333095101996	PBRNB
0.0202108246728894	CULM_ANGLE
0.0112852894178378	SDSH_BINARY
0.00945958612819134	DTHD
0.00779743763155316	FLFLG
0.00052773513363573	AWN_BINARY
