# Supplementary material for: Phenotypic Variation and the Impact of Admixture in the Oryza rufipogon Species Complex (ORSC)
Source: Front Plant Sci. 2022 Jun 13;13:787703. doi: 10.3389/fpls.2022.787703 (PMC9235872; doi:10.3389/fpls.2022.787703)
Supplement: Supplementary file 8 [file Data_Sheet_1.ZIP › MahalanobisIRRI.tsv]

mhlD	IRRI	binary	Planteome
0.7119	CULT	0	PTHT
0.6995	UNFILLED	0	UNFILGRNB
0.2755	AWNWD	0	AWNWD
0.2647	2LLT	0	PENLFLG
0.2291	AWNLT	0	AWNLG
0.2174	STLWD	0	STLEMWD
0.2071	ANTLT	0	ANTLT
0.1838	DIST	0	PanBasBrDist
0.1715	CUDI	0	CUDI
0.1301	SPKWD	0	SPKWD
0.1099	FERT	0	SPKFRT
0.0969	CUHABIT_VEG	0	CULMHAB_VEG
0.0943	PNNB	0	PNNB
0.084	SPKLT	0	SPKLG
0.0723	PNLG	0	PNLG
0.061	CUHABIT	0	CULMHAB
0.0568	FLFWD	0	FLFLWD
0.043	LIGLT	0	LIGLG
0.0362	2LWD	0	PENLFLWD
0.0316	STGLT	0	STIGLG
0.0279	STYLT	0	STYLLG
0.0258	PANTYPE	0	PANTYP
0.0215	PANBASE	0	PBRNB
0.0204	DTHD	0	DTHD
0.0178	FLFLG	0	FLFLG
0.0155	FLAGATT	0	LFAG
0.013	PAMB	0	PanAxAtt
0.0089	PAN2BR	0	Pan2ndBr
0.0089	PANEXS	0	PANEXS
0.0025	STLLT	0	STLEMLG
0.0012	LEAF	0	LSEN
0	CUNO	0	CUNO
