# Supplementary material for: Phenotypic Variation and the Impact of Admixture in the Oryza rufipogon Species Complex (ORSC)
Source: Front Plant Sci. 2022 Jun 13;13:787703. doi: 10.3389/fpls.2022.787703 (PMC9235872; doi:10.3389/fpls.2022.787703)
Supplement: Supplementary file 8 [file Data_Sheet_1.ZIP › mixtureModel.aux]

\relax 
\@writefile{toc}{\contentsline {section}{\numberline {1}All traits, IRRI data}{1}{}\protected@file@percent }
\@writefile{toc}{\contentsline {section}{\numberline {2}Relationship to genetic groups}{20}{}\protected@file@percent }
\@writefile{toc}{\contentsline {section}{\numberline {3}Georgraphical distributions}{27}{}\protected@file@percent }
\@writefile{toc}{\contentsline {section}{\numberline {4}Trait subsets}{31}{}\protected@file@percent }
\@writefile{toc}{\contentsline {section}{\numberline {5}Cornell and Dale Bumpers data}{65}{}\protected@file@percent }
\@writefile{toc}{\contentsline {subsection}{\numberline {5.1}Dale Bumpers data groups}{65}{}\protected@file@percent }
\@writefile{toc}{\contentsline {subsection}{\numberline {5.2}Cross-location correlations}{69}{}\protected@file@percent }
\@writefile{toc}{\contentsline {subsection}{\numberline {5.3}Relationships to IRRI groups}{72}{}\protected@file@percent }
\@writefile{toc}{\contentsline {section}{\numberline {6}Group re-inference from Dale Bumpers and Cornell trait subsets}{85}{}\protected@file@percent }
\@writefile{toc}{\contentsline {subsection}{\numberline {6.1}Dale Bumpers intersection with 11 traits}{91}{}\protected@file@percent }
\@writefile{toc}{\contentsline {subsection}{\numberline {6.2}Cornell traits in the IRRI 11}{94}{}\protected@file@percent }
\@writefile{toc}{\contentsline {section}{\numberline {7}Dale Bumpers and Cornell within-group correlations}{97}{}\protected@file@percent }
\@writefile{toc}{\contentsline {subsection}{\numberline {7.1}Dale Bumpers}{97}{}\protected@file@percent }
\@writefile{toc}{\contentsline {subsection}{\numberline {7.2}Cornell}{104}{}\protected@file@percent }
\gdef \@abspage@last{111}
