# Supplementary material for: Phenotypic Variation and the Impact of Admixture in the Oryza rufipogon Species Complex (ORSC)
Source: Front Plant Sci. 2022 Jun 13;13:787703. doi: 10.3389/fpls.2022.787703 (PMC9235872; doi:10.3389/fpls.2022.787703)
Supplement: Supplementary file 8 [file Data_Sheet_1.ZIP › mixtureModel.log]

This is pdfTeX, Version 3.141592653-2.6-1.40.23 (TeX Live 2021/Arch Linux) (preloaded format=pdflatex 2022.3.21)  11 APR 2022 15:20
entering extended mode
 restricted \write18 enabled.
 %&-line parsing enabled.
**mixtureModel.tex
(./mixtureModel.tex
LaTeX2e <2021-11-15> patch level 1
L3 programming layer <2022-02-24>
(/usr/share/texmf-dist/tex/latex/base/article.cls
Document Class: article 2021/10/04 v1.4n Standard LaTeX document class
(/usr/share/texmf-dist/tex/latex/base/fleqn.clo
File: fleqn.clo 2016/12/29 v1.2b Standard LaTeX option (flush left equations)
\mathindent=\skip47
Applying: [2015/01/01] Make \[ robust on input line 50.
LaTeX Info: Redefining \[ on input line 51.
Already applied: [0000/00/00] Make \[ robust on input line 62.
Applying: [2015/01/01] Make \] robust on input line 74.
LaTeX Info: Redefining \] on input line 75.
Already applied: [0000/00/00] Make \] robust on input line 83.
)
(/usr/share/texmf-dist/tex/latex/base/size11.clo
File: size11.clo 2021/10/04 v1.4n Standard LaTeX file (size option)
)
\c@part=\count185
\c@section=\count186
\c@subsection=\count187
\c@subsubsection=\count188
\c@paragraph=\count189
\c@subparagraph=\count190
\c@figure=\count191
\c@table=\count192
\abovecaptionskip=\skip48
\belowcaptionskip=\skip49
\bibindent=\dimen138
)
(/usr/share/texmf-dist/tex/latex/amsmath/amsmath.sty
Package: amsmath 2021/10/15 v2.17l AMS math features
\@mathmargin=\skip50

For additional information on amsmath, use the `?' option.
(/usr/share/texmf-dist/tex/latex/amsmath/amstext.sty
Package: amstext 2021/08/26 v2.01 AMS text

(/usr/share/texmf-dist/tex/latex/amsmath/amsgen.sty
File: amsgen.sty 1999/11/30 v2.0 generic functions
\@emptytoks=\toks16
\ex@=\dimen139
))
(/usr/share/texmf-dist/tex/latex/amsmath/amsbsy.sty
Package: amsbsy 1999/11/29 v1.2d Bold Symbols
\pmbraise@=\dimen140
)
(/usr/share/texmf-dist/tex/latex/amsmath/amsopn.sty
Package: amsopn 2021/08/26 v2.02 operator names
)
\inf@bad=\count193
LaTeX Info: Redefining \frac on input line 234.
\uproot@=\count194
\leftroot@=\count195
LaTeX Info: Redefining \overline on input line 399.
\classnum@=\count196
\DOTSCASE@=\count197
LaTeX Info: Redefining \ldots on input line 496.
LaTeX Info: Redefining \dots on input line 499.
LaTeX Info: Redefining \cdots on input line 620.
\Mathstrutbox@=\box50
\strutbox@=\box51
\big@size=\dimen141
LaTeX Font Info:    Redeclaring font encoding OML on input line 743.
LaTeX Font Info:    Redeclaring font encoding OMS on input line 744.
\macc@depth=\count198
\c@MaxMatrixCols=\count199
\dotsspace@=\muskip16
\c@parentequation=\count266
\dspbrk@lvl=\count267
\tag@help=\toks17
\row@=\count268
\column@=\count269
\maxfields@=\count270
\andhelp@=\toks18
\eqnshift@=\dimen142
\alignsep@=\dimen143
\tagshift@=\dimen144
\tagwidth@=\dimen145
\totwidth@=\dimen146
\lineht@=\dimen147
\@envbody=\toks19
\multlinegap=\skip51
\multlinetaggap=\skip52
\mathdisplay@stack=\toks20
LaTeX Info: Redefining \[ on input line 2938.
LaTeX Info: Redefining \] on input line 2939.
)
(/usr/share/texmf-dist/tex/latex/amsfonts/amssymb.sty
Package: amssymb 2013/01/14 v3.01 AMS font symbols

(/usr/share/texmf-dist/tex/latex/amsfonts/amsfonts.sty
Package: amsfonts 2013/01/14 v3.01 Basic AMSFonts support
\symAMSa=\mathgroup4
\symAMSb=\mathgroup5
LaTeX Font Info:    Redeclaring math symbol \hbar on input line 98.
LaTeX Font Info:    Overwriting math alphabet `\mathfrak' in version `bold'
(Font)                  U/euf/m/n --> U/euf/b/n on input line 106.
))
(/usr/share/texmf-dist/tex/latex/sectsty/sectsty.sty
Package: sectsty 2002/02/25 v2.0.2 Commands to change all sectional heading sty
les


LaTeX Warning: Command \underbar  has changed.
               Check if current package is valid.


LaTeX Warning: Command \underline  has changed.
               Check if current package is valid.

) (/usr/share/texmf-dist/tex/latex/fancyhdr/fancyhdr.sty
Package: fancyhdr 2021/01/28 v4.0.1 Extensive control of page headers and foote
rs
\f@nch@headwidth=\skip53
\f@nch@O@elh=\skip54
\f@nch@O@erh=\skip55
\f@nch@O@olh=\skip56
\f@nch@O@orh=\skip57
\f@nch@O@elf=\skip58
\f@nch@O@erf=\skip59
\f@nch@O@olf=\skip60
\f@nch@O@orf=\skip61
)
(/usr/share/texmf-dist/tex/latex/graphics/color.sty
Package: color 2021/12/07 v1.3c Standard LaTeX Color (DPC)

(/usr/share/texmf-dist/tex/latex/graphics-cfg/color.cfg
File: color.cfg 2016/01/02 v1.6 sample color configuration
)
Package color Info: Driver file: pdftex.def on input line 149.

(/usr/share/texmf-dist/tex/latex/graphics-def/pdftex.def
File: pdftex.def 2020/10/05 v1.2a Graphics/color driver for pdftex
))
(/usr/share/texmf-dist/tex/latex/url/url.sty
\Urlmuskip=\muskip17
Package: url 2013/09/16  ver 3.4  Verb mode for urls, etc.
)
(/usr/share/texmf-dist/tex/latex/caption/caption.sty
Package: caption 2022/03/01 v3.6b Customizing captions (AR)

(/usr/share/texmf-dist/tex/latex/caption/caption3.sty
Package: caption3 2022/03/17 v2.3b caption3 kernel (AR)

(/usr/share/texmf-dist/tex/latex/graphics/keyval.sty
Package: keyval 2014/10/28 v1.15 key=value parser (DPC)
\KV@toks@=\toks21
)
\caption@tempdima=\dimen148
\captionmargin=\dimen149
\caption@leftmargin=\dimen150
\caption@rightmargin=\dimen151
\caption@width=\dimen152
\caption@indent=\dimen153
\caption@parindent=\dimen154
\caption@hangindent=\dimen155
Package caption Info: Standard document class detected.
)
\c@caption@flags=\count271
\c@continuedfloat=\count272
)
(/usr/share/texmf-dist/tex/latex/subfigure/subfigure.sty
Package: subfigure 2002/03/15 v2.1.5 subfigure package
\subfigtopskip=\skip62
\subfigcapskip=\skip63
\subfigcaptopadj=\dimen156
\subfigbottomskip=\skip64
\subfigcapmargin=\dimen157
\subfiglabelskip=\skip65
\c@subfigure=\count273
\c@lofdepth=\count274
\c@subtable=\count275
\c@lotdepth=\count276

****************************************
* Local config file subfigure.cfg used *
****************************************
(/usr/share/texmf-dist/tex/latex/subfigure/subfigure.cfg)
\subfig@top=\skip66
\subfig@bottom=\skip67
)
(/home/tonyg/texmf/tex/latex/Sweave.sty
Package: Sweave 

(/usr/share/texmf-dist/tex/latex/base/ifthen.sty
Package: ifthen 2020/11/24 v1.1c Standard LaTeX ifthen package (DPC)
)
(/usr/share/texmf-dist/tex/latex/graphics/graphicx.sty
Package: graphicx 2021/09/16 v1.2d Enhanced LaTeX Graphics (DPC,SPQR)

(/usr/share/texmf-dist/tex/latex/graphics/graphics.sty
Package: graphics 2021/03/04 v1.4d Standard LaTeX Graphics (DPC,SPQR)

(/usr/share/texmf-dist/tex/latex/graphics/trig.sty
Package: trig 2021/08/11 v1.11 sin cos tan (DPC)
)
(/usr/share/texmf-dist/tex/latex/graphics-cfg/graphics.cfg
File: graphics.cfg 2016/06/04 v1.11 sample graphics configuration
)
Package graphics Info: Driver file: pdftex.def on input line 107.
)
\Gin@req@height=\dimen158
\Gin@req@width=\dimen159
)
(/usr/share/texmf-dist/tex/latex/fancyvrb/fancyvrb.sty
Package: fancyvrb 2021/12/21 4.1b verbatim text (tvz,hv)
\FV@CodeLineNo=\count277
\FV@InFile=\read2
\FV@TabBox=\box52
\c@FancyVerbLine=\count278
\FV@StepNumber=\count279
\FV@OutFile=\write3
)
(/usr/share/texmf-dist/tex/latex/base/textcomp.sty
Package: textcomp 2020/02/02 v2.0n Standard LaTeX package
))
(/usr/share/texmf-dist/tex/latex/l3backend/l3backend-pdftex.def
File: l3backend-pdftex.def 2022-02-07 L3 backend support: PDF output (pdfTeX)
\l__color_backend_stack_int=\count280
\l__pdf_internal_box=\box53
)
(./mixtureModel.aux)
\openout1 = `mixtureModel.aux'.

LaTeX Font Info:    Checking defaults for OML/cmm/m/it on input line 41.
LaTeX Font Info:    ... okay on input line 41.
LaTeX Font Info:    Checking defaults for OMS/cmsy/m/n on input line 41.
LaTeX Font Info:    ... okay on input line 41.
LaTeX Font Info:    Checking defaults for OT1/cmr/m/n on input line 41.
LaTeX Font Info:    ... okay on input line 41.
LaTeX Font Info:    Checking defaults for T1/cmr/m/n on input line 41.
LaTeX Font Info:    ... okay on input line 41.
LaTeX Font Info:    Checking defaults for TS1/cmr/m/n on input line 41.
LaTeX Font Info:    ... okay on input line 41.
LaTeX Font Info:    Checking defaults for OMX/cmex/m/n on input line 41.
LaTeX Font Info:    ... okay on input line 41.
LaTeX Font Info:    Checking defaults for U/cmr/m/n on input line 41.
LaTeX Font Info:    ... okay on input line 41.
 (/usr/share/texmf-dist/tex/context/base/mkii/supp-pdf.mkii
[Loading MPS to PDF converter (version 2006.09.02).]
\scratchcounter=\count281
\scratchdimen=\dimen160
\scratchbox=\box54
\nofMPsegments=\count282
\nofMParguments=\count283
\everyMPshowfont=\toks22
\MPscratchCnt=\count284
\MPscratchDim=\dimen161
\MPnumerator=\count285
\makeMPintoPDFobject=\count286
\everyMPtoPDFconversion=\toks23
) (/usr/share/texmf-dist/tex/latex/epstopdf-pkg/epstopdf-base.sty
Package: epstopdf-base 2020-01-24 v2.11 Base part for package epstopdf
Package epstopdf-base Info: Redefining graphics rule for `.eps' on input line 4
85.

(/usr/share/texmf-dist/tex/latex/latexconfig/epstopdf-sys.cfg
File: epstopdf-sys.cfg 2010/07/13 v1.3 Configuration of (r)epstopdf for TeX Liv
e
))
Package caption Info: Begin \AtBeginDocument code.
Package caption Info: subfigure package is loaded.
Package caption Info: End \AtBeginDocument code.
LaTeX Font Info:    Trying to load font information for U+msa on input line 43.


(/usr/share/texmf-dist/tex/latex/amsfonts/umsa.fd
File: umsa.fd 2013/01/14 v3.01 AMS symbols A
)
LaTeX Font Info:    Trying to load font information for U+msb on input line 43.


(/usr/share/texmf-dist/tex/latex/amsfonts/umsb.fd
File: umsb.fd 2013/01/14 v3.01 AMS symbols B
) [1

{/var/lib/texmf/fonts/map/pdftex/updmap/pdftex.map}] [2]
<gt2GrpIRRI.pdf, id=15, 361.35pt x 361.35pt>
File: gt2GrpIRRI.pdf Graphic file (type pdf)
<use gt2GrpIRRI.pdf>
Package pdftex.def Info: gt2GrpIRRI.pdf  used on input line 194.
(pdftex.def)             Requested size: 375.80542pt x 375.80617pt.
 [3] [4 <./gt2GrpIRRI.pdf>]
<dicIRRI.pdf, id=25, 433.62pt x 361.35pt>
File: dicIRRI.pdf Graphic file (type pdf)
<use dicIRRI.pdf>
Package pdftex.def Info: dicIRRI.pdf  used on input line 223.
(pdftex.def)             Requested size: 375.80542pt x 313.18651pt.
 [5 <./dicIRRI.pdf>]
[6]
<sankeyPGrp4IRRIraw.pdf, id=39, 578.16pt x 433.62pt>
File: sankeyPGrp4IRRIraw.pdf Graphic file (type pdf)
<use sankeyPGrp4IRRIraw.pdf>
Package pdftex.def Info: sankeyPGrp4IRRIraw.pdf  used on input line 312.
(pdftex.def)             Requested size: 422.77661pt x 317.08252pt.
 [7 <./sankeyPGrp4IRRIraw.pdf>] [8] [9]
<structIRRIP4.pdf, id=58, 578.16pt x 433.62pt>
File: structIRRIP4.pdf Graphic file (type pdf)
<use structIRRIP4.pdf>
Package pdftex.def Info: structIRRIP4.pdf  used on input line 444.
(pdftex.def)             Requested size: 446.2658pt x 334.69565pt.
 [10 <./structIRRIP4.pdf>] [11]
[12]
<sankeyGRINsppCompare.pdf, id=137, 578.16pt x 433.62pt>
File: sankeyGRINsppCompare.pdf Graphic file (type pdf)
<use sankeyGRINsppCompare.pdf>
Package pdftex.def Info: sankeyGRINsppCompare.pdf  used on input line 599.
(pdftex.def)             Requested size: 422.77661pt x 317.08252pt.
 [13] [14 <./sankeyGRINsppCompare.pdf>] [15]
<sankeyPGrpIRRI.pdf, id=155, 578.16pt x 433.62pt>
File: sankeyPGrpIRRI.pdf Graphic file (type pdf)
<use sankeyPGrpIRRI.pdf>
Package pdftex.def Info: sankeyPGrpIRRI.pdf  used on input line 721.
(pdftex.def)             Requested size: 422.77661pt x 317.08252pt.
 [16]
<sankeyPGrp3IRRI.pdf, id=159, 578.16pt x 433.62pt>
File: sankeyPGrp3IRRI.pdf Graphic file (type pdf)
<use sankeyPGrp3IRRI.pdf>
Package pdftex.def Info: sankeyPGrp3IRRI.pdf  used on input line 743.
(pdftex.def)             Requested size: 422.77661pt x 317.08252pt.
 [17 <./sankeyPGrpIRRI.pdf>]
LaTeX Font Info:    Trying to load font information for TS1+cmtt on input line 
765.
 (/usr/share/texmf-dist/tex/latex/base/ts1cmtt.fd
File: ts1cmtt.fd 2019/12/16 v2.5j Standard LaTeX font definitions
) [18 <./sankeyPGrp3IRRI.pdf>] [19]
<sankeyPGrpPopsIRRI.pdf, id=185, 578.16pt x 433.62pt>
File: sankeyPGrpPopsIRRI.pdf Graphic file (type pdf)
<use sankeyPGrpPopsIRRI.pdf>
Package pdftex.def Info: sankeyPGrpPopsIRRI.pdf  used on input line 860.
(pdftex.def)             Requested size: 422.77661pt x 317.08252pt.
 [20] [21 <./sankeyPGrpPopsIRRI.pdf>] [22]
<rfmixRufiGrp4.pdf, id=202, 361.35pt x 361.35pt>
File: rfmixRufiGrp4.pdf Graphic file (type pdf)
<use rfmixRufiGrp4.pdf>
Package pdftex.def Info: rfmixRufiGrp4.pdf  used on input line 953.
(pdftex.def)             Requested size: 446.2658pt x 446.2719pt.
 [23 <./rfmixRufiGrp4.pdf>]
<rfmixSativaGrp4.pdf, id=209, 361.35pt x 361.35pt>
File: rfmixSativaGrp4.pdf Graphic file (type pdf)
<use rfmixSativaGrp4.pdf>
Package pdftex.def Info: rfmixSativaGrp4.pdf  used on input line 974.
(pdftex.def)             Requested size: 446.2658pt x 446.2719pt.

[24 <./rfmixSativaGrp4.pdf>] [25]
<cumOsatFrac.pdf, id=220, 578.16pt x 433.62pt>
File: cumOsatFrac.pdf Graphic file (type pdf)
<use cumOsatFrac.pdf>
Package pdftex.def Info: cumOsatFrac.pdf  used on input line 1074.
(pdftex.def)             Requested size: 375.80542pt x 281.84966pt.
 [26] [27 <./cumOsatFrac.pdf>]
<mapIRRIp4.pdf, id=230, 505.89pt x 578.16pt>
File: mapIRRIp4.pdf Graphic file (type pdf)
<use mapIRRIp4.pdf>
Package pdftex.def Info: mapIRRIp4.pdf  used on input line 1115.
(pdftex.def)             Requested size: 446.2658pt x 510.02628pt.
 [28] [29 <./mapIRRIp4.pdf>]
<mapPureSpp.pdf, id=279, 505.89pt x 578.16pt>
File: mapPureSpp.pdf Graphic file (type pdf)
<use mapPureSpp.pdf>
Package pdftex.def Info: mapPureSpp.pdf  used on input line 1149.
(pdftex.def)             Requested size: 446.2658pt x 510.02628pt.
 [30] [31 <./mapPureSpp.pdf>] [32]
<traitMhlIRRI.pdf, id=293, 722.7pt x 433.62pt>
File: traitMhlIRRI.pdf Graphic file (type pdf)
<use traitMhlIRRI.pdf>
Package pdftex.def Info: traitMhlIRRI.pdf  used on input line 1227.
(pdftex.def)             Requested size: 375.80542pt x 225.48369pt.
 [33 <./traitMhlIRRI.pdf>]
<traitsIRRIbxpP4.pdf, id=300, 578.16pt x 722.7pt>
File: traitsIRRIbxpP4.pdf Graphic file (type pdf)
<use traitsIRRIbxpP4.pdf>
Package pdftex.def Info: traitsIRRIbxpP4.pdf  used on input line 1258.
(pdftex.def)             Requested size: 446.2658pt x 557.82607pt.

[34] [35 <./traitsIRRIbxpP4.pdf>]
<traitsIRRIbxpP4sixTr.pdf, id=310, 578.16pt x 433.62pt>
File: traitsIRRIbxpP4sixTr.pdf Graphic file (type pdf)
<use traitsIRRIbxpP4sixTr.pdf>
Package pdftex.def Info: traitsIRRIbxpP4sixTr.pdf  used on input line 1280.
(pdftex.def)             Requested size: 446.2658pt x 334.69565pt.
 [36 <./traitsIRRIbxpP4sixTr.pdf>]
<traitSdIRRIbpP4.pdf, id=317, 578.16pt x 722.7pt>
File: traitSdIRRIbpP4.pdf Graphic file (type pdf)
<use traitSdIRRIbpP4.pdf>
Package pdftex.def Info: traitSdIRRIbpP4.pdf  used on input line 1310.
(pdftex.def)             Requested size: 446.2658pt x 557.82607pt.
 [37]
[38 <./traitSdIRRIbpP4.pdf>] [39] [40]
<traitCorIRRIp4.pdf, id=334, 867.24pt x 722.7pt>
File: traitCorIRRIp4.pdf Graphic file (type pdf)
<use traitCorIRRIp4.pdf>
Package pdftex.def Info: traitCorIRRIp4.pdf  used on input line 1451.
(pdftex.def)             Requested size: 446.2658pt x 371.8914pt.
 [41] [42 <./traitCorIRRIp4.pdf>]
[43] [44] [45] [46] [47] [48]
<sankeyPGrpSubsIRRIP3.pdf, id=365, 578.16pt x 433.62pt>
File: sankeyPGrpSubsIRRIP3.pdf Graphic file (type pdf)
<use sankeyPGrpSubsIRRIP3.pdf>
Package pdftex.def Info: sankeyPGrpSubsIRRIP3.pdf  used on input line 1819.
(pdftex.def)             Requested size: 422.77661pt x 317.08252pt.
 [49 <./sankeyPGrpSubsIRRIP3.pdf>] [50] [51]
<sankeyPGrpSubsIRRI.pdf, id=383, 578.16pt x 433.62pt>
File: sankeyPGrpSubsIRRI.pdf Graphic file (type pdf)
<use sankeyPGrpSubsIRRI.pdf>
Package pdftex.def Info: sankeyPGrpSubsIRRI.pdf  used on input line 1974.
(pdftex.def)             Requested size: 422.77661pt x 317.08252pt.

[52] [53 <./sankeyPGrpSubsIRRI.pdf>]
<sankeyPGrpPopsIRRIsubsP3.pdf, id=397, 578.16pt x 433.62pt>
File: sankeyPGrpPopsIRRIsubsP3.pdf Graphic file (type pdf)
<use sankeyPGrpPopsIRRIsubsP3.pdf>
Package pdftex.def Info: sankeyPGrpPopsIRRIsubsP3.pdf  used on input line 2007.

(pdftex.def)             Requested size: 422.77661pt x 317.08252pt.
 [54 <./sankeyPGrpPopsIRRIsubsP3.pdf>]
<sankeyPGrpPopsIRRIsubs.pdf, id=408, 578.16pt x 433.62pt>
File: sankeyPGrpPopsIRRIsubs.pdf Graphic file (type pdf)
<use sankeyPGrpPopsIRRIsubs.pdf>
Package pdftex.def Info: sankeyPGrpPopsIRRIsubs.pdf  used on input line 2040.
(pdftex.def)             Requested size: 422.77661pt x 317.08252pt.

[55 <./sankeyPGrpPopsIRRIsubs.pdf>] [56]
<sankeyPGrpPopsIRRIsat.pdf, id=423, 578.16pt x 433.62pt>
File: sankeyPGrpPopsIRRIsat.pdf Graphic file (type pdf)
<use sankeyPGrpPopsIRRIsat.pdf>
Package pdftex.def Info: sankeyPGrpPopsIRRIsat.pdf  used on input line 2134.
(pdftex.def)             Requested size: 422.77661pt x 317.08252pt.
 [57 <./sankeyPGrpPopsIRRIsat.pdf>]
[58]
<sankeyPGrpPopsIRRIsatSubsP3.pdf, id=438, 578.16pt x 433.62pt>
File: sankeyPGrpPopsIRRIsatSubsP3.pdf Graphic file (type pdf)
<use sankeyPGrpPopsIRRIsatSubsP3.pdf>
Package pdftex.def Info: sankeyPGrpPopsIRRIsatSubsP3.pdf  used on input line 22
06.
(pdftex.def)             Requested size: 422.77661pt x 317.08252pt.
 [59 <./sankeyPGrpPopsIRRIsatSubsP3.pdf>]
<sankeyPGrpPopsIRRIsatSubsP3cor.pdf, id=449, 578.16pt x 433.62pt>
File: sankeyPGrpPopsIRRIsatSubsP3cor.pdf Graphic file (type pdf)
<use sankeyPGrpPopsIRRIsatSubsP3cor.pdf>
Package pdftex.def Info: sankeyPGrpPopsIRRIsatSubsP3cor.pdf  used on input line
 2243.
(pdftex.def)             Requested size: 422.77661pt x 317.08252pt.
 [60 <./sankeyPGrpPopsIRRIsatSubsP3cor.pdf>]
<sankeyPGrpPopsIRRIsatSubs.pdf, id=460, 578.16pt x 433.62pt>
File: sankeyPGrpPopsIRRIsatSubs.pdf Graphic file (type pdf)
<use sankeyPGrpPopsIRRIsatSubs.pdf>
Package pdftex.def Info: sankeyPGrpPopsIRRIsatSubs.pdf  used on input line 2280
.
(pdftex.def)             Requested size: 422.77661pt x 317.08252pt.
 [61] [62 <./sankeyPGrpPopsIRRIsatSubs.pdf>] [63]
<structSppOsat.pdf, id=478, 578.16pt x 433.62pt>
File: structSppOsat.pdf Graphic file (type pdf)
<use structSppOsat.pdf>
Package pdftex.def Info: structSppOsat.pdf  used on input line 2380.
(pdftex.def)             Requested size: 446.2658pt x 334.69565pt.
 [64 <./structSppOsat.pdf>] [65] [66] [67]
<sankeyPGrpCUDBp3.pdf, id=495, 578.16pt x 433.62pt>
File: sankeyPGrpCUDBp3.pdf Graphic file (type pdf)
<use sankeyPGrpCUDBp3.pdf>
Package pdftex.def Info: sankeyPGrpCUDBp3.pdf  used on input line 2598.
(pdftex.def)             Requested size: 422.77661pt x 317.08252pt.
 [68] [69 <./sankeyPGrpCUDBp3.pdf>] [70]
<commonTraitCorALL.pdf, id=513, 578.16pt x 578.16pt>
File: commonTraitCorALL.pdf Graphic file (type pdf)
<use commonTraitCorALL.pdf>
Package pdftex.def Info: commonTraitCorALL.pdf  used on input line 2710.
(pdftex.def)             Requested size: 446.2658pt x 446.26086pt.
 [71] [72 <./commonTraitCorALL.pdf>]
<traitMhlP4DB.pdf, id=524, 578.16pt x 433.62pt>
File: traitMhlP4DB.pdf Graphic file (type pdf)
<use traitMhlP4DB.pdf>
Package pdftex.def Info: traitMhlP4DB.pdf  used on input line 2778.
(pdftex.def)             Requested size: 375.80542pt x 281.84966pt.
 [73]
<traitsDBbxpP4.pdf, id=529, 578.16pt x 722.7pt>
File: traitsDBbxpP4.pdf Graphic file (type pdf)
<use traitsDBbxpP4.pdf>
Package pdftex.def Info: traitsDBbxpP4.pdf  used on input line 2809.
(pdftex.def)             Requested size: 446.2658pt x 557.82607pt.
 [74 <./traitMhlP4DB.pdf>] [75 <./traitsDBbxpP4.pdf>]
<grainsDB.pdf, id=542, 722.7pt x 578.16pt>
File: grainsDB.pdf Graphic file (type pdf)
<use grainsDB.pdf>
Package pdftex.def Info: grainsDB.pdf  used on input line 2825.
(pdftex.def)             Requested size: 446.2658pt x 357.0175pt.

[76 <./grainsDB.pdf>]
<traitSdDBbpP4.pdf, id=549, 578.16pt x 722.7pt>
File: traitSdDBbpP4.pdf Graphic file (type pdf)
<use traitSdDBbpP4.pdf>
Package pdftex.def Info: traitSdDBbpP4.pdf  used on input line 2856.
(pdftex.def)             Requested size: 446.2658pt x 557.82607pt.
 [77] [78 <./traitSdDBbpP4.pdf>] [79]
<traitMhlP4CU.pdf, id=563, 578.16pt x 433.62pt>
File: traitMhlP4CU.pdf Graphic file (type pdf)
<use traitMhlP4CU.pdf>
Package pdftex.def Info: traitMhlP4CU.pdf  used on input line 2922.
(pdftex.def)             Requested size: 375.80542pt x 281.84966pt.
 [80 <./traitMhlP4CU.pdf>]
<traitsCUbxpP4.pdf, id=570, 578.16pt x 722.7pt>
File: traitsCUbxpP4.pdf Graphic file (type pdf)
<use traitsCUbxpP4.pdf>
Package pdftex.def Info: traitsCUbxpP4.pdf  used on input line 2953.
(pdftex.def)             Requested size: 446.2658pt x 557.82607pt.
 [81] [82 <./traitsCUbxpP4.pdf>]
<traitSdCUbpP4.pdf, id=580, 578.16pt x 722.7pt>
File: traitSdCUbpP4.pdf Graphic file (type pdf)
<use traitSdCUbpP4.pdf>
Package pdftex.def Info: traitSdCUbpP4.pdf  used on input line 2983.
(pdftex.def)             Requested size: 446.2658pt x 557.82607pt.
 [83] [84 <./traitSdCUbpP4.pdf>] [85]
[86] [87] [88] [89]
<sankeyPGrpDBCUsubset.pdf, id=607, 578.16pt x 433.62pt>
File: sankeyPGrpDBCUsubset.pdf Graphic file (type pdf)
<use sankeyPGrpDBCUsubset.pdf>
Package pdftex.def Info: sankeyPGrpDBCUsubset.pdf  used on input line 3282.
(pdftex.def)             Requested size: 422.77661pt x 317.08252pt.
 [90] [91 <./sankeyPGrpDBCUsubset.pdf>] [92]
<sankeyPGrpDBirri11.pdf, id=625, 578.16pt x 433.62pt>
File: sankeyPGrpDBirri11.pdf Graphic file (type pdf)
<use sankeyPGrpDBirri11.pdf>
Package pdftex.def Info: sankeyPGrpDBirri11.pdf  used on input line 3394.
(pdftex.def)             Requested size: 422.77661pt x 317.08252pt.
 [93] [94 <./sankeyPGrpDBirri11.pdf>] [95]
<sankeyPGrpCUirri11.pdf, id=642, 578.16pt x 433.62pt>
File: sankeyPGrpCUirri11.pdf Graphic file (type pdf)
<use sankeyPGrpCUirri11.pdf>
Package pdftex.def Info: sankeyPGrpCUirri11.pdf  used on input line 3504.
(pdftex.def)             Requested size: 422.77661pt x 317.08252pt.
 [96] [97 <./sankeyPGrpCUirri11.pdf>] [98] [99]
<traitCorDBp4.pdf, id=663, 867.24pt x 722.7pt>
File: traitCorDBp4.pdf Graphic file (type pdf)
<use traitCorDBp4.pdf>
Package pdftex.def Info: traitCorDBp4.pdf  used on input line 3649.
(pdftex.def)             Requested size: 446.2658pt x 371.8914pt.

[100] [101 <./traitCorDBp4.pdf>] [102]
<sankeyPGrpDBcor.pdf, id=678, 578.16pt x 433.62pt>
File: sankeyPGrpDBcor.pdf Graphic file (type pdf)
<use sankeyPGrpDBcor.pdf>
Package pdftex.def Info: sankeyPGrpDBcor.pdf  used on input line 3760.
(pdftex.def)             Requested size: 422.77661pt x 317.08252pt.
 [103] [104 <./sankeyPGrpDBcor.pdf>]
[105] [106]
<traitCorCUp4.pdf, id=699, 867.24pt x 722.7pt>
File: traitCorCUp4.pdf Graphic file (type pdf)
<use traitCorCUp4.pdf>
Package pdftex.def Info: traitCorCUp4.pdf  used on input line 3907.
(pdftex.def)             Requested size: 446.2658pt x 371.8914pt.
 [107] [108 <./traitCorCUp4.pdf>] [109]
<sankeyPGrpCUcor.pdf, id=715, 578.16pt x 433.62pt>
File: sankeyPGrpCUcor.pdf Graphic file (type pdf)
<use sankeyPGrpCUcor.pdf>
Package pdftex.def Info: sankeyPGrpCUcor.pdf  used on input line 4018.
(pdftex.def)             Requested size: 422.77661pt x 317.08252pt.
 [110] [111 <./sankeyPGrpCUcor.pdf>] (./mixtureModel.aux) ) 
Here is how much of TeX's memory you used:
 5308 strings out of 478276
 89099 string characters out of 5853013
 378753 words of memory out of 5000000
 23423 multiletter control sequences out of 15000+600000
 477940 words of font info for 61 fonts, out of 8000000 for 9000
 1141 hyphenation exceptions out of 8191
 70i,11n,76p,406b,464s stack positions out of 5000i,500n,10000p,200000b,80000s
{/usr/share/texmf-di
st/fonts/enc/dvips/cm-super/cm-super-ts1.enc}</usr/share/texmf-dist/fonts/type1
/public/amsfonts/cm/cmbx12.pfb></usr/share/texmf-dist/fonts/type1/public/amsfon
ts/cm/cmmi10.pfb></usr/share/texmf-dist/fonts/type1/public/amsfonts/cm/cmmi8.pf
b></usr/share/texmf-dist/fonts/type1/public/amsfonts/cm/cmr10.pfb></usr/share/t
exmf-dist/fonts/type1/public/amsfonts/cm/cmr12.pfb></usr/share/texmf-dist/fonts
/type1/public/amsfonts/cm/cmr17.pfb></usr/share/texmf-dist/fonts/type1/public/a
msfonts/cm/cmti10.pfb></usr/share/texmf-dist/fonts/type1/public/amsfonts/cm/cmt
t10.pfb></usr/share/texmf-dist/fonts/type1/public/cm-super/sftt1000.pfb></usr/s
hare/texmf-dist/fonts/type1/public/cm-super/sftt1095.pfb>
Output written on mixtureModel.pdf (111 pages, 6443826 bytes).
PDF statistics:
 778 PDF objects out of 1000 (max. 8388607)
 546 compressed objects within 6 object streams
 0 named destinations out of 1000 (max. 500000)
 216 words of extra memory for PDF output out of 10000 (max. 10000000)
