# Supplementary material for: Phenotypic Variation and the Impact of Admixture in the Oryza rufipogon Species Complex (ORSC)
Source: Front Plant Sci. 2022 Jun 13;13:787703. doi: 10.3389/fpls.2022.787703 (PMC9235872; doi:10.3389/fpls.2022.787703)
Supplement: Supplementary file 8 [file Data_Sheet_1.ZIP › mixtureModel.Rnw]

\documentclass[fleqn,11pt]{article}
\usepackage{amsmath}
\usepackage{amssymb}
\usepackage{sectsty}
\usepackage{amsbsy}
\usepackage{fancyhdr}
\usepackage{color}
\usepackage{url}
\usepackage[indention=2em,labelsep=period,labelfont=bf]{caption}
\usepackage[normalsize,nooneline,sf,bf,FIGTOPCAP,tight]{subfigure}
\usepackage[noae]{Sweave} % noae required to sanitize single quotes
\usepackage{fancyvrb}

\textwidth = 6.5 in
\textheight = 8.5 in
\oddsidemargin = 0.0 in
\evensidemargin = 0.0 in
\topmargin = 0.0 in
\headheight = 15 pt
\headsep = 0.1 in
\parskip = 0.0 in
\parindent = 4 ex

\definecolor{grey}{rgb}{0.4,0.4,0.4}

\newcommand{\bcdot}{\boldsymbol{\cdot}}

\DefineVerbatimEnvironment{Sinput}{Verbatim}{tabsize=4}
\DefineVerbatimEnvironment{Scode}{Verbatim}{tabsize=4}
\DefineVerbatimEnvironment{Soutput}{Verbatim}{tabsize=4,formatcom=\color{grey},fontsize=\small}

\pagestyle{fancy}
\fancyhf{}
\rhead{Page \thepage}
\lhead{Mixture Model Analyses}
\chead{A. J. Greenberg}

\title{The data analysis pipeline for the mixture model}
\author{Anthony J. Greenberg}

\begin{document}

\maketitle
\thispagestyle{empty}
<<echo=false>>=
options(width=90)
library(data.table)
library(ggplot2)
library(showtext)
library(MuGaMix)
library(ggsankey)
library(dplyr)
library(sf)
library(rnaturalearth)
library(rnaturalearthdata)
library(ggspatial)
font_add("myriad", regular="MYRIADPRO-SEMIBOLD.OTF",
	bold="MYRIADPRO-BOLD.OTF", italic="MYRIADPRO-SEMIBOLDIT.OTF")
sessionInfo()
@
\section{All traits, IRRI data}
This document contains the full data analysis pipeline we used to run multi-trait mixture models and analyze the results.

Read the data and establish constants.
<<>>=
phenoAll   <- fread("./LNmodeIRRI.tsv")
trtNames   <- fread("./traitNames.tsv")
trtNames   <- trtNames[!is.na(IRRI) & (binary == 0),
					c("binary", "Planteome", "IRRI" )]
trtNamesNB <- trtNames[IRRI %in% names(phenoAll)[-1], IRRI]
trtNamesNB
d          <- length(trtNamesNB)
colSubset  <- c("NSFTV_ID", trtNamesNB)
phenoAll   <- phenoAll[, ..colSubset]
N          <- phenoAll[, .N]
d
N
@
Mahalanobis distance function to rank traits. The output of this function is used to calculate Hotelling's $T$, a multivariate version of Student's $t$ statistic.
<<>>=
mhl <- function(vec, S){
	vec%*%S%*%matrix(vec, nrow = length(vec), ncol = 1)
}
@
Extracting the number of groups with greater than specified effective number of accessions.
<<>>=
eachNZgrp <- function(vbObj, accNum){
	sum(vbObj$effNm >= accNum)
}
getNZgrp <- function(vbList, minEffNum){
	sapply(vbList, eachNZgrp, minEffNum)
}
@
Set colors for groups and populations.
<<>>=
wPopColors  <- c("W1" = "grey60", "W1orI" = "grey65",
				"W2" = "palegreen3", "W3" = "grey90",
				"W4" = "olivedrab4", "W5" = "palegreen", "W6" = "grey30",
				"W7" = "grey45", "W8" = "palegreen2")
sppColors   <- c("O. rufipogon" = "grey40", "O. nivara" = "green3",
				"Oryza spp." = "purple")
pGrp8Colors <- c("P1" = "grey50", "P2" = "orangered3", "P4" = "mediumseagreen",
				"P3" = "skyblue4", "P5" = "thistle2", "P6" = "lightcoral",
				"P7" = "tan", "P8" = "yellow3", "P2/P3" = "orangered3",
				"O. rufipogon" = "grey40", "O. nivara" = "green3",
				"Oryza spp." = "purple")
sativaCols  <- c("ARO" = "purple", "AUS" = "sienna1", "IND" = "yellow",
					"TRJ" = "royalblue", "TEJ" = "blue")
pPop3Colors <- c("P1" = "grey50", "P2" = "skyblue4", "P3" = "orangered3")
@
Now run the model at $P = 4$ with the three subsets of traits (Mahalanobis only, correlation variation only, and the union of the two).
<<>>=
alpha0  <- 1e-3
nVBreps <- 200
nReps   <- 5
Ysc     <- phenoAll[, lapply(.SD, scale), .SDcols = trtNamesNB]
names(Ysc) <- trtNamesNB
if (file.exists("ordIRRI.Rdata")) {
	load(file = "ordIRRI.Rdata")
} else {
	ordIRRI <- vector("list", 14)
	for (iGrp in 2:15) {
		ordIRRI[[iGrp - 1]] <- replicate(nReps,
						MuGaMix::quickFitModel(Ysc, trtNamesNB, iGrp, alpha0, nVBreps),
						simplify = FALSE)
	}
	save(ordIRRI, file = "ordIRRI.Rdata")
}
@
Plot number of estimated groups.
\begin{center}
<<results=tex>>=
gt2GrpDT <- data.table(fullGrp = c(sapply(ordIRRI, getNZgrp, 2)),
						nGrps = rep(2:15, each = nReps))
pdfFlNam <- "gt2GrpIRRI.pdf"
showtext_auto()
ggplot(data = gt2GrpDT, aes(x = nGrps, y = fullGrp)) +
	geom_point() +
	theme_classic(base_size = 18, base_family = "myriad") +
	xlab("Number of groups") + ylab("Number with > 2 lines")
ggsave(pdfFlNam, width = 5, height = 5, units = "in",
			device = "pdf", useDingbats = FALSE)
cat("\\includegraphics{", pdfFlNam, "}\n\n", sep = "")
@
\end{center}
Extract DIC values.
<<>>=
eachDIC <- function(vbObj){
	vbObj$DIC
}
getDIC <- function(vbList){
	sapply(vbList, eachDIC)
}
dicVec <- c(sapply(ordIRRI, getDIC))
dicDT  <- data.table(DIC = dicVec, nGrps = rep(2:15, each = nReps))
@
Plot the DIC distributions.
\begin{center}
<<results=tex>>=
pdfFlNam <- "dicIRRI.pdf"
showtext_auto()
ggplot(data = dicDT, aes(x = nGrps, y = DIC)) +
	geom_point() +
	geom_smooth() +
	theme_classic(base_size=18, base_family="myriad") +
	xlab("Number of groups")
ggsave(pdfFlNam, width=6, height=5, units="in", device="pdf", useDingbats=FALSE)
cat("\\includegraphics{", pdfFlNam, "}\n\n", sep="")
@
\end{center}
Average $p$-values from the replicate runs.
<<>>=
jacDist <- function(vec1, vec2, ctVal){
	v1 <- vec1 >= ctVal
	v2 <- vec2 >= ctVal
	res <- sum(v1 & v2)/sum(v1 | v2)
	if (is.nan(res)) {
		return(0.0)
	} else {
		return(res)
	}
}
bestCorCol <- function(mat2, vec, ctVal){
	apply(mat2, 2, jacDist, vec, ctVal)
}
bestColLst <- function(ind, pList, indList, vec, ctVal){
	bestCorCol(pList[[ind]]$p[, indList[[ind]]], vec, ctVal)
}
addCol <- function(repInd, grpInd, Ngrp){
	pMat[, grpInd] <<- (pMat[, grpInd] +
			ordIRRIp4[[repInd + 1]]$p[,
								indList[[repInd]][bestInd[repInd]]])
	indList[[repInd]] <<- indList[[repInd]][-bestInd[repInd]]
	return(NULL)
}
normalizeP <- function(pVec){
	pVec/sum(pVec)
}
renameGroups <- function(vec){
	c("P1", "P2", "P4")[which.max(vec)]
}
renameGroups23 <- function(vec){
	c("P1", "P2/P3", "P4")[which.max(vec)]
}
@
Re-run the $N_G = 4$ model and average among runs.
<<>>=
nReps <- 15
Ngrp  <- 4
if (file.exists("ordIRRIP4.Rdata")) {
	load(file = "ordIRRIP4.Rdata")
} else {
	ordIRRIp4 <- replicate(nReps,
					MuGaMix::quickFitModel(Ysc, trtNamesNB, Ngrp, alpha0, nVBreps),
					simplify = FALSE)
	save(ordIRRIp4, file = "ordIRRIP4.Rdata")
}
@
Plot raw grouping relationships.
<<>>=
rawGrp <- data.table(run1 = paste0("P", apply(ordIRRIp4[[1]]$p,
									1, which.max)),
					run2 = paste0("P", apply(ordIRRIp4[[2]]$p,
									1, which.max)),
					run3 = paste0("P", apply(ordIRRIp4[[3]]$p,
									1, which.max)),
					run4 = paste0("P", apply(ordIRRIp4[[4]]$p,
									1, which.max)),
					run5 = paste0("P", apply(ordIRRIp4[[5]]$p,
									1, which.max)))
pGrpSan  <- as.data.table(ggsankey::make_long(rawGrp, run1, run2,
									run3, run4, run5))
@
Plot.
\begin{center}
<<results=tex>>=
pdfFlNam <- "sankeyPGrp4IRRIraw.pdf"
showtext_auto()
ggplot(data = pGrpSan, aes(x = x, next_x = next_x, node = node, next_node = next_node,
							fill = node, label = node)) +
	geom_sankey(flow.alpha = 0.6, node.color = "grey30") +
	geom_sankey_label(size = 5, color = "grey20", fill = "grey90", alpha = 0.8) +
	scale_fill_manual(values = pGrp8Colors) +
	theme_sankey(base_size = 20, base_family = "myriad") +
	theme(strip.background = element_rect(fill = "grey95", linetype = "blank"),
			legend.position = "none")
ggsave(pdfFlNam, width = 8, height = 6, units = "in",
			device = "pdf", useDingbats = FALSE)
cat("\\includegraphics[width=0.9\\textwidth]{", pdfFlNam, "}\n\n", sep = "")
@
\end{center}
Add the $N_G = 4$ runs together and re-arrange group labels as close as possible to the old ones.
<<>>=
newGrp    <- fread("./IRRIgroups.tsv")
rfmix     <- fread("./Q_val_sum_RFMIX.tsv")
ordIRRIp4 <- c(ordIRRI[[3]], ordIRRIp4)
pMat      <- ordIRRIp4[[1]]$p[, c(1, 2, 4, 3)]
nReps     <- 20
indList   <- lapply(2:nReps, function(i){1:Ngrp})
# P1
simList   <- lapply(1:(nReps - 1), bestColLst,
			ordIRRIp4[-1], indList, pMat[, 1], 0.9)
bestInd   <- unlist(lapply(simList, which.max))
trash     <- sapply(1:(nReps - 1), addCol, 1, Ngrp)
# P4
simList   <- lapply(1:(nReps - 1), bestColLst,
			ordIRRIp4[-1], indList, pMat[, 4], 0.9)
bestInd   <- unlist(lapply(simList, which.max))
trash     <- sapply(1:(nReps - 1), addCol, 4, Ngrp)
# P2
simList   <- lapply(1:(nReps - 1), bestColLst,
			ordIRRIp4[-1], indList, pMat[, 2], 0.9)
bestInd  <- unlist(lapply(simList, which.max))
trash    <- sapply(1:(nReps - 1), addCol, 2, Ngrp)
# P3
bestInd  <- rep(1, nReps - 1)
trash    <- sapply(1:(nReps - 1), addCol, 3, Ngrp)
pMat     <- t(apply(pMat, 1, normalizeP))
pMat3    <- cbind(pMat[, 1], rowSums(pMat[, 2:3]), pMat[, 4])
fwrite(pMat3, file = "ordIRRIP4.tsv", sep = "\t",
			col.names = FALSE)
p4Vec    <- apply(pMat3, 1, renameGroups)
p23Vec   <- apply(pMat3, 1, renameGroups23)
newGrp   <- newGrp[, newGrp4 := p4Vec]
newGrp   <- newGrp[, newGrp23 := p23Vec]
newGrp   <- newGrp[, grp4p :=  apply(pMat3, 1, max)]
@
I next plot the probability of belonging to a group for each accession (similar to a STRUCTURE plot).
<<>>=
pvDT      <- as.data.table(round(pMat, 3))
pMatIRRI4 <- round(pMat, 3)
setnames(pvDT, paste0("P", 1:Ngrp))
pvDT <- pvDT[, accession := newGrp[, NSFTV_ID]]
@
I set up two order variables, one reflecting phenotypic group IDs and probabilities, and another reflecting \textit{O. sativa} introgression within phenotypic groups.
<<>>=
pvDT <- pvDT[, orderVar1 := apply(round(pMat, 3), 1, which.max)]
pvDT <- pvDT[, maxP := round(apply(pMat, 1, max), 3)]
pvDT <- pvDT[, orderVar1 := ifelse((orderVar1 == 1) & (maxP >= 0.35),
						orderVar1 + 1 - maxP, orderVar1)]
pvDT <- pvDT[, orderVar1 := ifelse((orderVar1 == 4) & (maxP >= 0.35),
						orderVar1 + maxP, orderVar1)]
pvDT <- pvDT[, orderVar1 := ifelse((orderVar1 == 2) & (maxP >= 0.5),
						orderVar1 + 1 - maxP, orderVar1)]
pvDT
oSat <- rfmix[NSFTV_ID %in% pvDT[, accession], .(NSFTV_ID, O_sativa)]
@
Accessions that were used for training and therefore absent from \verb|rfmix| results.
<<>>=
oSat <- rbind(oSat, 
		data.table(
		NSFTV_ID = newGrp[!(NSFTV_ID %in% oSat[, NSFTV_ID]), NSFTV_ID],
		O_sativa = 0))
oSat <- oSat[, NSFTV_ID := factor(NSFTV_ID, levels = unique(pvDT[, accession]))]
names(oSat) <- c("accession", "O_sativa")
oSat
pvDT <- pvDT[oSat, on = "accession"]
pvDT <- pvDT[, orderVar2 := ifelse(orderVar1 >= 4, 1 - O_sativa, O_sativa)]
pvDT <- setorderv(pvDT, c("orderVar1", "orderVar2"), c(1, 1))
pvDT <- melt(pvDT, measure = paste0("P", 1:4),
			variable.name = "group", value.name = "p")
pvDT <- pvDT[, accession := factor(accession, levels = unique(accession))]
@
Plot.
\begin{center}
<<results=tex>>=
pdfFlNam <- "structIRRIP4.pdf"
showtext_auto()
ggplot(data = pvDT, aes(x = accession, y = p, fill = group)) +
	geom_col() +
	scale_fill_manual(values = pGrp8Colors[c(1, 2, 4, 3)]) +
	geom_rug(aes(x = accession, alpha = O_sativa), sides = "b") +
	theme_classic(base_size = 18, base_family = "myriad") +
	guides(alpha = guide_legend(expression(italic("O. sativa")))) +
	theme(axis.line = element_blank(), axis.text.x = element_blank(),
		axis.ticks.x  = element_blank())
ggsave(pdfFlNam, width = 8, height = 6, units = "in",
			device = "pdf", useDingbats = FALSE)
cat("\\includegraphics[width = 0.95\\textwidth]{", pdfFlNam, "}\n\n", sep = "")
@
\end{center}
Now average the $N_{G} = 3$ runs the same as $N_G = 4$.
<<>>=
nReps <- 15
Ngrp  <- 3
if (file.exists("ordIRRIP3.Rdata")) {
	load(file = "ordIRRIP3.Rdata")
} else {
	ordIRRIp3 <- replicate(nReps,
					MuGaMix::quickFitModel(Ysc, trtNamesNB, Ngrp, alpha0, nVBreps),
					simplify = FALSE)
	save(ordIRRIp3, file = "ordIRRIP3.Rdata")
}
addCol <- function(repInd, grpInd, Ngrp){
	pMat[, grpInd] <<- (pMat[, grpInd] +
			ordIRRIp3[[repInd + 1]]$p[,
								indList[[repInd]][bestInd[repInd]]])
	indList[[repInd]] <<- indList[[repInd]][-bestInd[repInd]]
	return(NULL)
}
nReps     <- 20
pMat      <- ordIRRI[[2]][[2]]$p[, c(2, 1, 3)]
ordIRRIp3 <- c(ordIRRI[[2]], ordIRRIp3)
indList   <- lapply(2:nReps, function(i){1:Ngrp})
# P1
simList   <- lapply(1:(nReps - 1), bestColLst,
			ordIRRIp3[-2], indList, pMat[, 1], 0.9)
bestInd   <- unlist(lapply(simList, which.max))
trash     <- sapply(1:(nReps - 1), addCol, 1, Ngrp)
colSums(pMat)
# P2
simList <- lapply(1:(nReps - 1), bestColLst,
	      ordIRRIp3[-2], indList, pMat[, 3], 0.9)
bestInd <- unlist(lapply(simList, which.max))
trash   <- sapply(1:(nReps - 1), addCol, 2, Ngrp)
colSums(pMat)
# P3
bestInd  <- rep(1, nReps - 1)
trash    <- sapply(1:(nReps - 1), addCol, 3, Ngrp)
pMat     <- t(apply(pMat, 1, normalizeP))
fwrite(pMat, file = "ordIRRIP3.tsv", sep = "\t",
			col.names = FALSE)
newGrp   <- newGrp[, newGrp3 := paste0("P", apply(pMat, 1, which.max))]
newGrp   <- newGrp[, grp3p := apply(pMat, 1, max)]
p3Grp    <- newGrp[, .(newGrp3)]
p3Grp    <- p3Grp[, newGrp3s1 := paste0("P", apply(ordIRRIp3[[1]]$p, 1, which.max))]
p3Grp    <- p3Grp[, newGrp3s2 := paste0("P",
							apply(ordIRRIp3[[2]]$p[, c(2, 1, 3)], 1, which.max))]
p3Grp    <- p3Grp[, newGrp3s3 := paste0("P",
							apply(ordIRRIp3[[3]]$p[, c(3, 1, 2)], 1, which.max))]
@
Add $N_G = 6$ and $8$.
<<>>=
lapply(ordIRRI[[5]], function(lst){lst$DIC})
lapply(ordIRRI[[7]], function(lst){lst$DIC})
newGrp <- newGrp[, newGrp6 := factor(paste0("P",
								apply(ordIRRI[[5]][[4]]$p[, c(1, 3, 6, 4, 2, 5)],
										1, which.max)), levels = paste0("P", 6:1))]
newGrp <- newGrp[, newGrp8 := factor(paste0("P",
								apply(ordIRRI[[7]][[3]]$p[, c(5, 1, 7, 3, 6, 8, 4, 2)],
										1, which.max)), levels = paste0("P", 8:1))]
newGrp  <- newGrp[, newGrp3 := factor(newGrp3, levels = paste0("P", 3:1))]
newGrp  <- newGrp[, newGrp4 := factor(newGrp4, levels = paste0("P", 4:1))]
@
We received updated IRRI gene bank data listing species designations. Read the new designations from a file and relate to the accession information we already have.
<<>>=
grinSsp <- fread("./GRINsppNames.tsv")
newGrp  <- newGrp[grinSsp[, .(NSFTV_ID, new_Oryza_spp)], on = "NSFTV_ID", nomatch = 0]
newGrp  <- newGrp[, sspFixed := factor(sspFixed,
								levels = c("nivara", "spontanea", "rufipogon"))]
levels(newGrp$sspFixed) <- c("O. nivara", "Oryza spp.", "O. rufipogon")
@
Compare the old and the new GRIN species designations.
<<>>=
sppSan <- as.data.table(ggsankey::make_long(newGrp, sspFixed, new_Oryza_spp))
sppSan <- sppSan[, node := factor(node,
						levels = c("O. nivara", "Oryza spp.", "O. rufipogon"))]
sppSan <- sppSan[, next_node := factor(next_node,
						levels = c("O. nivara", "Oryza spp.", "O. rufipogon"))]
@
Plot.
\begin{center}
<<results=tex>>=
pdfFlNam <- "sankeyGRINsppCompare.pdf"
showtext_auto()
ggplot(data = sppSan, aes(x = x, next_x = next_x, node = node, next_node = next_node,
							fill = node, label = node)) +
	geom_sankey(flow.alpha = 0.6, node.color = "grey30") +
	geom_sankey_label(size = 5, color = "grey20", fill = "grey90", alpha = 0.8) +
	scale_fill_manual(values = sppColors) +
	scale_x_discrete(labels = c("old species", "GRIN species")) +
	theme_sankey(base_size = 20, base_family = "myriad") +
	theme(strip.background = element_rect(fill = "grey95", linetype = "blank"),
			legend.position = "none") +
	labs(x = "designation")
ggsave(pdfFlNam, width = 8, height = 6, units = "in",
			device = "pdf", useDingbats = FALSE)
cat("\\includegraphics[width=0.9\\textwidth]{", pdfFlNam, "}\n\n", sep = "")
@
\end{center}
<<>>=
newGrp[(sspFixed == "O. nivara") & (new_Oryza_spp == "O. rufipogon"), ]
newGrp[(sspFixed == "O. rufipogon") & (new_Oryza_spp == "O. nivara"), ]
@
There are eight accessions that are clearly misidentified in GRIN as \textit{O. rufipogon} when both Kim \textit{et al.}\ genotypic and our phenotypic groups confidently assign them to \textit{O. nivara}. On the other hand, the single GRIN \textit{O. nivara} that is listed as \textit{O. rufipogon} in our data set is correct in GRIN. Fix the designations accordingly.
<<>>=
newGrp <- newGrp[, GRIN_spp :=
		ifelse((sspFixed == "O. nivara") & (new_Oryza_spp == "O. rufipogon"),
				"O. nivara", new_Oryza_spp)]
newGrp[(sspFixed == "O. nivara") & (new_Oryza_spp == "O. rufipogon"), ]
@
Now look at the correspondence among phenotypic groups and species.
<<>>=
pGrpSan <- as.data.table(ggsankey::make_long(newGrp, GRIN_spp, newGrp3, newGrp4,
												newGrp6, newGrp8))
pGrpSan <- pGrpSan[, node :=
				ifelse((node == "P2") & (x == "newGrp4"), "P2/P3", node) ]
pGrpSan <- pGrpSan[, next_node :=
				ifelse((next_node == "P2") & (next_x == "newGrp4"), "P2/P3", next_node) ]
pInds   <- c(paste0("P", c(4, 2)), "P2/P3", paste0("P", c(8, 7, 6, 5, 3, 1)))
pGrpSan <- pGrpSan[, node := factor(node,
					levels = c("O. nivara", "Oryza spp.", "O. rufipogon", pInds))]
pGrpSan <- pGrpSan[, next_node := factor(next_node,
					levels = c("O. nivara", "Oryza spp.", "O. rufipogon", pInds))]
pGrpSan
@
Plot.
\begin{center}
<<results=tex>>=
pdfFlNam <- "sankeyPGrpIRRI.pdf"
showtext_auto()
ggplot(data = pGrpSan, aes(x = x, next_x = next_x, node = node, next_node = next_node,
							fill = node, label = node)) +
	geom_sankey(flow.alpha = 0.6, node.color = "grey30") +
	geom_sankey_label(size = 5, color = "grey20", fill = "grey90", alpha = 0.8,
			label = c(expression(italic("O. nivara")),
					  expression(italic("Oryza spp.")),
					  expression(italic("O. rufipogon")),
					  "P2", "P3", "P1", "P4", "P2/P3", "P1",
					  "P4", "P2", "P6", "P5", "P3", "P1",
					  "P4", "P2", "P8", "P7", "P6", "P5", "P3", "P1")) +
	scale_fill_manual(values = pGrp8Colors) +
	scale_x_discrete(labels = c("species", "3", "4", "6", "8")) +
	theme_sankey(base_size = 20, base_family = "myriad") +
	theme(strip.background = element_rect(fill = "grey95", linetype = "blank"),
			legend.position = "none") +
	labs(x = expression(N[G]))
ggsave(pdfFlNam, width = 8, height = 6, units = "in",
			device = "pdf", useDingbats = FALSE)
cat("\\includegraphics[width=0.9\\textwidth]{", pdfFlNam, "}\n\n", sep = "")
@
\end{center}
Plot individual $N_G = 3$ results.
\begin{center}
<<results=tex>>=
pdfFlNam <- "sankeyPGrp3IRRI.pdf"
pGrpSan  <- as.data.table(ggsankey::make_long(p3Grp, newGrp3s1,
									newGrp3s2, newGrp3s3, newGrp3))
showtext_auto()
ggplot(data = pGrpSan, aes(x = x, next_x = next_x, node = node, next_node = next_node,
							fill = node, label = node)) +
	geom_sankey(flow.alpha = 0.6, node.color = "grey30") +
	geom_sankey_label(size = 5, color = "grey20", fill = "grey90", alpha = 0.8) +
	scale_fill_manual(values = pGrp8Colors) +
	theme_sankey(base_size = 20, base_family = "myriad") +
	theme(strip.background = element_rect(fill = "grey95", linetype = "blank"),
			legend.position = "none")
ggsave(pdfFlNam, width = 8, height = 6, units = "in",
			device = "pdf", useDingbats = FALSE)
cat("\\includegraphics[width=0.9\\textwidth]{", pdfFlNam, "}\n\n", sep = "")
@
\end{center}
Make the supplemental table.
<<>>=
oldTable <- fread("./germplasmSuppTable.tsv")
oldTable <- merge(oldTable, newGrp[, .(NSFTV_ID, newGrp23, grp4p, GRIN_spp)],
		by.x = "NSFTV_ID", by.y = "NSFTV_ID", all.x = TRUE, all.y = TRUE)
oldTable <- oldTable[, grp4p := round(grp4p, 3)]
oldTable <- merge(oldTable, rfmix[, .(NSFTV_ID, O_sativa)],
		by.x = "NSFTV_ID", by.y = "NSFTV_ID", all.x = TRUE, all.y = FALSE)
fwrite(oldTable, file = "germplasmSuppTableNew.tsv", quote = FALSE, na = "NA",
		sep = "\t")
@
Identify accessions with name changes.
<<>>=
oldTable[Species != GRIN_spp & GRIN_spp != "Oryza spp.", ]
fwrite(oldTable[Species != GRIN_spp & GRIN_spp != "Oryza spp.", ],
	file = "nameChanges.tsv", quote = FALSE, na = "NA", sep = "\t")
pureRufi <- rbind(oldTable[GRIN_spp == "O. rufipogon" &
		Kim2016_population %in% c("W3", "W1", "W6") &
		newGrp23 == "P1" & grp4p > 0.8 &
		O_sativa < 0.2, ],
	oldTable[GRIN_spp == "O. rufipogon" &
		Kim2016_population %in% c("W3", "W1", "W6") &
		newGrp23 == "P1" & grp4p > 0.8 &
		is.na(O_sativa), ])
fwrite(pureRufi, file = "pureRufi.tsv",
		sep = "\t", quote = FALSE, na = "NA")
pureNivara <- rbind(oldTable[GRIN_spp == "O. nivara" &
		Kim2016_population %in% c("W2", "W4", "W5") &
		newGrp23 == "P4" & grp4p > 0.8 &
		O_sativa < 0.2, ],
	oldTable[GRIN_spp == "O. nivara" &
		Kim2016_population %in% c("W2", "W4", "W5") &
		newGrp23 == "P4" & grp4p > 0.8 &
		is.na(O_sativa), ])
fwrite(pureNivara, file = "pureNivara.tsv",
		sep = "\t", quote = FALSE, na = "NA")
@
Export the $p$-value matrices.
\section{Relationship to genetic groups}
Build the genetic population plot.
<<>>=
popGrpColors <- c("P1" = "grey50", "P2/P3" = "orangered3",
					"P2" = "orangered3",
					"P3" = "skyblue4", "P4" = "mediumseagreen",
					"W1" = "grey50", "W2" = "palegreen3", "W3" = "grey40",
					"W4" = "olivedrab4", "W5" = "palegreen",
					"W6" = "lightsteelblue",
					"O. rufipogon" = "grey40", "O. nivara" = "green3",
					"Oryza spp." = "purple", "ADM/OSAT" = "orangered2")
pGrpSan      <- as.data.table(ggsankey::make_long(newGrp, GRIN_spp, newGrp23, genPop))
sankeyLevels <- c("O. nivara", "Oryza spp.", "O. rufipogon", c("P4", "P2/P3", "P1"),
					paste0("W", c(5, 2, 4, 6, 1, 3)))
pGrpSan      <- pGrpSan[, node := factor(node, levels = sankeyLevels)]
pGrpSan      <- pGrpSan[, next_node := factor(next_node, levels = sankeyLevels)]
@
Plot.
\begin{center}
<<results=tex>>=
pdfFlNam <- "sankeyPGrpPopsIRRI.pdf"
showtext_auto()
ggplot(data = pGrpSan, aes(x = x, next_x = next_x, node = node, next_node = next_node,
							fill = node, label = node)) +
	geom_sankey(flow.alpha = 0.6, node.color = "grey30") +
	geom_sankey_label(size = 5, color = "grey20", fill = "grey90", alpha = 0.8) +
	scale_fill_manual(values = popGrpColors) +
	scale_x_discrete(labels = c("species", "phenotypic\ngroups",
						"genetic\nsubpopulations")) +
	theme_sankey(base_size = 20, base_family = "myriad") +
	theme(strip.background = element_rect(fill = "grey95", linetype = "blank"),
			legend.position = "none") + labs(x = NULL)
ggsave(pdfFlNam, width = 8, height = 6, units = "in",
			device = "pdf", useDingbats = FALSE)
cat("\\includegraphics[width=0.9\\textwidth]{", pdfFlNam, "}\n\n", sep = "")
@
\end{center}
Fraction of accessions that are in the wrong P group.
<<>>=
newGrp[(newGrp23 == "P1") &
	(sspFixed == "O. nivara") &
	(genPopK8 %in% c("W4", "W2")), .N]
newGrp[(newGrp23 == "P4") &
	(sspFixed == "O. rufipogon") &
	(genPopK8 %in% c("W1", "W6")), .N]
newGrp[(newGrp23 == "P1") &
	(sspFixed == "O. nivara") &
	(genPopK8 %in% c("W4", "W2")), .N]/newGrp[newGrp23 == "P1", .N]
newGrp[(newGrp23 == "P4") &
	(sspFixed == "O. rufipogon") &
	(genPopK8 %in% c("W1", "W6")), .N]/newGrp[newGrp23 == "P4", .N]
newGrp[, sum(newGrp23 == "P2/P3")]/newGrp[, .N]
@
Re-make the RFMIX genome fraction boxplots.
<<>>=
sativaGrp  <- c("ARO", "AUS", "IND", "TEJ", "TRJ", "O_sativa")
sativaCols <- c("ARO" = "purple", "AUS" = "sienna1", "IND" = "yellow",
					"TRJ" = "royalblue", "TEJ" = "blue")
rufiGrp    <- paste0("W", 1:6)
rfmix      <- rfmix[, sativaInd := ifelse(O_sativa >= 0.25, "O. sativa", "ORSC")]
colSubset  <- c("NSFTV_ID", "newGrp23")
rfmixPG    <- newGrp[, ..colSubset][rfmix, on = "NSFTV_ID", nomatch = 0]
rfmixPG    <- melt(rfmixPG, id.vars = colSubset,
					measure.vars = c(sativaGrp, rufiGrp),
					variable.name = "population",
					value.name = "fraction")
rfmixPG    <- rfmixPG[, newGrp23 := factor(newGrp23, levels = c("P1", "P2/P3", "P4"))]
rfmixPG
@
First, I plot the fraction of \textit{O. rufipogon} populations per $N_G = 4$ phenotypic groups.
\begin{center}
<<results=tex>>=
pdfFlNam <- "rfmixRufiGrp4.pdf"
showtext_auto()
ggplot(data = rfmixPG[population %in% rufiGrp, ],
		aes(x = newGrp23, y = fraction, fill = population)) +
	geom_boxplot() +
	scale_fill_manual(values = popGrpColors[6:11]) +
	theme_classic(base_size = 14, base_family = "myriad") +
	theme(legend.position = "top") +
	xlab("phenotypic group") + ylab("genome fraction") +
	labs(fill = "subpopulation")
ggsave(pdfFlNam, width = 5, height = 5, units = "in",
			device = "pdf", useDingbats = FALSE)
cat("\\includegraphics[width = 0.95\\textwidth]{", pdfFlNam, "}\n\n", sep = "")
@
\end{center}
Now do the same with the \textit{O. sativa} introgressions.
\begin{center}
<<results=tex>>=
pdfFlNam <- "rfmixSativaGrp4.pdf"
showtext_auto()
ggplot(data = rfmixPG[population %in% sativaGrp[-6], ],
		aes(x = newGrp23, y = fraction, fill = population)) +
	geom_boxplot() +
	scale_fill_manual(values = sativaCols) +
	theme_classic(base_size = 14, base_family = "myriad") +
	theme(legend.position = "top") +
	guides(fill = guide_legend(ncol = 3)) +
	xlab("phenotypic group") + ylab("genome fraction") +
	labs(fill = "subpopulation")
ggsave(pdfFlNam, width = 5, height = 5, units = "in",
			device = "pdf", useDingbats = FALSE)
cat("\\includegraphics[width = 0.95\\textwidth]{", pdfFlNam, "}\n\n", sep = "")
@
\end{center}
I next plot an binned cumulative distribution of genome fractions covered by \textit{O.\ sativa} introgressions.
<<>>=
rfmixSat <- rfmixPG[population == sativaGrp[6], ]
cutOffs <- seq(from = 0.05, to = 1.0, by = 0.05)
cumCount <- function(ct, vec){
	sum(vec <= ct)
}
rfmixSat <- rfmixSat[, sapply(cutOffs, cumCount, fraction), by = newGrp23 ]
rfmixSat <- rfmixSat[, cumFrac := V1/(rfmixPG[population == sativaGrp[6], .N])]
rfmixSat <- rfmixSat[, fracSat := factor(rep(cutOffs, times = 3), levels = cutOffs)]
rfmixSat
rfmixSat <- rfmixSat[!(fracSat %in% c("0.9", "0.95", "1")), ]
@
\begin{center}
<<results=tex>>=
pdfFlNam <- "cumOsatFrac.pdf"
showtext_auto()
ggplot(data = rfmixSat, aes(x = fracSat, y = cumFrac, fill = newGrp23)) +
	geom_col() +
	scale_fill_manual(values = pGrp8Colors[c(1, 3, 9)]) +
	theme_classic(base_size = 18, base_family = "myriad") +
	labs(fill = "phenotypic\ngroups") +
	theme(strip.background = element_rect(fill = "grey95", linetype = "blank"),
			axis.text.x = element_text(angle = 45, hjust = 1, vjust = 1)) +
	xlab("cumulative O. sativa fraction") + ylab("fraction of all accessions")
ggsave(pdfFlNam, width = 8, height = 6, units = "in",
			device = "pdf", useDingbats = FALSE)
cat("\\includegraphics{", pdfFlNam, "}\n\n", sep = "")
@
\end{center}
\section{Georgraphical distributions}
I next plot the penotypic groups on a map.
<<>>=
coorData <- fread("./huangKimMergeJeremy.tsv")
coorData <- coorData[Study == "Kim", ]
keepData <- c("ID", "Country", "Latitude", "Longitude")
coorData <- coorData[, ..keepData]
coorGrp  <- newGrp[coorData, on = "NSFTV_ID == ID", nomatch = 0]
coorGrp  <- coorGrp[!is.na(Longitude) & !is.na(Latitude), ]
coorGrp  <- coorGrp[, newGrp23 := factor(newGrp23, levels = c("P1", "P2/P3", "P4"))]
world    <- ne_countries(scale = "medium", returnclass = "sf")
lonRange <- range(coorGrp[, Longitude])
latRange <- range(coorGrp[, Latitude])
@
Plot.
\begin{center}
<<results=tex>>=
pdfFlNam <- "mapIRRIp4.pdf"
showtext_auto()
ggplot(data = world) +
	geom_sf(fill = "ivory") +
	coord_sf(xlim = lonRange, ylim = latRange) +
	annotation_scale(location = "bl", width_hint = 0.4) +
	geom_jitter(data = coorGrp, aes(x = Longitude, y = Latitude,
				color = newGrp23, alpha = grp4p), size = 2.3, width = 0.9) +
	scale_color_manual(values = pGrp8Colors[c(1, 3, 9)]) +
	theme_classic(base_size = 18, base_family = "myriad") +
	labs(color = "phenotypic\ngroup") +
	guides(alpha = "none") +
	theme(panel.background = element_rect(fill = "aliceblue"),
		  legend.position = "top") +
	ylab("") + xlab("")
ggsave(pdfFlNam, width = 7, height = 8, units = "in",
			device = "pdf", useDingbats = FALSE)
cat("\\includegraphics[width = 0.95\\textwidth]{", pdfFlNam, "}\n\n", sep = "")
@
\end{center}
Plot the pure species.
<<>>=
newGrpPure <- newGrp[NSFTV_ID %in% c(pureRufi$NSFTV_ID, pureNivara$NSFTV_ID), ]
coorGrp    <- newGrpPure[coorData, on = "NSFTV_ID == ID", nomatch = 0]
coorGrp    <- coorGrp[!is.na(Longitude) & !is.na(Latitude), ]
@
Plot.
\begin{center}
<<results=tex>>=
pdfFlNam <- "mapPureSpp.pdf"
showtext_auto()
ggplot(data = world) +
	geom_sf(fill = "ivory") +
	coord_sf(xlim = lonRange, ylim = latRange) +
	annotation_scale(location = "bl", width_hint = 0.4) +
	geom_jitter(data = coorGrp, aes(x = Longitude, y = Latitude,
					color = GRIN_spp), size = 2.3, width = 0.8) +
	scale_color_manual(values = sppColors[1:2],
		labels = c(expression(italic("O. rufipogon")), expression(italic("O. nivara")))) +
	theme_classic(base_size = 18, base_family = "myriad") +
	labs(color = "species") +
	guides(alpha = "none") +
	theme(panel.background = element_rect(fill = "aliceblue"),
		  legend.position = "top") +
	ylab("") + xlab("")
ggsave(pdfFlNam, width = 7, height = 8, units = "in",
			device = "pdf", useDingbats = FALSE)
cat("\\includegraphics[width = 0.95\\textwidth]{", pdfFlNam, "}\n\n", sep = "")
@
\end{center}
\section{Trait subsets}
Calculate group discrimination scores for all traits.
<<>>=
Ysc      <- matrix(unlist(Ysc), nrow = N)
Psc      <- pMatIRRI4[, 1:2]
Psc[, 2] <- Psc[, 2] + pMatIRRI4[, 3]
Psc      <- scale(Psc, scale = FALSE)
betaEst  <- solve(crossprod(Ysc), crossprod(Ysc, Psc))
Rsd      <- Psc - Ysc%*%betaEst
Sest     <- crossprod(Rsd)
Sest     <- chol2inv(chol(Sest))
mhlDist  <- apply(betaEst, 1, mhl, Sest)
XtX      <- colSums(Ysc*Ysc)
mhlDist  <- mhlDist*XtX
mhlDT    <- data.table(mhlD = mhlDist, IRRI = trtNamesNB)
mhlDT    <- mhlDT[trtNames, on = "IRRI", nomatch = 0]
mhlDT    <- setorder(mhlDT, -mhlD)
mhlDT    <- mhlDT[, IRRI := factor(IRRI, levels = unique(IRRI))]
mhlDT
fwrite(mhlDT, file = "./MahalanobisIRRI.tsv", sep = "\t", quote = FALSE)
@
Plot the sorted distances.
\begin{center}
<<results=tex>>=
pdfFlNam <- "traitMhlIRRI.pdf"
showtext_auto()
ggplot(data = mhlDT, aes(x = IRRI, y = mhlD)) +
	geom_col(fill = "grey80") +
	theme_classic(base_size = 18, base_family="myriad") +
	theme(axis.text.x = element_text(angle = 90, hjust = 1, vjust = 0.5, size = 12)) +
	ylab(expression("Hotelling T"^2)) + xlab("Trait name")
ggsave(pdfFlNam, width = 10, height = 6, units = "in",
			device = "pdf", useDingbats = FALSE)
cat("\\includegraphics{", pdfFlNam, "}\n\n", sep = "")
@
\end{center}
Build trait value boxplots.
<<>>=
trtNID  <- c("NSFTV_ID", mhlDT[, as.character(IRRI)])
traitGP <- newGrp[, ..colSubset][phenoAll[, ..trtNID], on = "NSFTV_ID"]
traitLG <- melt(traitGP, id.vars = c("NSFTV_ID", "newGrp23"),
			variable.name = "trait",
			measure.vars = trtNID[-1], value.name = "value")
traitLG <- traitLG[, newGrp23 := factor(newGrp23, levels = c("P1", "P2/P3", "P4"))]
traitLG <- traitLG[, trait := factor(trait, levels = mhlDT[, as.character(IRRI)])]
@
\begin{center}
<<results=tex>>=
pdfFlNam <- "traitsIRRIbxpP4.pdf"
showtext_auto()
ggplot(data = traitLG, aes(x = newGrp23, y = value, fill = newGrp23)) +
	geom_boxplot(show.legend = FALSE) +
	scale_fill_manual(values = popGrpColors) +
	facet_wrap(~trait, ncol = 5, scales = "free_y") +
	theme_classic(base_size = 12, base_family = "myriad") +
	theme(strip.background = element_rect(fill = "grey95", linetype = "blank"),
			strip.text = element_text(size = 10, margin = margin(c(1, 0, 1, 0), "pt"))) +
	xlab("phenotypic group")
ggsave(pdfFlNam, width = 8, height = 10, units = "in",
			device = "pdf", useDingbats = FALSE)
cat("\\includegraphics[width = 0.95\\textwidth]{", pdfFlNam, "}\n\n", sep = "")
@
\end{center}
Subset of traits for the main text.
\begin{center}
<<results=tex>>=
pdfFlNam <- "traitsIRRIbxpP4sixTr.pdf"
trtSubs <- c("CULT", "DTHD", "SPKWD", "ANTLT", "FERT", "PNLG")
showtext_auto()
ggplot(data = traitLG[trait %in% trtSubs],
		aes(x = newGrp23, y = value, fill = newGrp23)) +
	geom_boxplot(show.legend = FALSE) +
	scale_fill_manual(values = popGrpColors) +
	facet_wrap(~trait, ncol = 3, scales = "free_y") +
	theme_classic(base_size = 14, base_family = "myriad") +
	theme(strip.background = element_rect(fill = "grey95", linetype = "blank"),
			strip.text = element_text(size = 12, margin = margin(c(1, 0, 1, 0), "pt"))) +
	xlab("phenotypic group")
ggsave(pdfFlNam, width = 8, height = 6, units = "in",
			device = "pdf", useDingbats = FALSE)
cat("\\includegraphics[width = 0.95\\textwidth]{", pdfFlNam, "}\n\n", sep = "")
@
\end{center}
Trait coefficients of variation next.
<<>>=
traitVar <- traitLG[, .(traitCV = sd(value)), by = .(newGrp23, trait)]
traitVar <- traitVar[, traitCV :=
			traitCV/rep(traitLG[, mean(value), by = trait]$V1, each = 3)]
traitVar <- traitVar[, cvCV := sd(traitCV)/mean(traitCV), by = trait]
traitVar <- traitVar[, trait := factor(trait, levels = mhlDT[, as.character(IRRI)])]
@
Plot.
\begin{center}
<<results=tex>>=
pdfFlNam <- "traitSdIRRIbpP4.pdf"
showtext_auto()
ggplot(data = traitVar,
		aes(x = newGrp23, y = traitCV, fill = newGrp23)) +
	geom_col(show.legend = FALSE) +
	scale_fill_manual(values = popGrpColors) +
	facet_wrap(~trait, ncol = 5, scales = "free_y") +
	theme_classic(base_size = 14, base_family = "myriad") +
	theme(strip.background = element_rect(fill = "grey95", linetype = "blank")) +
	ylab("coefficient of variation") + xlab("phenotypic group")
ggsave(pdfFlNam, width = 8, height = 10, units = "in",
			device = "pdf", useDingbats = FALSE)
cat("\\includegraphics[width = 0.95\\textwidth]{", pdfFlNam, "}\n\n", sep = "")
@
\end{center}
Finally, I compare trait correlations across groups.
<<>>=
allTraits <- c("FERT", "FLFLG", "2LLT", "ANTLT", "LIGLT", "PANBASE",
				"UNFILLED", "DTHD", "CUDI", "CULT", "DIST", "PNLG", "FLFWD", "2LWD",
				"SPKLT", "STLWD", "SPKWD", "STLLT", "STYLT", "AWNLT", "AWNWD",
				"STGLT", "PAN2BR", "LEAF", "PANEXS", "CUHABIT",
				"CUHABIT_VEG", "FLAGATT", "PANTYPE", "PAMB", "CUNO", "PNNB")
d         <- length(allTraits)
Ngrp      <- 3
corList   <- list(P1 = NULL, "P2/P3" = NULL, P4 = NULL)
grpCor    <- cor(matrix(unlist(traitGP[newGrp23 == "P1", ..allTraits]),
						ncol = d))
colnames(grpCor) <- allTraits
rownames(grpCor) <- allTraits
corList$P1       <- grpCor
grpCor[row(grpCor) >= col(grpCor)] <- NA
corDT <- data.table(correlation = array(grpCor),
					x     = paste(rep(allTraits, each = d), "P1", sep = "."),
					y     = rep(allTraits, times = d),
					group = rep("P1", times = d^2))
corDT <- corDT[!is.na(correlation), ]
for (grp in c("P2/P3", "P4")){
	grpCor <- cor(matrix(unlist(traitGP[newGrp23 == grp, ..allTraits]),
						ncol = d))
	colnames(grpCor) <- allTraits
	rownames(grpCor) <- allTraits
	corList[[grp]]   <- grpCor
	if (grp == "P2/P3"){
		grpCor[row(grpCor) > col(grpCor)] <- NA
		diag(grpCor) <- 0.0
	} else {
		grpCor[row(grpCor) >= col(grpCor)] <- NA
	}
	corDT <- rbind(corDT, data.table(correlation = array(grpCor),
						x     = paste(rep(allTraits, each = d), grp, sep = "."),
						y     = rep(allTraits, times = d),
						group = rep(grp, times = d^2)))
	corDT <- corDT[!is.na(correlation), ]
	corDT[paste(y, "P1", sep = ".") == x, group := NA]
}
corDT <- corDT[, x := factor(x, levels = paste(rep(allTraits, each = Ngrp),
								rep(c("P1", "P2/P3", "P4"), times = d), sep = "."))]
corDT <- corDT[, y := factor(y, levels = allTraits)]
@
Now develop a permutation test to see if such differences are expected by chance. I will randomly re-assign accessions to phenotypic groups, re-estimate among-trait correlations with each group, and report among-group ranges for each trait pair.
<<>>=
lowTrCor <- function(mat){
	cmat <- cor(mat)
	return(cmat[row(cmat) < col(cmat)])
}
oneSample <- function(){
	tmpDT <- traitGP[, .(corPer = lowTrCor(.SD)),
				by = sample(newGrp23), .SDcols = allTraits]
	tmpDT <- tmpDT[, traitPair := ..traitPair]
	tmpDT <- tmpDT[, .(corSpanPer = diff(range(corPer))), by = traitPair]
	return(tmpDT[, corSpanPer])
}
getPval <- function(vec){
	return( (sum(vec[1] <= vec[-1]) + 1)/length(vec) )
}
traitGP   <- traitGP[, newGrp23 := factor(newGrp23, levels = c("P1", "P2/P3", "P4"))]
if (file.exists("corPvalIRRI.tsv")) {
	pValDT <- fread("corPvalIRRI.tsv")
} else {
	traitPair  <- corDT[sub("\\.P.+", "", x) != y, ]
	traitPair  <- traitPair[, traitPair := paste(sub("\\.P.+", "", x), y, sep = ".")]
	traitPair  <- traitPair[, traitPair]
	ltCorDT    <- traitGP[, .(corTrue = lowTrCor(.SD)),
					by = newGrp23, .SDcols = allTraits]
	ltCorDT    <- ltCorDT[, traitPair := ..traitPair]
	ltCorDT    <- ltCorDT[, .(corSpan = diff(range(corTrue))), by = traitPair]
	spanPerMat <- replicate(9999, oneSample())
	spanPerMat <- cbind(ltCorDT[, corSpan], spanPerMat)
	traitPmat  <- matrix(unlist(strsplit(ltCorDT[, traitPair], "\\.")),
						ncol = 2, byrow = TRUE)
	pValDT     <- data.table(x = factor(traitPmat[, 1], levels = allTraits),
						y = factor(traitPmat[, 2], levels = allTraits),
						p = apply(spanPerMat, 1, getPval))
	pValDT <- pValDT[, trtPair := paste(x, y, sep = ".")]
	corDT  <- corDT[, trtPair := paste(sub("\\.P.+", "", x), y, sep = ".")]
	pValDT <- pValDT[corDT, on = "trtPair"]
	pValDT <- pValDT[is.na(p), p := 1.0]
	fwrite(pValDT, file = "corPvalIRRI.tsv", quote = FALSE, sep = "\t")
}
pValDT <- pValDT[, i.x := factor(i.x, levels = paste(rep(allTraits, each = Ngrp),
								rep(c("P1", "P2/P3", "P4"), times = d), sep = "."))]
pValDT <- pValDT[, i.y := factor(i.y, levels = allTraits)]
@
Plot.
\begin{center}
<<results=tex>>=
pdfFlNam <- "traitCorIRRIp4.pdf"
showtext_auto()
ggplot(data = corDT, aes(x = x, y = y, fill = correlation)) +
	geom_tile() +
	scale_fill_gradient2(low = "royalblue4", high = "mediumvioletred",
				mid = "white", midpoint = 0, limit = c(-1, 1)) +
	geom_point(data = pValDT[grep("P2/P3", i.x), ],
				aes(x = as.integer(i.x) - 2.0, y = i.y, color = p), size = 2) +
	scale_color_gradient2(low = "#27015d", high = "#fbf9fd",
						mid = "#6801f9", midpoint = 0.15, limit = c(0, 1)) +
	scale_x_discrete(expand = c(0.04, 0.0)) +
	scale_y_discrete(expand = c(0.05, 0.0)) +
	geom_segment(data = corDT[grep("P4", x), ],
				aes(x = as.integer(x) - 4.5, y = 0.5,
					xend = as.integer(x) - 4.5, yend = as.integer(y) + 0.5),
				color = "grey30", size = 0.75) +
	geom_segment(data = corDT[grep("P1", x), ],
				aes(x = as.integer(x) - 2.5, y = as.integer(y) + 0.5,
					xend = max(as.integer(x)) + 0.5, yend = as.integer(y) + 0.5),
				color = "grey30", size = 0.75) +
	geom_segment(x = 1.5, y = 0.5, xend = d*Ngrp - 1.5, yend = 0.5,
				color = "grey30", size = 0.75) +
	geom_segment(x = d*Ngrp - 1.5, y = 0.5, xend = d*Ngrp - 1.5,
					yend = d - 0.5, color = "grey30", size = 0.75) +
	theme_minimal(base_size = 18, base_family = "myriad") +
	theme(axis.title = element_blank(),
			axis.ticks = element_blank(),
			axis.text = element_blank(),
			panel.grid.major = element_blank(),
			legend.position = c(0.32, 0.67),
			legend.direction = "horizontal",
			legend.justification = c(1, 0)) +
	geom_text(data = corDT[x == paste(y, "P2/P3", sep = "."), ],
			aes(x = x, y = y, label = y),
			hjust = 1.0, angle = -45, fontface = "bold", size = 5) +
	guides(fill = guide_colorbar(barwidth = 9, barheight = 1,
					title.position = "top", title.hjust = 0.5),
			color = guide_colorbar(barwidth = 9, barheight = 1,
					title.position = "top", title.hjust = 0.5))
ggsave(pdfFlNam, width = 12, height = 10, units = "in",
			device = "pdf", useDingbats = FALSE)
cat("\\includegraphics[width = 0.95\\textwidth]{", pdfFlNam, "}\n\n", sep = "")
@
\end{center}
Identify trait pairs with the biggest among-group correlation variation.
<<>>=
corPvalsP1 <- setorder(pValDT[group == "P1", ], p)
corPvalsP1[p <= 0.001, ]
corTraits  <- unique(unlist(corPvalsP1[p <= 0.001, .(x, y)]))
mhlTraits  <- as.character(mhlDT[1:9, IRRI])
sum(mhlTraits %in% corTraits)
irriP4traits <- unique(c(corTraits, mhlTraits))
length(mhlTraits)
mhlTraits
length(corTraits)
corTraits
length(irriP4traits)
length(trtNamesNB)
irriP4traits
traitMat <- data.table(trait_acronym = sort(irriP4traits),
				top_by_value = ifelse(sort(irriP4traits) %in% mhlTraits, "X", ""),
				top_by_correlation =
					ifelse(sort(irriP4traits) %in% corTraits, "X", ""),
				union = rep("X", times = length(irriP4traits)))
fwrite(traitMat, file = "traitSubsetsIRRI.tsv", sep = "\t", quote = FALSE)
mhlDT <- mhlDT[, mhlD := round(mhlD, 4)]
fwrite(mhlDT, file = "MahalanobisIRRI.tsv", sep = "\t", quote = FALSE)
@
Re-run mixture models with trait subsets, starting with $N_G = 3$, averaging among 20 runs.
<<>>=
nReps <- 20
Ngrp  <- 3
Ysc   <- phenoAll[, lapply(.SD, scale), .SDcols = mhlTraits]
names(Ysc) <- mhlTraits
if (file.exists("ordIRRImhlP3.Rdata")) {
	load(file = "ordIRRImhlP3.Rdata")
} else {
	ordIRRImhl <- replicate(nReps,
					MuGaMix::quickFitModel(Ysc, mhlTraits, Ngrp, alpha0, nVBreps),
					simplify = FALSE)
	save(ordIRRImhl, file = "ordIRRImhlP3.Rdata")
}
addCol <- function(repInd, grpInd, Ngrp, pList){
	pMat[, grpInd] <<- (pMat[, grpInd] +
			pList[[repInd + 1]]$p[,
								indList[[repInd]][bestInd[repInd]]])
	indList[[repInd]] <<- indList[[repInd]][-bestInd[repInd]]
	return(NULL)
}
indList <- lapply(2:nReps, function(i){1:Ngrp})
@
Anchor the first $p$-value matrix to the whole-data set groups.
<<>>=
pMat <- ordIRRImhl[[1]]$p
sum(which(pMat[, 1] > 0.9) %in% newGrp[, which(newGrp23 == "P1")])
sum(which(pMat[, 2] > 0.9) %in% newGrp[, which(newGrp23 == "P1")])
sum(which(pMat[, 3] > 0.9) %in% newGrp[, which(newGrp23 == "P1")])
sum(which(pMat[, 2] > 0.9) %in% newGrp[, which(newGrp23 == "P4")])
pMat <- pMat[, c(3, 1, 2)]
@
Average posterior probabilities across replicates.
<<>>=
# P1
simList <- lapply(1:(nReps - 1), bestColLst,
		  ordIRRImhl[-1], indList, pMat3[, 1], 0.9)
bestInd <- unlist(lapply(simList, which.max))
trash   <- sapply(1:(nReps - 1), addCol, 1,
		  	Ngrp, ordIRRImhl)
# P4
simList <- lapply(1:(nReps - 1), bestColLst,
		  ordIRRImhl[-1], indList, pMat3[, 3], 0.9)
bestInd <- unlist(lapply(simList, which.max))
trash   <- sapply(1:(nReps - 1), addCol, 3,
		  	Ngrp, ordIRRImhl)
# P2/P3
bestInd <- rep(1, nReps - 1)
trash   <- sapply(1:(nReps - 1), addCol, 2,
		   	Ngrp, ordIRRImhl)
pMat    <- t(apply(pMat, 1, normalizeP))
newGrp  <- newGrp[, newGrp3mhl :=
	sapply(apply(pMat, 1, which.max), function(i){c("P1", "P2", "P4")[i]})]
@
Next, the correlation-switching traits only.
<<>>=
Ysc   <- phenoAll[, lapply(.SD, scale), .SDcols = corTraits]
names(Ysc) <- corTraits
if (file.exists("ordIRRIcorP3.Rdata")) {
	load(file = "ordIRRIcorP3.Rdata")
} else {
	ordIRRIcor <- replicate(nReps,
					MuGaMix::quickFitModel(Ysc, corTraits, Ngrp, alpha0, nVBreps),
					simplify = FALSE)
	save(ordIRRIcor, file = "ordIRRIcorP3.Rdata")
}
indList <- lapply(2:nReps, function(i){1:Ngrp})
pMat    <- ordIRRIcor[[1]]$p
sum(which(pMat[, 1] > 0.9) %in% newGrp[, which(newGrp23 == "P1")])
sum(which(pMat[, 2] > 0.9) %in% newGrp[, which(newGrp23 == "P1")])
sum(which(pMat[, 3] > 0.9) %in% newGrp[, which(newGrp23 == "P1")])
sum(which(pMat[, 2] > 0.9) %in% newGrp[, which(newGrp23 == "P4")])
sum(which(pMat[, 1] > 0.9) %in% newGrp[, which(newGrp23 == "P4")])
pMat <- pMat[, c(2, 3, 1)]
# P1
simList <- lapply(1:(nReps - 1), bestColLst,
		  ordIRRIcor[-1], indList, pMat3[, 1], 0.9)
bestInd <- unlist(lapply(simList, which.max))
trash   <- sapply(1:(nReps - 1), addCol, 1,
		  	Ngrp, ordIRRIcor)
# P4
simList <- lapply(1:(nReps - 1), bestColLst,
		  ordIRRIcor[-1], indList, pMat3[, 3], 0.9)
bestInd <- unlist(lapply(simList, which.max))
trash   <- sapply(1:(nReps - 1), addCol, 3,
		  	Ngrp, ordIRRIcor)
# P2/P3
bestInd <- rep(1, nReps - 1)
trash   <- sapply(1:(nReps - 1), addCol, 2,
		   	Ngrp, ordIRRIcor)
pMat    <- t(apply(pMat, 1, normalizeP))
newGrp  <- newGrp[, newGrp3cor :=
	sapply(apply(pMat, 1, which.max), function(i){c("P1", "P2", "P4")[i]})]
@
Finally, the union of the two groups.
<<>>=
Ysc   <- phenoAll[, lapply(.SD, scale), .SDcols = irriP4traits]
names(Ysc) <- irriP4traits
if (file.exists("ordIRRImcP3.Rdata")) {
	load(file = "ordIRRImcP3.Rdata")
} else {
	ordIRRImc <- replicate(nReps,
					MuGaMix::quickFitModel(Ysc, irriP4traits, Ngrp, alpha0, nVBreps),
					simplify = FALSE)
	save(ordIRRImc, file = "ordIRRImcP3.Rdata")
}
indList <- lapply(2:nReps, function(i){1:Ngrp})
pMat    <- ordIRRImc[[1]]$p
sum(which(pMat[, 1] > 0.9) %in% newGrp[, which(newGrp23 == "P1")])
sum(which(pMat[, 2] > 0.9) %in% newGrp[, which(newGrp23 == "P1")])
sum(which(pMat[, 3] > 0.9) %in% newGrp[, which(newGrp23 == "P1")])
sum(which(pMat[, 2] > 0.9) %in% newGrp[, which(newGrp23 == "P4")])
sum(which(pMat[, 1] > 0.9) %in% newGrp[, which(newGrp23 == "P4")])
pMat <- pMat[, c(3, 1, 2)]
# P1
simList <- lapply(1:(nReps - 1), bestColLst,
		  ordIRRImc[-1], indList, pMat3[, 1], 0.9)
bestInd <- unlist(lapply(simList, which.max))
trash   <- sapply(1:(nReps - 1), addCol, 1,
		  	Ngrp, ordIRRImc)
# P4
simList <- lapply(1:(nReps - 1), bestColLst,
		  ordIRRImc[-1], indList, pMat3[, 3], 0.9)
bestInd <- unlist(lapply(simList, which.max))
trash   <- sapply(1:(nReps - 1), addCol, 3,
		  	Ngrp, ordIRRImc)
# P2/P3
bestInd <- rep(1, nReps - 1)
trash   <- sapply(1:(nReps - 1), addCol, 2,
		   	Ngrp, ordIRRImc)
pMat    <- t(apply(pMat, 1, normalizeP))
newGrp  <- newGrp[, newGrp3both :=
	sapply(apply(pMat, 1, which.max), function(i){c("P1", "P2", "P4")[i]})]
newGrp
pGrpSubsSan <- as.data.table(make_long(newGrp,
					newGrp3mhl, newGrp3cor, newGrp3both, newGrp23))
pGrpSubsSan <- pGrpSubsSan[,
		node := factor(node, levels = c("P4", "P2/P3", "P2", "P1"))]
pGrpSubsSan <- pGrpSubsSan[,
		next_node := factor(next_node, levels = c("P4", "P2/P3", "P2", "P1"))]
@
Plot the relationships among subset groups.
\begin{center}
<<results=tex>>=
pdfFlNam <- "sankeyPGrpSubsIRRIP3.pdf"
showtext_auto()
ggplot(data = pGrpSubsSan, aes(x = x, next_x = next_x, node = node, next_node = next_node,
							fill = node, label = node)) +
	geom_sankey(flow.alpha = 0.6, node.color = "grey30") +
	geom_sankey_label(size = 5, color = "grey20", fill = "grey90", alpha = 0.8) +
	scale_fill_manual(values = pGrp8Colors) +
	scale_x_discrete(labels = c("top by\nvalue\n9 traits", "top by\ncorrelation\n11 traits",
			"value\n+ correlation\n16 traits", "all\ndata\n32 traits")) +
	theme_sankey(base_size = 20, base_family = "myriad") +
	theme(strip.background = element_rect(fill = "grey95", linetype = "blank"),
			legend.position = "none") + labs(x = NULL)
ggsave(pdfFlNam, width = 8, height = 6, units = "in",
			device = "pdf", useDingbats = FALSE)
cat("\\includegraphics[width=0.9\\textwidth]{", pdfFlNam, "}\n\n", sep = "")
@
\end{center}
Re-run trait subsets with $N_G = 4$, again averaging among 20 runs.
<<>>=
nReps <- 20
Ngrp  <- 4
Ysc   <- phenoAll[, lapply(.SD, scale), .SDcols = mhlTraits]
names(Ysc) <- mhlTraits
if (file.exists("ordIRRImhl.Rdata")) {
	load(file = "ordIRRImhl.Rdata")
} else {
	ordIRRImhl <- replicate(nReps,
					MuGaMix::quickFitModel(Ysc, mhlTraits, Ngrp, alpha0, nVBreps),
					simplify = FALSE)
	save(ordIRRImhl, file = "ordIRRImhl.Rdata")
}
indList <- lapply(2:nReps, function(i){1:Ngrp})
pMat    <- ordIRRImhl[[1]]$p[, c(3, 2, 4, 1)]
# P1
simList <- lapply(1:(nReps - 1), bestColLst,
		  ordIRRImhl[-1], indList, pMat3[, 1], 0.9)
bestInd <- unlist(lapply(simList, which.max))
trash   <- sapply(1:(nReps - 1), addCol, 1,
		  	Ngrp, ordIRRImhl)
# P4
simList <- lapply(1:(nReps - 1), bestColLst,
		  ordIRRImhl[-1], indList, pMat3[, 3], 0.9)
bestInd <- unlist(lapply(simList, which.max))
trash   <- sapply(1:(nReps - 1), addCol, 4,
		  	Ngrp, ordIRRImhl)
# P2
simList <- lapply(1:(nReps - 1), bestColLst,
		   ordIRRImhl[-1], indList, pMat3[, 2], 0.9)
bestInd <- unlist(lapply(simList, which.max))
trash   <- sapply(1:(nReps - 1), addCol, 2,
		   	Ngrp, ordIRRImhl)
# P3
bestInd <- rep(1, nReps - 1)
trash   <- sapply(1:(nReps - 1), addCol, 3,
		   	Ngrp, ordIRRImhl)
pMat    <- t(apply(pMat, 1, normalizeP))
pMat    <- pMat[, c(1, 3, 2, 4)]
newGrp  <- newGrp[, newGrp4mhl := paste0("P", apply(pMat, 1, which.max))]
@
Next, the correlation-switching traits only.
<<>>=
Ysc   <- phenoAll[, lapply(.SD, scale), .SDcols = corTraits]
names(Ysc) <- corTraits
if (file.exists("ordIRRIcor.Rdata")) {
	load(file = "ordIRRIcor.Rdata")
} else {
	ordIRRIcor <- replicate(nReps,
					MuGaMix::quickFitModel(Ysc, corTraits, Ngrp, alpha0, nVBreps),
					simplify = FALSE)
	save(ordIRRIcor, file = "ordIRRIcor.Rdata")
}
indList <- lapply(2:nReps, function(i){1:Ngrp})
pMat    <- ordIRRIcor[[1]]$p[, c(1, 2, 4, 3)]
# P1
simList <- lapply(1:(nReps - 1), bestColLst,
		  ordIRRIcor[-1], indList, pMat3[, 1], 0.9)
bestInd <- unlist(lapply(simList, which.max))
trash   <- sapply(1:(nReps - 1), addCol, 1,
		  	Ngrp, ordIRRIcor)
# P4
simList <- lapply(1:(nReps - 1), bestColLst,
		  ordIRRIcor[-1], indList, pMat3[, 3], 0.9)
bestInd <- unlist(lapply(simList, which.max))
trash   <- sapply(1:(nReps - 1), addCol, 4,
		  	Ngrp, ordIRRIcor)
# P2
simList <- lapply(1:(nReps - 1), bestColLst,
		   ordIRRIcor[-1], indList, pMat3[, 2], 0.9)
bestInd <- unlist(lapply(simList, which.max))
trash   <- sapply(1:(nReps - 1), addCol, 2,
		   	Ngrp, ordIRRIcor)
# P3
bestInd <- rep(1, nReps - 1)
trash   <- sapply(1:(nReps - 1), addCol, 3,
		   	Ngrp, ordIRRIcor)
pMat    <- t(apply(pMat, 1, normalizeP))
newGrp  <- newGrp[, newGrp4cor := paste0("P", apply(pMat, 1, which.max))]
@
Finally, the union of the two groups.
<<>>=
Ysc   <- phenoAll[, lapply(.SD, scale), .SDcols = irriP4traits]
names(Ysc) <- irriP4traits
if (file.exists("ordIRRImc.Rdata")) {
	load(file = "ordIRRImc.Rdata")
} else {
	ordIRRImc <- replicate(nReps,
					MuGaMix::quickFitModel(Ysc, irriP4traits, Ngrp, alpha0, nVBreps),
					simplify = FALSE)
	save(ordIRRImc, file = "ordIRRImc.Rdata")
}
indList <- lapply(2:nReps, function(i){1:Ngrp})
pMat    <- ordIRRImc[[1]]$p[, c(2, 4, 3, 1)]
# P1
simList <- lapply(1:(nReps - 1), bestColLst,
		  ordIRRImc[-1], indList, pMat3[, 1], 0.9)
bestInd <- unlist(lapply(simList, which.max))
trash   <- sapply(1:(nReps - 1), addCol, 1,
		  	Ngrp, ordIRRImc)
# P4
simList <- lapply(1:(nReps - 1), bestColLst,
		  ordIRRImc[-1], indList, pMat3[, 3], 0.9)
bestInd <- unlist(lapply(simList, which.max))
trash   <- sapply(1:(nReps - 1), addCol, 4,
		  	Ngrp, ordIRRImc)
# P2
simList <- lapply(1:(nReps - 1), bestColLst,
		   ordIRRImc[-1], indList, pMat3[, 2], 0.9)
bestInd <- unlist(lapply(simList, which.max))
trash   <- sapply(1:(nReps - 1), addCol, 2,
		   	Ngrp, ordIRRImc)
# P3
bestInd <- rep(1, nReps - 1)
trash   <- sapply(1:(nReps - 1), addCol, 3,
		   	Ngrp, ordIRRImc)
pMat    <- t(apply(pMat, 1, normalizeP))
pMat    <- pMat[, c(1, 3, 2, 4)]
newGrp  <- newGrp[, newGrp4both := paste0("P", apply(pMat, 1, which.max))]
pGrpSubsSan <- as.data.table(make_long(newGrp,
					newGrp4mhl, newGrp4cor, newGrp4both, newGrp23))
pGrpSubsSan <- pGrpSubsSan[,
		node := factor(node, levels = c("P4", "P2/P3", "P3", "P2", "P1"))]
pGrpSubsSan <- pGrpSubsSan[,
		next_node := factor(next_node, levels = c("P4", "P2/P3", "P3", "P2", "P1"))]
@
Plot the relationships among subset groups.
\begin{center}
<<results=tex>>=
pdfFlNam <- "sankeyPGrpSubsIRRI.pdf"
showtext_auto()
ggplot(data = pGrpSubsSan, aes(x = x, next_x = next_x, node = node, next_node = next_node,
							fill = node, label = node)) +
	geom_sankey(flow.alpha = 0.6, node.color = "grey30") +
	geom_sankey_label(size = 5, color = "grey20", fill = "grey90", alpha = 0.8) +
	scale_fill_manual(values = pGrp8Colors) +
	scale_x_discrete(labels = c("top by\nvalue\n9 traits", "top by\ncorrelation\n11 traits",
			"value\n+ correlation\n16 traits", "all\ndata\n32 traits")) +
	theme_sankey(base_size = 20, base_family = "myriad") +
	theme(strip.background = element_rect(fill = "grey95", linetype = "blank"),
			legend.position = "none") + labs(x = NULL)
ggsave(pdfFlNam, width = 8, height = 6, units = "in",
			device = "pdf", useDingbats = FALSE)
cat("\\includegraphics[width=0.9\\textwidth]{", pdfFlNam, "}\n\n", sep = "")
@
\end{center}
Re-create the genetic population plot with the subset groups, $N_G = 3$ first.
<<>>=
pGrpSan      <- as.data.table(ggsankey::make_long(newGrp, GRIN_spp,
											newGrp3both, genPop))
sankeyLevels <- c("O. nivara", "Oryza spp.", "O. rufipogon", c("P4", "P2", "P1"),
					paste0("W", c(5, 2, 4, 6, 1, 3)))
pGrpSan      <- pGrpSan[, node := factor(node, levels = sankeyLevels)]
pGrpSan      <- pGrpSan[, next_node := factor(next_node, levels = sankeyLevels)]
@
Plot.
\begin{center}
<<results=tex>>=
pdfFlNam <- "sankeyPGrpPopsIRRIsubsP3.pdf"
showtext_auto()
ggplot(data = pGrpSan, aes(x = x, next_x = next_x, node = node, next_node = next_node,
							fill = node, label = node)) +
	geom_sankey(flow.alpha = 0.6, node.color = "grey30") +
	geom_sankey_label(size = 5, color = "grey20", fill = "grey90", alpha = 0.8) +
	scale_fill_manual(values = popGrpColors) +
	scale_x_discrete(labels = c("species", "phenotypic\ngroups\n(16 traits)",
						"genetic\nsubpopulations")) +
	theme_sankey(base_size = 20, base_family = "myriad") +
	theme(strip.background = element_rect(fill = "grey95", linetype = "blank"),
			legend.position = "none") + labs(x = NULL)
ggsave(pdfFlNam, width = 8, height = 6, units = "in",
			device = "pdf", useDingbats = FALSE)
cat("\\includegraphics[width=0.9\\textwidth]{", pdfFlNam, "}\n\n", sep = "")
@
\end{center}
$N_G = 4$ next.
<<>>=
pGrpSan      <- as.data.table(ggsankey::make_long(newGrp, GRIN_spp,
											newGrp4both, genPop))
sankeyLevels <- c("O. nivara", "Oryza spp.", "O. rufipogon", c("P4", "P3", "P2", "P1"),
					paste0("W", c(5, 2, 4, 6, 1, 3)))
pGrpSan      <- pGrpSan[, node := factor(node, levels = sankeyLevels)]
pGrpSan      <- pGrpSan[, next_node := factor(next_node, levels = sankeyLevels)]
@
Plot.
\begin{center}
<<results=tex>>=
pdfFlNam <- "sankeyPGrpPopsIRRIsubs.pdf"
showtext_auto()
ggplot(data = pGrpSan, aes(x = x, next_x = next_x, node = node, next_node = next_node,
							fill = node, label = node)) +
	geom_sankey(flow.alpha = 0.6, node.color = "grey30") +
	geom_sankey_label(size = 5, color = "grey20", fill = "grey90", alpha = 0.8) +
	scale_fill_manual(values = popGrpColors) +
	scale_x_discrete(labels = c("species", "phenotypic\ngroups\n(16 traits)",
						"genetic\nsubpopulations")) +
	theme_sankey(base_size = 20, base_family = "myriad") +
	theme(strip.background = element_rect(fill = "grey95", linetype = "blank"),
			legend.position = "none") + labs(x = NULL)
ggsave(pdfFlNam, width = 8, height = 6, units = "in",
			device = "pdf", useDingbats = FALSE)
cat("\\includegraphics[width=0.9\\textwidth]{", pdfFlNam, "}\n\n", sep = "")
@
\end{center}
Extract \textit{O. sativa} accessions into their own group.
<<>>=
colSubset    <- c("NSFTV_ID", "O_sativa")
newGrp       <- merge(newGrp, rfmix[, ..colSubset], by = "NSFTV_ID", all.x = TRUE)
newGrp       <- newGrp[, K6sat :=
				ifelse(!is.na(O_sativa) & (O_sativa >= 0.5), "ADM/OSAT", genPop)]
newGrp
pGrpSan      <- as.data.table(ggsankey::make_long(newGrp, GRIN_spp, newGrp23, K6sat))
sankeyLevels <- c("O. nivara", "Oryza spp.", "O. rufipogon", c("P4", "P2/P3", "P1"),
					paste0("W", c(5, 2, 4)), "ADM/OSAT", paste0("W", c(6, 1, 3)))
pGrpSan      <- pGrpSan[, node := factor(node, levels = sankeyLevels)]
pGrpSan      <- pGrpSan[, next_node := factor(next_node, levels = sankeyLevels)]
@
Plot.
\begin{center}
<<results=tex>>=
pdfFlNam <- "sankeyPGrpPopsIRRIsat.pdf"
showtext_auto()
ggplot(data = pGrpSan, aes(x = x, next_x = next_x, node = node, next_node = next_node,
							fill = node, label = node)) +
	geom_sankey(flow.alpha = 0.6, node.color = "grey30") +
	geom_sankey_label(size = 5, color = "grey20", fill = "grey90", alpha = 0.8,
			label = c(expression(italic("O. nivara")),
					  expression(italic("Oryza spp.")),
					  expression(italic("O. rufipogon")),
					  "P4", "P2/P3", "P1",
					  "W5", "W2", "W4", "ADM/OSAT", "W6", "W1", "W3")) +
	scale_fill_manual(values = popGrpColors) +
	scale_x_discrete(labels = c("species", "phenotypic\ngroups",
						"genetic\nsubpopulations")) +
	theme_sankey(base_size = 20, base_family = "myriad") +
	theme(strip.background = element_rect(fill = "grey95", linetype = "blank"),
			legend.position = "none") + labs(x = NULL)
ggsave(pdfFlNam, width = 8, height = 6, units = "in",
			device = "pdf", useDingbats = FALSE)
cat("\\includegraphics[width=0.9\\textwidth]{", pdfFlNam, "}\n\n", sep = "")
@
\end{center}
Fraction of accessions that are in the wrong P group.
<<>>=
newGrp[(newGrp23 == "P1") &
	(sspFixed == "O. nivara") &
	(K6sat %in% c("W4", "W2")), .N]
newGrp[(newGrp23 == "P4") &
	(sspFixed == "O. rufipogon") &
	(K6sat %in% c("W1", "W6")), .N]
newGrp[(newGrp23 == "P1") &
	(sspFixed == "O. nivara") &
	(K6sat %in% c("W4", "W2")), .N]/newGrp[newGrp23 == "P1", .N]
newGrp[(newGrp23 == "P4") &
	(sspFixed == "O. rufipogon") &
	(K6sat %in% c("W1", "W6")), .N]/newGrp[newGrp23 == "P4", .N]
@
Repeat for subset-based groups, starting with $N_G = 3$.
<<>>=
pGrpSan      <- as.data.table(ggsankey::make_long(newGrp, GRIN_spp, newGrp3both, K6sat))
sankeyLevels <- c("O. nivara", "Oryza spp.", "O. rufipogon", c("P4", "P2", "P1"),
					paste0("W", c(5, 2, 4)), "ADM/OSAT", paste0("W", c(6, 1, 3)))
pGrpSan      <- pGrpSan[, node := factor(node, levels = sankeyLevels)]
pGrpSan      <- pGrpSan[, next_node := factor(next_node, levels = sankeyLevels)]
@
Plot.
\begin{center}
<<results=tex>>=
pdfFlNam <- "sankeyPGrpPopsIRRIsatSubsP3.pdf"
showtext_auto()
ggplot(data = pGrpSan, aes(x = x, next_x = next_x, node = node, next_node = next_node,
							fill = node, label = node)) +
	geom_sankey(flow.alpha = 0.6, node.color = "grey30") +
	geom_sankey_label(size = 5, color = "grey20", fill = "grey90", alpha = 0.8,
			label = c(expression(italic("O. nivara")),
					  expression(italic("Oryza spp.")),
					  expression(italic("O. rufipogon")),
					  "P4", "P2", "P1",
					  "W5", "W2", "W4", "ADM/OSAT", "W6", "W1", "W3")) +
	scale_fill_manual(values = popGrpColors) +
	scale_x_discrete(labels = c("species", "phenotypic\ngroups\n(16 traits)",
						"genetic\nsubpopulations")) +
	theme_sankey(base_size = 20, base_family = "myriad") +
	theme(strip.background = element_rect(fill = "grey95", linetype = "blank"),
			legend.position = "none") + labs(x = NULL)
ggsave(pdfFlNam, width = 8, height = 6, units = "in",
			device = "pdf", useDingbats = FALSE)
cat("\\includegraphics[width=0.9\\textwidth]{", pdfFlNam, "}\n\n", sep = "")
@
\end{center}
Correlation only traits next.
<<>>=
pGrpSan      <- as.data.table(ggsankey::make_long(newGrp, GRIN_spp, newGrp3cor, K6sat))
sankeyLevels <- c("O. nivara", "Oryza spp.", "O. rufipogon", c("P4", "P2", "P1"),
					paste0("W", c(5, 2, 4)), "ADM/OSAT", paste0("W", c(6, 1, 3)))
pGrpSan      <- pGrpSan[, node := factor(node, levels = sankeyLevels)]
pGrpSan      <- pGrpSan[, next_node := factor(next_node, levels = sankeyLevels)]
@
Plot.
\begin{center}
<<results=tex>>=
pdfFlNam <- "sankeyPGrpPopsIRRIsatSubsP3cor.pdf"
showtext_auto()
ggplot(data = pGrpSan, aes(x = x, next_x = next_x, node = node, next_node = next_node,
							fill = node, label = node)) +
	geom_sankey(flow.alpha = 0.6, node.color = "grey30") +
	geom_sankey_label(size = 5, color = "grey20", fill = "grey90", alpha = 0.8,
			label = c(expression(italic("O. nivara")),
					  expression(italic("Oryza spp.")),
					  expression(italic("O. rufipogon")),
					  "P4", "P2", "P1",
					  "W5", "W2", "W4", "ADM/OSAT", "W6", "W1", "W3")) +
	scale_fill_manual(values = popGrpColors) +
	scale_x_discrete(labels = c("species", "phenotypic\ngroups\n(11 traits)",
						"genetic\nsubpopulations")) +
	theme_sankey(base_size = 20, base_family = "myriad") +
	theme(strip.background = element_rect(fill = "grey95", linetype = "blank"),
			legend.position = "none") + labs(x = NULL)
ggsave(pdfFlNam, width = 8, height = 6, units = "in",
			device = "pdf", useDingbats = FALSE)
cat("\\includegraphics[width=0.9\\textwidth]{", pdfFlNam, "}\n\n", sep = "")
@
\end{center}
Finally, $N_G = 4$.
<<>>=
pGrpSan      <- as.data.table(ggsankey::make_long(newGrp, GRIN_spp, newGrp4both, K6sat))
sankeyLevels <- c("O. nivara", "Oryza spp.", "O. rufipogon", c("P4", "P2", "P3", "P1"),
					paste0("W", c(5, 2, 4)), "ADM/OSAT", paste0("W", c(6, 1, 3)))
pGrpSan      <- pGrpSan[, node := factor(node, levels = sankeyLevels)]
pGrpSan      <- pGrpSan[, next_node := factor(next_node, levels = sankeyLevels)]
@
Plot.
\begin{center}
<<results=tex>>=
pdfFlNam <- "sankeyPGrpPopsIRRIsatSubs.pdf"
showtext_auto()
ggplot(data = pGrpSan, aes(x = x, next_x = next_x, node = node, next_node = next_node,
							fill = node, label = node)) +
	geom_sankey(flow.alpha = 0.6, node.color = "grey30") +
	geom_sankey_label(size = 5, color = "grey20", fill = "grey90", alpha = 0.8,
			label = c(expression(italic("O. nivara")),
					  expression(italic("Oryza spp.")),
					  expression(italic("O. rufipogon")),
					  "P4", "P2", "P3", "P1",
					  "W5", "W2", "W4", "ADM/OSAT", "W6", "W1", "W3")) +
	scale_fill_manual(values = popGrpColors) +
	scale_x_discrete(labels = c("species", "phenotypic\ngroups\n(16 traits)",
						"genetic\nsubpopulations")) +
	theme_sankey(base_size = 20, base_family = "myriad") +
	theme(strip.background = element_rect(fill = "grey95", linetype = "blank"),
			legend.position = "none") + labs(x = NULL)
ggsave(pdfFlNam, width = 8, height = 6, units = "in",
			device = "pdf", useDingbats = FALSE)
cat("\\includegraphics[width=0.9\\textwidth]{", pdfFlNam, "}\n\n", sep = "")
@
\end{center}
Next I make a STRUCTURE-like bar plot for \textit{O. sativa} introgression fractions into \textit{O. rufipogon} and \textit{O. nivara}.
<<>>=
sppGrp <- newGrp[, .(NSFTV_ID, GRIN_spp, O_sativa)]
sppGrp <- sppGrp[, O_sativa := ifelse(is.na(O_sativa), 0, O_sativa)]
sppGrp <- sppGrp[, rufiInd := ifelse(GRIN_spp == "O. rufipogon", 1 - O_sativa, 0)]
sppGrp <- sppGrp[, nivInd := ifelse(GRIN_spp == "O. nivara", 1 - O_sativa, 0)]
sppGrp <- sppGrp[, sponInd := ifelse(GRIN_spp == "Oryza spp.", 1 - O_sativa, 0)]
@
Check that the fractions add to 1.
<<>>=
rowSums(sppGrp[, 3:6])
sppGrp <- melt(sppGrp, measure = c("rufiInd", "nivInd", "sponInd", "O_sativa"),
				variable.name = "species", value.name = "p")
levels(sppGrp$species) <- c("O. rufipogon", "O. nivara",
					"Oryza spp.", "O. sativa")
sppGrp <- sppGrp[, group := pvDT$group]
setkey(sppGrp, NSFTV_ID, group)
setkey(pvDT, accession, group)
sppGrp <- sppGrp[pvDT]
@
I want to first sort by phenotyopic group (lumping P2 and P3 together), and then wihin each group by species, putting \textit{Oryza spp.}\ last in P1 and first in P4.
<<>>=
sumP   <- matrix(sppGrp$i.p, ncol = 4, byrow = TRUE)
sumP   <- cbind(sumP[, 1],
	     	rowSums(sumP[, 2:3]),
	     	sumP[, 4])
sppGrp <- sppGrp[, maxP := rep(apply(sumP, 1, max), each = 4)]
sppGrp <- sppGrp[maxP >= 0.8, ]
sppGrp <- sppGrp[, NSFTV_ID := factor(NSFTV_ID,
							levels = unique(NSFTV_ID))]
sppGrp <- sppGrp[, orderVar1 := rep(tapply(i.p, NSFTV_ID, which.max), each = 4)]
sppGrp <- sppGrp[, orderVar1 :=
			ifelse(GRIN_spp == "Oryza spp.", orderVar1 + 0.5, orderVar1)]
sppGrp <- sppGrp[, orderVar1 := ifelse(orderVar1 == 4.5, 3.5, orderVar1)]
@
Finally, within each species in a phenotypic group, I want to sort accessions by increasing \textit{O. sativa} genome fraction in P1 and P2/P3, and decreasing fraction in P4.
<<>>=
sppGrp <- sppGrp[, orderVar2 := ifelse(orderVar1 <= 2.5, O_sativa, 1.0 - O_sativa)]
setorderv(sppGrp, cols = c("orderVar1", "orderVar2"), order = c(1, 1))
sppGrp    <- sppGrp[, NSFTV_ID := factor(NSFTV_ID,
							levels = unique(NSFTV_ID))]
p1range   <- range(sppGrp[group == "P1", which(i.p >= 0.8)])
p4range   <- range(sppGrp[group == "P4", which(i.p >= 0.8)])
p23range  <- range(sppGrp[group == "P2", which(i.p >= 0.8)])
sppGrpCol <- c("O. sativa" = "orangered2", "O. rufipogon" = "grey40",
		"O. nivara" = "green3", "Oryza spp." = "purple")
@
Plot the sorted data.
\begin{center}
<<results=tex>>=
pdfFlNam <- "structSppOsat.pdf"
showtext_auto()
ggplot(data = sppGrp, aes(x = NSFTV_ID, y = p, fill = species)) +
	geom_col() +
	scale_fill_manual(values = sppGrpCol,
			labels = c(expression(italic("O. sativa")),
						expression(italic("O. rufipogon")),
						expression(italic("O. nivara")),
						expression(italic("Oryza spp.")))) +
	geom_rect(aes(xmin = p1range[1], xmax = p1range[2],
			ymin = -0.03, ymax = -0.01), fill = pGrp8Colors["P1"]) +
	geom_text(aes(x = mean(p1range), y = -0.05), label = "P1",
			size = 5, family = "myriad") +
	geom_rect(aes(xmin = p4range[1], xmax = p4range[2],
			ymin = -0.03, ymax = -0.01), fill = pGrp8Colors["P4"]) +
	geom_text(aes(x = mean(p4range), y = -0.05), label = "P4",
			size = 5, family = "myriad") +
	geom_rect(aes(xmin = p23range[1], xmax = p23range[2],
			ymin = -0.03, ymax = -0.01), fill = pGrp8Colors["P2/P3"]) +
	geom_text(aes(x = mean(p23range), y = -0.05), label = "P2/P3",
			size = 5, family = "myriad") +
	theme_classic(base_size = 18, base_family = "myriad") +
	theme(axis.line = element_blank(), axis.text.x = element_blank(),
		axis.ticks.x  = element_blank(), legend.text.align = 0) +
	xlab("accessions")
ggsave(pdfFlNam, width = 8, height = 6, units = "in",
			device = "pdf", useDingbats = FALSE)
cat("\\includegraphics[width = 0.95\\textwidth]{", pdfFlNam, "}\n\n", sep = "")
@
\end{center}
\section{Cornell and Dale Bumpers data}
I next add the Cornell and Dale Bumpers data. Start by reading the accession means.
<<>>=
dbPheno <- fread("./LNmodeDB.tsv")
cuPheno <- fread("./LNmodeCU.tsv")
@
\subsection{Dale Bumpers data groups}
I re-estimate group IDs averaging $p$-values from 20 runs as before for IRRI data.
<<>>=
trtNamesDB <- names(dbPheno)[-1]
trtNamesDB <- trtNamesDB[trtNamesDB != "HULGRSURFAR"]
Ysc   <- dbPheno[, lapply(.SD, scale), .SDcols = trtNamesDB]
Ngrp  <- 3
nReps <- 20
names(Ysc) <- trtNamesDB
if (file.exists("ordDBp3.Rdata")) {
	load(file = "ordDBp3.Rdata")
} else {
	ordDB <- replicate(nReps,
					MuGaMix::quickFitModel(Ysc, trtNamesDB, Ngrp, alpha0, nVBreps),
					simplify = FALSE)
	save(ordDB, file = "ordDBp3.Rdata")
}
pMat3db <- pMat3[phenoAll$NSFTV_ID %in% dbPheno$NSFTV_ID, ]
pMat    <- ordDB[[1]]$p
pMat1   <- pMat[dbPheno$NSFTV_ID %in% phenoAll$NSFTV_ID, ]
sum(which(pMat1[, 1] > 0.9) %in% which(pMat3db[, 1] > 0.6))
sum(which(pMat1[, 1] > 0.9) %in% which(pMat3db[, 3] > 0.6))
sum(which(pMat1[, 2] > 0.9) %in% which(pMat3db[, 1] > 0.6))
sum(which(pMat1[, 2] > 0.9) %in% which(pMat3db[, 3] > 0.6))
sum(which(pMat1[, 3] > 0.9) %in% which(pMat3db[, 1] > 0.6))
sum(which(pMat1[, 3] > 0.9) %in% which(pMat3db[, 3] > 0.6))
indList <- lapply(2:nReps, function(i){1:Ngrp})
# P1
simList <- lapply(1:(nReps - 1), bestColLst,
		  ordDB[-1], indList, pMat[, 1], 0.6)
bestInd <- unlist(lapply(simList, which.max))
trash   <- sapply(1:(nReps - 1), addCol, 1,
		  	Ngrp, ordDB)
# P4
simList <- lapply(1:(nReps - 1), bestColLst,
		  ordDB[-1], indList, pMat[, 3], 0.6)
bestInd <- unlist(lapply(simList, which.max))
trash   <- sapply(1:(nReps - 1), addCol, 3,
		  	Ngrp, ordDB)
# P2
bestInd <- rep(1, nReps - 1)
trash   <- sapply(1:(nReps - 1), addCol, 2,
		   	Ngrp, ordDB)
pMat    <- t(apply(pMat, 1, normalizeP))
@
Relate the trait groups ascertained from Dale Bumpers and Cornell data to the IRRI groups.
<<<>>=
dbPCP <- data.table(NSFTV_ID = dbPheno[, NSFTV_ID],
					db3 = paste0("P", apply(pMat, 1, which.max)))
dbPCP <- dbPCP[, db3 := ifelse(db3 == "P3", "P4", db3)]
dbPCP <- dbPCP[newGrp[, .(NSFTV_ID, newGrp23, newGrp4both, GRIN_spp)],
							on = "NSFTV_ID", nomatch = 0]
@
Repeat with Cornell data.
<<>>=
trtNamesCU <- names(cuPheno)[-1]
Ysc   <- cuPheno[, lapply(.SD, scale), .SDcols = trtNamesCU]
nReps <- 20
names(Ysc) <- trtNamesCU
if (file.exists("ordCUp3.Rdata")) {
	load(file = "ordCUp3.Rdata")
} else {
	ordCU <- replicate(nReps,
					MuGaMix::quickFitModel(Ysc, trtNamesCU, Ngrp, alpha0, nVBreps),
					simplify = FALSE)
	save(ordCU, file = "ordCUp3.Rdata")
}
pMat3cu <- pMat3[phenoAll$NSFTV_ID %in% cuPheno$NSFTV_ID, ]
pMat    <- ordCU[[1]]$p
pMat1   <- pMat[cuPheno$NSFTV_ID %in% phenoAll$NSFTV_ID, ]
sum(which(pMat1[, 1] > 0.9) %in% which(pMat3cu[, 1] > 0.6))
sum(which(pMat1[, 1] > 0.9) %in% which(pMat3cu[, 3] > 0.6))
sum(which(pMat1[, 2] > 0.9) %in% which(pMat3cu[, 1] > 0.6))
sum(which(pMat1[, 2] > 0.9) %in% which(pMat3cu[, 3] > 0.6))
sum(which(pMat1[, 3] > 0.9) %in% which(pMat3cu[, 1] > 0.6))
sum(which(pMat1[, 3] > 0.9) %in% which(pMat3cu[, 3] > 0.6))
pMat    <- pMat[, 3:1]
indList <- lapply(2:nReps, function(i){1:Ngrp})
# P1
simList <- lapply(1:(nReps - 1), bestColLst,
		  ordCU[-1], indList, pMat[, 1], 0.6)
bestInd <- unlist(lapply(simList, which.max))
trash   <- sapply(1:(nReps - 1), addCol, 1,
		  	Ngrp, ordCU)
# P4
simList <- lapply(1:(nReps - 1), bestColLst,
		  ordCU[-1], indList, pMat[, 3], 0.6)
bestInd <- unlist(lapply(simList, which.max))
trash   <- sapply(1:(nReps - 1), addCol, 3,
		  	Ngrp, ordCU)
# P2
bestInd <- rep(1, nReps - 1)
trash   <- sapply(1:(nReps - 1), addCol, 2,
		   	Ngrp, ordCU)
pMat    <- t(apply(pMat, 1, normalizeP))
cuPCP   <- data.table(NSFTV_ID = cuPheno[, NSFTV_ID],
					cu3 = paste0("P", apply(pMat, 1, which.max)))
cuPCP   <- cuPCP[, cu3 := ifelse(cu3 == "P3", "P4", cu3)]
cuPCP   <- cuPCP[newGrp[, .(NSFTV_ID, newGrp23, newGrp4both, GRIN_spp)],
							on = "NSFTV_ID", nomatch = 0]
@
Finally, I compare groups determined from the Dale Bumpers and Cornell data with the IRRI groups and species.
<<>>=
bothPCP <- dbPCP[cuPCP[, .(NSFTV_ID, cu3)], on = "NSFTV_ID", nomatch = 0]
@
Plot $N_G = 3$ first.
<<>>=
pGrpSan       <- as.data.table(make_long(bothPCP, GRIN_spp, db3, cu3, newGrp23))
sankeyLevelsO <- c("O. nivara", "Oryza spp.", "O. rufipogon",
			c("P4", "P3", "P2/P3", "P2", "P1"))
pGrpSan       <- pGrpSan[, node := factor(node, levels = sankeyLevelsO)]
pGrpSan       <- pGrpSan[, next_node := factor(next_node, levels = sankeyLevelsO)]
@
Plot.
\begin{center}
<<results=tex>>=
pdfFlNam <- "sankeyPGrpCUDBp3.pdf"
showtext_auto()
ggplot(data = pGrpSan, aes(x = x, next_x = next_x, node = node, next_node = next_node,
							fill = node, label = node)) +
	geom_sankey(flow.alpha = 0.6, node.color = "grey30") +
	geom_sankey_label(size = 5, color = "grey20", fill = "grey90", alpha = 0.8,
			label = c(expression(italic("O. nivara")),
					  expression(italic("Oryza spp.")),
					  expression(italic("O. rufipogon")),
					  "P4", "P2", "P1", "P4", "P2", "P1",
					  "P4", "P2/P3", "P1")) +
	scale_fill_manual(values = pGrp8Colors) +
	scale_x_discrete(labels = c("species", "Dale\nBumpers",
								"Cornell", "IRRI\nall traits")) +
	theme_sankey(base_size = 20, base_family = "myriad") +
	theme(strip.background = element_rect(fill = "grey95", linetype = "blank"),
			legend.position = "none", axis.title = element_blank())
ggsave(pdfFlNam, width = 8, height = 6, units = "in",
			device = "pdf", useDingbats = FALSE)
cat("\\includegraphics[width=0.9\\textwidth]{", pdfFlNam, "}\n\n", sep = "")
@
\end{center}
\subsection{Cross-location correlations}
I start by looking at correlations between values of the same traits measured at multiple locations.
<<>>=
commonTraits <- c("CULM_ANGLE", "CUNO", "DTHD", "FLFLG",
			"FLFWD", "FLFLWD", "PNLG", "PNNB", "PTHT", "CULT")
trtNamesUnion <- sort(c(paste(trtNamesDB, "DB", sep = "."),
					paste(trtNamesCU, "CU", sep = "."),
					paste(trtNamesNB, "IRRI", sep = ".")))
trtNamesUnion <- trtNamesUnion[grep(paste(commonTraits, collapse = "|"),
									trtNamesUnion)]
trtNamesUnion <- c("CUHABIT.IRRI",
					sort(c(trtNamesUnion[-grep("CULT|FLFWD|FLFLWD", trtNamesUnion)],
					"FLFLWD.DB", "FLFWD.IRRI")),
					c("CULT.IRRI", "PBRNB.DB", "PANBASE.IRRI",
					"SEED_S2_BAG.CU", "SEED_S2_NONBAG.CU",
					"UNFILGRNB.DB", "UNFILLED.IRRI", "FERT.IRRI",
					"SPKWD.IRRI", "HULGRWD.DB", "SPKLT.IRRI", "HULGRLG.DB",
					"HULGRVOL.DB",
					"AWNPLU.CU", "AWNPLU.DB", "AWNWD.IRRI", "AWNLT.IRRI"))

trtNamesUnion
irriCTnames <- sapply(strsplit(trtNamesUnion[grep("\\.IRRI", trtNamesUnion)],
					"\\."), `[`, 1)
irriCTnames <- c("NSFTV_ID", irriCTnames)
dbCTnames   <- sapply(strsplit(trtNamesUnion[grep("\\.DB", trtNamesUnion)],
					"\\."), `[`, 1)
dbCTnames   <- c("NSFTV_ID", dbCTnames)
cuCTnames   <- sapply(strsplit(trtNamesUnion[grep("\\.CU", trtNamesUnion)],
					"\\."), `[`, 1)
cuCTnames   <- c("NSFTV_ID", cuCTnames)
@
Put the relevant traits together in one \verb|data.table|.
<<>>=
ctDT <- merge(phenoAll[, ..irriCTnames], dbPheno[, ..dbCTnames],
			by = "NSFTV_ID", all.x = FALSE, all.y = TRUE)
ctDT <- merge(ctDT, cuPheno[, ..cuCTnames],
			by = "NSFTV_ID", all.x = TRUE, all.y = TRUE)
names(ctDT) <- c("NSFTV_ID", paste(irriCTnames[-1], "IRRI", sep = "."),
				paste(dbCTnames[-1], "DB", sep = "."),
				paste(cuCTnames[-1], "CU", sep = "."))
trtNamesUnion <- c("NSFTV_ID", trtNamesUnion)
ctDT <- ctDT[, ..trtNamesUnion]
trtNamesUnion <- trtNamesUnion[-1]
@
Calculate correlations and prepare for plotting.
<<>>=
cmnTrtCor    <- cor(as.matrix(ctDT[, ..trtNamesUnion]),
					use = "pairwise.complete.obs")
cmnTrtCor[row(cmnTrtCor) > col(cmnTrtCor)] <- NA
diag(cmnTrtCor) <- 0.0
d.cor <- ncol(cmnTrtCor)
corDT <- data.table(correlation = array(cmnTrtCor),
					x = rep(trtNamesUnion, each = d.cor),
					y = rep(trtNamesUnion, times = d.cor))
corDT <- corDT[!is.na(correlation), ]
corDT <- corDT[, x := factor(x, levels = trtNamesUnion)]
corDT <- corDT[, y := factor(y, levels = trtNamesUnion)]
fwrite(corDT[x != y, .(correlation = round(correlation, 3), x, y)],
	file = "crossLocationCorrelations.tsv",
	sep = "\t", quote = FALSE)
@
Plot.
\begin{center}
<<results=tex>>=
pdfFlNam <- "commonTraitCorALL.pdf"
showtext_auto()
ggplot(data = corDT, aes(x = x, y = y, fill = correlation)) +
	geom_tile() +
	scale_fill_gradient2(low = "royalblue4", high = "mediumvioletred",
				mid = "white", midpoint = 0, limit = c(-1, 1)) +
	scale_x_discrete(expand = c(0.2, 0.0)) +
	scale_y_discrete(expand = c(0.2, 0.0)) +
	theme_minimal(base_size = 18, base_family = "myriad") +
	theme(axis.title = element_blank(),
			axis.ticks = element_blank(),
			axis.text = element_blank(),
			panel.grid.major = element_blank(),
			legend.position = c(0.32, 0.67),
			legend.direction = "horizontal",
			legend.justification = c(1, 0)) +
	geom_text(data = corDT[x == y, ],
			aes(x = x, y = y, label = y),
			hjust = 1.0, angle = -45, fontface = "bold", size = 4) +
	guides(fill = guide_colorbar(barwidth = 9, barheight = 1,
					title.position = "top", title.hjust = 0.5)) +
	coord_fixed()
ggsave(pdfFlNam, width = 8, height = 8, units = "in",
			device = "pdf", useDingbats = FALSE)
cat("\\includegraphics[width = 0.95\\textwidth]{", pdfFlNam, "}\n\n", sep = "")
@
\end{center}
\subsection{Relationships to IRRI groups}
I start by ranking Dale Bumpers and Cornell traits by value against IRRI-determined groups.
<<>>=
N       <- dbPheno[, .N]
pMatDB  <- as.data.table(pMat3[, -3])
pMatDB  <- pMatDB[, NSFTV_ID := newGrp[, NSFTV_ID]]
pMatDB  <- dbPheno[pMatDB, on = "NSFTV_ID", nomatch = 0]
YscDB   <- dbPheno[, lapply(.SD, scale), .SDcols = trtNamesDB]
YscDB   <- matrix(unlist(YscDB), nrow = N)
YscDB   <- YscDB[dbPheno[, NSFTV_ID] %in% pMatDB[, NSFTV_ID], ]
YscDB   <- scale(YscDB, scale = FALSE)
pMatDB  <- as.matrix(pMatDB[, paste0("V", 1:2)])
Psc     <- scale(pMatDB, scale = FALSE)
betaEst <- solve(crossprod(YscDB), crossprod(YscDB, Psc))
Rsd     <- Psc - YscDB%*%betaEst
Sest    <- crossprod(Rsd)
Sest    <- chol2inv(chol(Sest))
mhlDist <- apply(betaEst, 1, mhl, Sest)
XtX     <- colSums(YscDB*YscDB)
mhlDist <- mhlDist*XtX
mhlDT   <- data.table(mhlD = mhlDist, traits = trtNamesDB)
mhlDT   <- setorder(mhlDT, -mhlD)
mhlDT   <- mhlDT[, traits := factor(traits, levels = unique(traits))]
mhlDT
fwrite(mhlDT, file = "./MahalanobisDB.tsv", sep = "\t", quote = FALSE)
@
Plot the sorted distances.
\begin{center}
<<results=tex>>=
pdfFlNam <- "traitMhlP4DB.pdf"
showtext_auto()
ggplot(data = mhlDT, aes(x = traits, y = mhlD)) +
	geom_col(fill = "grey80") +
	theme_classic(base_size = 18, base_family="myriad") +
	theme(axis.text.x = element_text(angle = 45, hjust = 1,
							vjust = 1, size = 12)) +
	ylab(expression("Hotelling T"^2)) + xlab("Trait name")
ggsave(pdfFlNam, width = 8, height = 6, units = "in",
			device = "pdf", useDingbats = FALSE)
cat("\\includegraphics{", pdfFlNam, "}\n\n", sep = "")
@
\end{center}
Build trait value boxplots.
<<>>=
colSubs <- c("NSFTV_ID", "newGrp23", trtNamesDB)
dbPCP   <- dbPCP[dbPheno, on = "NSFTV_ID", nomatch = 0]
traitLG <- melt(dbPCP, id.vars = c("NSFTV_ID", "newGrp23"),
			variable.name = "trait",
			measure.vars = colSubs[-(1:2)], value.name = "value")
traitLG <- traitLG[, newGrp23 := factor(newGrp23, levels = c("P1", "P2/P3", "P4"))]
traitLG <- traitLG[, trait := factor(trait, levels = mhlDT$traits)]
@
\begin{center}
<<results=tex>>=
pdfFlNam <- "traitsDBbxpP4.pdf"
showtext_auto()
ggplot(data = traitLG, aes(x = newGrp23, y = value, fill = newGrp23)) +
	geom_boxplot(show.legend = FALSE) +
	scale_fill_manual(values = popGrpColors) +
	facet_wrap(~trait, ncol = 4, scales = "free_y") +
	theme_classic(base_size = 12, base_family = "myriad") +
	theme(strip.background = element_rect(fill = "grey95", linetype = "blank"),
			strip.text = element_text(size = 10, margin = margin(c(1, 0, 1, 0), "pt"))) +
	xlab("phenotypic group")
ggsave(pdfFlNam, width = 8, height = 10, units = "in",
			device = "pdf", useDingbats = FALSE)
cat("\\includegraphics[width = 0.95\\textwidth]{", pdfFlNam, "}\n\n", sep = "")
@
\end{center}
Plot the grain trait pair.
\begin{center}
<<results=tex>>=
pdfFlNam <- "grainsDB.pdf"
showtext_auto()
ggplot(data = dbPCP, aes(x = HULGRVOL, y = HULGRWD, color = newGrp23)) +
	geom_point(size = 2) +
	scale_color_manual(values = popGrpColors[c(1, 2, 5)]) +
	theme_classic(base_size = 16, base_family = "myriad")
ggsave(pdfFlNam, width = 10, height = 8, units = "in",
			device = "pdf", useDingbats = FALSE)
cat("\\includegraphics[width = 0.95\\textwidth]{", pdfFlNam, "}\n\n", sep = "")
@
\end{center}

Trait coefficients of variation next.
<<>>=
traitVar <- traitLG[, .(traitCV = sd(value)), by = .(newGrp23, trait)]
traitVar <- traitVar[, traitCV :=
			traitCV/rep(traitLG[, mean(value), by = trait]$V1, each = 3)]
traitVar <- traitVar[, cvCV := sd(traitCV)/mean(traitCV), by = trait]
traitVar <- traitVar[, trait := factor(trait, levels = mhlDT$traits)]
@
Plot.
\begin{center}
<<results=tex>>=
pdfFlNam <- "traitSdDBbpP4.pdf"
showtext_auto()
ggplot(data = traitVar,
		aes(x = newGrp23, y = traitCV, fill = newGrp23)) +
	geom_col(show.legend = FALSE) +
	scale_fill_manual(values = popGrpColors) +
	facet_wrap(~trait, ncol = 4, scales = "free_y") +
	theme_classic(base_size = 14, base_family = "myriad") +
	theme(strip.background = element_rect(fill = "grey95", linetype = "blank")) +
	ylab("coefficient of variation") + xlab("phenotypic group")
ggsave(pdfFlNam, width = 8, height = 10, units = "in",
			device = "pdf", useDingbats = FALSE)
cat("\\includegraphics[width = 0.95\\textwidth]{", pdfFlNam, "}\n\n", sep = "")
@
\end{center}
Now repeat this for Cornell data.
<<>>=
N       <- cuPheno[, .N]
pMatCU  <- as.data.table(pMat3[, -3])
pMatCU  <- pMatCU[, NSFTV_ID := newGrp[, NSFTV_ID]]
pMatCU  <- cuPheno[pMatCU, on = "NSFTV_ID", nomatch = 0]
YscCU   <- cuPheno[, lapply(.SD, scale), .SDcols = trtNamesCU]
YscCU   <- matrix(unlist(YscCU), nrow = N)
YscCU   <- YscCU[cuPheno[, NSFTV_ID] %in% pMatCU[, NSFTV_ID], ]
YscCU   <- scale(YscCU, scale = FALSE)
pMatCU  <- as.matrix(pMatCU[, paste0("V", 1:2)])
Psc     <- scale(pMatCU, scale = FALSE)
betaEst <- solve(crossprod(YscCU), crossprod(YscCU, Psc))
Rsd     <- Psc - YscCU%*%betaEst
Sest    <- crossprod(Rsd)
Sest    <- chol2inv(chol(Sest))
mhlDist <- apply(betaEst, 1, mhl, Sest)
XtX     <- colSums(YscCU*YscCU)
mhlDist <- mhlDist*XtX
mhlDT   <- data.table(mhlD = mhlDist, traits = trtNamesCU)
mhlDT   <- setorder(mhlDT, -mhlD)
mhlDT   <- mhlDT[, traits := factor(traits, levels = unique(traits))]
mhlDT
fwrite(mhlDT, file = "./MahalanobisCU.tsv", sep = "\t", quote = FALSE)
@
Plot the sorted distances.
\begin{center}
<<results=tex>>=
pdfFlNam <- "traitMhlP4CU.pdf"
showtext_auto()
ggplot(data = mhlDT, aes(x = traits, y = mhlD)) +
	geom_col(fill = "grey80") +
	theme_classic(base_size = 18, base_family="myriad") +
	theme(axis.text.x = element_text(angle = 45, hjust = 1,
							vjust = 1, size = 12)) +
	ylab(expression("Hotelling T"^2)) + xlab("Trait name")
ggsave(pdfFlNam, width = 8, height = 6, units = "in",
			device = "pdf", useDingbats = FALSE)
cat("\\includegraphics{", pdfFlNam, "}\n\n", sep = "")
@
\end{center}
Build trait value boxplots.
<<>>=
colSubs <- c("NSFTV_ID", "newGrp23", trtNamesCU)
cuPCP   <- cuPCP[cuPheno, on = "NSFTV_ID", nomatch = 0]
traitLG <- melt(cuPCP, id.vars = c("NSFTV_ID", "newGrp23"),
			variable.name = "trait",
			measure.vars = colSubs[-(1:2)], value.name = "value")
traitLG <- traitLG[, newGrp23 := factor(newGrp23, levels = c("P1", "P2/P3", "P4"))]
traitLG <- traitLG[, trait := factor(trait, levels = mhlDT$traits)]
@
\begin{center}
<<results=tex>>=
pdfFlNam <- "traitsCUbxpP4.pdf"
showtext_auto()
ggplot(data = traitLG, aes(x = newGrp23, y = value, fill = newGrp23)) +
	geom_boxplot(show.legend = FALSE) +
	scale_fill_manual(values = popGrpColors) +
	facet_wrap(~trait, ncol = 4, scales = "free_y") +
	theme_classic(base_size = 12, base_family = "myriad") +
	theme(strip.background = element_rect(fill = "grey95", linetype = "blank"),
			strip.text = element_text(size = 10, margin = margin(c(1, 0, 1, 0), "pt"))) +
	xlab("phenotypic group")
ggsave(pdfFlNam, width = 8, height = 10, units = "in",
			device = "pdf", useDingbats = FALSE)
cat("\\includegraphics[width = 0.95\\textwidth]{", pdfFlNam, "}\n\n", sep = "")
@
\end{center}
Trait coefficients of variation next.
<<>>=
traitVar <- traitLG[, .(traitCV = sd(value)), by = .(newGrp23, trait)]
traitVar <- traitVar[, traitCV :=
			traitCV/rep(traitLG[, mean(value), by = trait]$V1, each = 3)]
traitVar <- traitVar[, cvCV := sd(traitCV)/mean(traitCV), by = trait]
traitVar <- traitVar[, trait := factor(trait, levels = mhlDT$traits)]
@
Plot.
\begin{center}
<<results=tex>>=
pdfFlNam <- "traitSdCUbpP4.pdf"
showtext_auto()
ggplot(data = traitVar,
		aes(x = newGrp23, y = traitCV, fill = newGrp23)) +
	geom_col(show.legend = FALSE) +
	scale_fill_manual(values = popGrpColors) +
	facet_wrap(~trait, ncol = 4, scales = "free_y") +
	theme_classic(base_size = 13, base_family = "myriad") +
	theme(strip.background = element_rect(fill = "grey95", linetype = "blank")) +
	ylab("coefficient of variation") + xlab("phenotypic group")
ggsave(pdfFlNam, width = 8, height = 10, units = "in",
			device = "pdf", useDingbats = FALSE)
cat("\\includegraphics[width = 0.95\\textwidth]{", pdfFlNam, "}\n\n", sep = "")
@
\end{center}
\section{Group re-inference from Dale Bumpers and Cornell trait subsets}
I next use trait subsets from Cornell and Dale Bumpers data to re-infer groups. I start with the top two by value traits from Dale Bumpers data.
<<>>=
trtNamesVW <- c("HULGRVOL", "HULGRWD")
Ysc   <- dbPheno[, lapply(.SD, scale), .SDcols = trtNamesVW]
names(Ysc) <- trtNamesVW
if (file.exists("ordDBVWp3.Rdata")) {
	load(file = "ordDBVWp3.Rdata")
} else {
	ordDBVW <- replicate(nReps,
					MuGaMix::quickFitModel(Ysc, trtNamesVW, Ngrp, alpha0, nVBreps),
					simplify = FALSE)
	save(ordDBVW, file = "ordDBVWp3.Rdata")
}
pMat <- ordDBVW[[1]]$p
sum(which(pMat[, 1] > 0.9) %in% which(pMat3db[, 1] > 0.6))
sum(which(pMat[, 1] > 0.9) %in% which(pMat3db[, 3] > 0.6))
sum(which(pMat[, 2] > 0.9) %in% which(pMat3db[, 1] > 0.6))
sum(which(pMat[, 2] > 0.9) %in% which(pMat3db[, 3] > 0.6))
sum(which(pMat[, 3] > 0.9) %in% which(pMat3db[, 1] > 0.6))
sum(which(pMat[, 3] > 0.9) %in% which(pMat3db[, 3] > 0.6))
pMat <- pMat[, 3:1]
@
Assignments to IRRI-derived groups are not that clear. I will use \textit{de novo} inference.
<<>>=
indList <- lapply(2:nReps, function(i){1:Ngrp})
# P1
simList <- lapply(1:(nReps - 1), bestColLst,
		  ordDBVW[-1], indList, pMat[, 1], 0.6)
bestInd <- unlist(lapply(simList, which.max))
trash   <- sapply(1:(nReps - 1), addCol, 1,
		  	Ngrp, ordDBVW)
# P4
simList <- lapply(1:(nReps - 1), bestColLst,
		  ordDBVW[-1], indList, pMat[, 3], 0.6)
bestInd <- unlist(lapply(simList, which.max))
trash   <- sapply(1:(nReps - 1), addCol, 3,
		  	Ngrp, ordDBVW)
# P2
bestInd <- rep(1, nReps - 1)
trash   <- sapply(1:(nReps - 1), addCol, 2,
		   	Ngrp, ordDBVW)
pMat    <- t(apply(pMat, 1, normalizeP))
pMat    <- pMat[dbPheno$NSFTV_ID %in% dbPCP$NSFTV_ID, ]
apply(pMat, 1, which.max)
@
There is only one group. To see what groups can be inferred from a larger set of traits, I pick three each from Dale Bumpers and Cornell.
<<>>=
bothPheno        <- dbPheno[cuPheno, on = "NSFTV_ID", nomatch = 0]
names(bothPheno) <- c("NSFTV_ID", paste0(names(dbPheno)[-1], "_DB"),
					paste0(trtNamesCU, "_CU"))
trtNamesDBCU <- paste0(c("PTHT", "HULGRLG", "AWNPLU", "SEED_S2_BAG", "AWNPLU", "PTHT"),
				rep(c("_DB", "_CU"), each = 3))
Ysc          <- bothPheno[, lapply(.SD, scale), .SDcols = trtNamesDBCU]
names(Ysc)   <- trtNamesDBCU
if (file.exists("ordDBCUp3.Rdata")) {
	load(file = "ordDBCUp3.Rdata")
} else {
	ordDBCU <- replicate(nReps,
					MuGaMix::quickFitModel(Ysc, trtNamesDBCU, Ngrp, alpha0, nVBreps),
					simplify = FALSE)
	save(ordDBCU, file = "ordDBCUp3.Rdata")
}
pMat <- ordDBCU[[1]]$p
sum(which(pMat[bothPheno$NSFTV_ID %in% bothPCP$NSFTV_ID, 1] > 0.9)
	%in% which(pMat3db[, 1] > 0.6))
sum(which(pMat[bothPheno$NSFTV_ID %in% bothPCP$NSFTV_ID, 1] > 0.9)
	%in% which(pMat3db[, 3] > 0.6))
sum(which(pMat[bothPheno$NSFTV_ID %in% bothPCP$NSFTV_ID, 2] > 0.9)
	%in% which(pMat3db[, 1] > 0.6))
sum(which(pMat[bothPheno$NSFTV_ID %in% bothPCP$NSFTV_ID, 2] > 0.9)
	%in% which(pMat3db[, 3] > 0.6))
sum(which(pMat[bothPheno$NSFTV_ID %in% bothPCP$NSFTV_ID, 3] > 0.9)
	%in% which(pMat3db[, 1] > 0.6))
sum(which(pMat[bothPheno$NSFTV_ID %in% bothPCP$NSFTV_ID, 3] > 0.9)
	%in% which(pMat3db[, 3] > 0.6))
@
The group correspondence is not that clear, so I use the \textit{de novo} approach again.
<<>>=
pMat    <- pMat[, c(1, 3, 2)]
indList <- lapply(2:nReps, function(i){1:Ngrp})
# P1
simList <- lapply(1:(nReps - 1), bestColLst,
		  ordDBCU[-1], indList, pMat[, 1], 0.6)
bestInd <- unlist(lapply(simList, which.max))
trash   <- sapply(1:(nReps - 1), addCol, 1,
		  	Ngrp, ordDBCU)
# P4
simList <- lapply(1:(nReps - 1), bestColLst,
		  ordDBCU[-1], indList, pMat[, 3], 0.6)
bestInd <- unlist(lapply(simList, which.max))
trash   <- sapply(1:(nReps - 1), addCol, 3,
		  	Ngrp, ordDBCU)
# P2
bestInd <- rep(1, nReps - 1)
trash   <- sapply(1:(nReps - 1), addCol, 2,
		   	Ngrp, ordDBCU)
pMat    <- t(apply(pMat, 1, normalizeP))
pMat    <- pMat[bothPheno$NSFTV_ID %in% bothPCP$NSFTV_ID, ]
bothPCP <- bothPCP[, dbcuSub := paste0("P", apply(pMat, 1, which.max))]
bothPCP <- bothPCP[, dbcuSub := ifelse(dbcuSub == "P3", "P4", dbcuSub)]
@
Add days to heading.
<<>>=
trtNamesDBCU <- paste0(c("PTHT", "HULGRLG", "AWNPLU", "DTHD",
					"SEED_S2_BAG", "AWNPLU", "PTHT", "DTHD"),
				rep(c("_DB", "_CU"), each = 4))
Ysc          <- bothPheno[, lapply(.SD, scale), .SDcols = trtNamesDBCU]
names(Ysc)   <- trtNamesDBCU
if (file.exists("ordDBCUp3t8.Rdata")) {
	load(file = "ordDBCUp3t8.Rdata")
} else {
	ordDBCU8 <- replicate(nReps,
					MuGaMix::quickFitModel(Ysc, trtNamesDBCU, Ngrp, alpha0, nVBreps),
					simplify = FALSE)
	save(ordDBCU8, file = "ordDBCUp3t8.Rdata")
}
pMat <- ordDBCU8[[1]]$p
sum(which(pMat[bothPheno$NSFTV_ID %in% bothPCP$NSFTV_ID, 1] > 0.9)
	%in% which(pMat3db[, 1] > 0.6))
sum(which(pMat[bothPheno$NSFTV_ID %in% bothPCP$NSFTV_ID, 1] > 0.9)
	%in% which(pMat3db[, 3] > 0.6))
sum(which(pMat[bothPheno$NSFTV_ID %in% bothPCP$NSFTV_ID, 2] > 0.9)
	%in% which(pMat3db[, 1] > 0.6))
sum(which(pMat[bothPheno$NSFTV_ID %in% bothPCP$NSFTV_ID, 2] > 0.9)
	%in% which(pMat3db[, 3] > 0.6))
sum(which(pMat[bothPheno$NSFTV_ID %in% bothPCP$NSFTV_ID, 3] > 0.9)
	%in% which(pMat3db[, 1] > 0.6))
sum(which(pMat[bothPheno$NSFTV_ID %in% bothPCP$NSFTV_ID, 3] > 0.9)
	%in% which(pMat3db[, 3] > 0.6))
@
Again, use \textit{de novo} inference.
<<>>=
pMat    <- pMat[, c(2, 3, 1)]
indList <- lapply(2:nReps, function(i){1:Ngrp})
# P1
simList <- lapply(1:(nReps - 1), bestColLst,
		  ordDBCU8[-1], indList, pMat[, 1], 0.6)
bestInd <- unlist(lapply(simList, which.max))
trash   <- sapply(1:(nReps - 1), addCol, 1,
		  	Ngrp, ordDBCU8)
# P4
simList <- lapply(1:(nReps - 1), bestColLst,
		  ordDBCU8[-1], indList, pMat[, 3], 0.6)
bestInd <- unlist(lapply(simList, which.max))
trash   <- sapply(1:(nReps - 1), addCol, 3,
		  	Ngrp, ordDBCU8)
# P2
bestInd <- rep(1, nReps - 1)
trash   <- sapply(1:(nReps - 1), addCol, 2,
		   	Ngrp, ordDBCU8)
pMat    <- t(apply(pMat, 1, normalizeP))
pMat    <- pMat[bothPheno$NSFTV_ID %in% bothPCP$NSFTV_ID, ]
bothPCP <- bothPCP[, dbcuSub8 := paste0("P", apply(pMat, 1, which.max))]
bothPCP <- bothPCP[, dbcuSub8 := ifelse(dbcuSub8 == "P3", "P4", dbcuSub8)]
@
Arrange variables for Sankey plots.
<<>>=
pGrpSan       <- as.data.table(make_long(bothPCP, GRIN_spp, dbcuSub,
								dbcuSub8, db3, cu3, newGrp23))
sankeyLevelsO <- c("O. nivara", "Oryza spp.", "O. rufipogon",
			c("P4", "P2/P3", "P2", "P1"))
pGrpSan       <- pGrpSan[, node := factor(node, levels = sankeyLevelsO)]
pGrpSan       <- pGrpSan[, next_node := factor(next_node, levels = sankeyLevelsO)]
@
Plot.
\begin{center}
<<results=tex>>=
pdfFlNam <- "sankeyPGrpDBCUsubset.pdf"
showtext_auto()
ggplot(data = pGrpSan, aes(x = x, next_x = next_x, node = node, next_node = next_node,
							fill = node, label = node)) +
	geom_sankey(flow.alpha = 0.6, node.color = "grey30") +
	geom_sankey_label(size = 5, color = "grey20", fill = "grey90", alpha = 0.8,
			label = c(expression(italic("O. nivara")),
						expression(italic("Oryza spp.")),
						expression(italic("O. rufipogon")),
						"P4", "P2", "P1", "P4", "P2", "P1",
						"P4", "P2", "P1",
						"P4", "P2", "P1", "P4", "P2/P3", "P1")) +
	scale_fill_manual(values = pGrp8Colors) +
	scale_x_discrete(labels = c("species", "Cornell\nDale Bumpers\n2x3 traits",
								"Cornell\nDale Bumpers\n2x4 traits", "Dale\nBumpers",
								"Cornell", "IRRI\nall traits")) +
	theme_sankey(base_size = 18, base_family = "myriad") +
	theme(strip.background = element_rect(fill = "grey95", linetype = "blank"),
			legend.position = "none", axis.title = element_blank())
ggsave(pdfFlNam, width = 8, height = 6, units = "in",
			device = "pdf", useDingbats = FALSE)
cat("\\includegraphics[width=0.9\\textwidth]{", pdfFlNam, "}\n\n", sep = "")
@
\end{center}
These trait subsets seem mostly good at discrimination between \textit{O. nivara} and the rest of the \textit{ORSC} accessions, and not very consistent in identifying lines with \textit{O. sativa} introgression. Last, I try the trait sets that correspond to the 11 traits identified in IRRI data. I will use the Dale Bumpers and Cornell data separately for this.
\subsection{Dale Bumpers intersection with 11 traits}
Start with Dale Bumpers data.
<<>>=
trtNamesDB11 <- c("PTHT", "UNFILGRNB", "HULGRWD", "HULGRLG",
				"PNLG", "DTHD", "FLFLWD", "FLFLG")
Ysc   <- dbPheno[, lapply(.SD, scale), .SDcols = trtNamesDB11]
names(Ysc) <- trtNamesDB11
if (file.exists("ordDB11p3.Rdata")) {
	load(file = "ordDB11p3.Rdata")
} else {
	ordDB11 <- replicate(nReps,
					MuGaMix::quickFitModel(Ysc, trtNamesDB11, Ngrp, alpha0, nVBreps),
					simplify = FALSE)
	save(ordDB11, file = "ordDB11p3.Rdata")
}
pMat <- ordDB11[[1]]$p
sum(which(pMat[, 1] > 0.9) %in% which(pMat3db[, 1] > 0.6))
sum(which(pMat[, 1] > 0.9) %in% which(pMat3db[, 3] > 0.6))
sum(which(pMat[, 2] > 0.9) %in% which(pMat3db[, 1] > 0.6))
sum(which(pMat[, 2] > 0.9) %in% which(pMat3db[, 3] > 0.6))
sum(which(pMat[, 3] > 0.9) %in% which(pMat3db[, 1] > 0.6))
sum(which(pMat[, 3] > 0.9) %in% which(pMat3db[, 3] > 0.6))
pMat <- pMat[, c(2, 1, 3)]
indList <- lapply(2:nReps, function(i){1:Ngrp})
# P1
simList <- lapply(1:(nReps - 1), bestColLst,
		  ordDB11[-1], indList, pMat[, 1], 0.9)
bestInd <- unlist(lapply(simList, which.max))
trash   <- sapply(1:(nReps - 1), addCol, 1,
		  	Ngrp, ordDB11)
# P4
simList <- lapply(1:(nReps - 1), bestColLst,
		  ordDB11[-1], indList, pMat[, 3], 0.9)
bestInd <- unlist(lapply(simList, which.max))
trash   <- sapply(1:(nReps - 1), addCol, 3,
		  	Ngrp, ordDB11)
# P2
bestInd <- rep(1, nReps - 1)
trash   <- sapply(1:(nReps - 1), addCol, 2,
		   	Ngrp, ordDB11)
pMat    <- t(apply(pMat, 1, normalizeP))
pMat    <- pMat[dbPheno$NSFTV_ID %in% dbPCP$NSFTV_ID, ]
dbPCP   <- dbPCP[, db3s11 := paste0("P", apply(pMat, 1, which.max))]
dbPCP   <- dbPCP[, db3s11 := ifelse(db3s11 == "P3", "P4", db3s11)]
pGrpSan <- as.data.table(make_long(dbPCP, GRIN_spp, db3s11, db3, newGrp23))
sankeyLevelsO <- c("O. nivara", "Oryza spp.", "O. rufipogon",
			c("P4", "P2/P3", "P2", "P1"))
pGrpSan       <- pGrpSan[, node := factor(node, levels = sankeyLevelsO)]
pGrpSan       <- pGrpSan[, next_node := factor(next_node, levels = sankeyLevelsO)]
@
Plot.
\begin{center}
<<results=tex>>=
pdfFlNam <- "sankeyPGrpDBirri11.pdf"
showtext_auto()
ggplot(data = pGrpSan, aes(x = x, next_x = next_x, node = node, next_node = next_node,
							fill = node, label = node)) +
	geom_sankey(flow.alpha = 0.6, node.color = "grey30") +
	geom_sankey_label(size = 5, color = "grey20", fill = "grey90", alpha = 0.8,
			label = c(expression(italic("O. nivara")),
						expression(italic("Oryza spp.")),
						expression(italic("O. rufipogon")),
						"P4", "P2", "P1", "P4", "P2", "P1",
						"P4", "P2/P3", "P1")) +
	scale_fill_manual(values = pGrp8Colors) +
	scale_x_discrete(labels = c("species", 
								"Dale Bumpers\nIRRI 8 (11) traits",
								"Dale\nBumpers\nall traits",
								"IRRI\nall traits")) +
	theme_sankey(base_size = 20, base_family = "myriad") +
	theme(strip.background = element_rect(fill = "grey95", linetype = "blank"),
			legend.position = "none", axis.title = element_blank())
ggsave(pdfFlNam, width = 8, height = 6, units = "in",
			device = "pdf", useDingbats = FALSE)
cat("\\includegraphics[width=0.9\\textwidth]{", pdfFlNam, "}\n\n", sep = "")
@
\end{center}
\subsection{Cornell traits in the IRRI 11}
Repeat with Cornell data.
<<>>=
trtNamesCU11 <- c("PTHT", "SEED_S2_BAG", "PNLG", "DTHD", "FLFLG")
Ysc   <- cuPheno[, lapply(.SD, scale), .SDcols = trtNamesCU11]
names(Ysc) <- trtNamesCU11
if (file.exists("ordCU11p3.Rdata")) {
	load(file = "ordCU11p3.Rdata")
} else {
	ordCU11 <- replicate(nReps,
					MuGaMix::quickFitModel(Ysc, trtNamesCU11, Ngrp, alpha0, nVBreps),
					simplify = FALSE)
	save(ordCU11, file = "ordCU11p3.Rdata")
}
pMat <- ordCU11[[1]]$p
sum(which(pMat[, 1] > 0.9) %in% which(pMat3cu[, 1] > 0.6))
sum(which(pMat[, 1] > 0.9) %in% which(pMat3cu[, 3] > 0.6))
sum(which(pMat[, 2] > 0.9) %in% which(pMat3cu[, 1] > 0.6))
sum(which(pMat[, 2] > 0.9) %in% which(pMat3cu[, 3] > 0.6))
sum(which(pMat[, 3] > 0.9) %in% which(pMat3cu[, 1] > 0.6))
sum(which(pMat[, 3] > 0.9) %in% which(pMat3cu[, 3] > 0.6))
pMat    <- pMat[, 3:1]
indList <- lapply(2:nReps, function(i){1:Ngrp})
# P1
simList <- lapply(1:(nReps - 1), bestColLst,
		  ordCU11[-1], indList, pMat[, 1], 0.9)
bestInd <- unlist(lapply(simList, which.max))
trash   <- sapply(1:(nReps - 1), addCol, 1,
		  	Ngrp, ordCU11)
# P4
simList <- lapply(1:(nReps - 1), bestColLst,
		  ordCU11[-1], indList, pMat[, 3], 0.9)
bestInd <- unlist(lapply(simList, which.max))
trash   <- sapply(1:(nReps - 1), addCol, 3,
		  	Ngrp, ordCU11)
# P2
bestInd <- rep(1, nReps - 1)
trash   <- sapply(1:(nReps - 1), addCol, 2,
		   	Ngrp, ordCU11)
pMat    <- t(apply(pMat, 1, normalizeP))
pMat    <- pMat[cuPheno$NSFTV_ID %in% cuPCP$NSFTV_ID, ]
cuPCP   <- cuPCP[, cu3s11 := paste0("P", apply(pMat, 1, which.max))]
cuPCP   <- cuPCP[, cu3s11 := ifelse(cu3s11 == "P3", "P4", cu3s11)]
pGrpSan <- as.data.table(make_long(cuPCP, GRIN_spp, cu3s11, cu3, newGrp23))
sankeyLevelsO <- c("O. nivara", "Oryza spp.", "O. rufipogon",
			c("P4", "P2/P3", "P2", "P1"))
pGrpSan <- pGrpSan[, node := factor(node, levels = sankeyLevelsO)]
pGrpSan <- pGrpSan[, next_node := factor(next_node, levels = sankeyLevelsO)]
@
Plot.
\begin{center}
<<results=tex>>=
pdfFlNam <- "sankeyPGrpCUirri11.pdf"
showtext_auto()
ggplot(data = pGrpSan, aes(x = x, next_x = next_x, node = node, next_node = next_node,
							fill = node, label = node)) +
	geom_sankey(flow.alpha = 0.6, node.color = "grey30") +
	geom_sankey_label(size = 5, color = "grey20", fill = "grey90", alpha = 0.8,
			label = c(expression(italic("O. nivara")),
						expression(italic("Oryza spp.")),
						expression(italic("O. rufipogon")),
						"P4", "P2", "P1", "P4", "P2", "P1",
						"P4", "P2/P3", "P1")) +
	scale_fill_manual(values = pGrp8Colors) +
	scale_x_discrete(labels = c("species", 
								"Cornell\nIRRI 5 (11) traits",
								"Cornell\nall traits",
								"IRRI\nall traits")) +
	theme_sankey(base_size = 20, base_family = "myriad") +
	theme(strip.background = element_rect(fill = "grey95", linetype = "blank"),
			legend.position = "none", axis.title = element_blank())
ggsave(pdfFlNam, width = 8, height = 6, units = "in",
			device = "pdf", useDingbats = FALSE)
cat("\\includegraphics[width=0.9\\textwidth]{", pdfFlNam, "}\n\n", sep = "")
@
\end{center}
\section{Dale Bumpers and Cornell within-group correlations}
I next estimate among-trait correlation in the Cornell and Dale Bumpers data sets within IRRI data derived groups.
\subsection{Dale Bumpers}
<<>>=
d       <- length(trtNamesDB)
Ngrp    <- 3
corList <- list(P1 = NULL, "P2/P3" = NULL, P4 = NULL)
grpCor  <- cor(matrix(unlist(dbPCP[newGrp23 == "P1", ..trtNamesDB]),
						ncol = d))
colnames(grpCor) <- trtNamesDB
rownames(grpCor) <- trtNamesDB
trtNamesDB       <- trtNamesDB[hclust(as.dist(1.0 - grpCor), method = "centroid")$order]
grpCor           <- grpCor[trtNamesDB, trtNamesDB]
corList$P1       <- grpCor
grpCor[row(grpCor) >= col(grpCor)] <- NA
corDT <- data.table(correlation = array(grpCor),
					x     = paste(rep(trtNamesDB, each = d), "P1", sep = "."),
					y     = rep(trtNamesDB, times = d),
					group = rep("P1", times = d^2))
corDT <- corDT[!is.na(correlation), ]
for (grp in c("P2/P3", "P4")){
	grpCor <- cor(matrix(unlist(dbPCP[newGrp23 == grp, ..trtNamesDB]),
						ncol = d))
	colnames(grpCor) <- trtNamesDB
	rownames(grpCor) <- trtNamesDB
	corList[[grp]]   <- grpCor
	if (grp == "P2/P3"){
		grpCor[row(grpCor) > col(grpCor)] <- NA
		diag(grpCor) <- 0.0
	} else {
		grpCor[row(grpCor) >= col(grpCor)] <- NA
	}
	corDT <- rbind(corDT, data.table(correlation = array(grpCor),
						x     = paste(rep(trtNamesDB, each = d), grp, sep = "."),
						y     = rep(trtNamesDB, times = d),
						group = rep(grp, times = d^2)))
	corDT <- corDT[!is.na(correlation), ]
	corDT[paste(y, "P1", sep = ".") == x, group := NA]
}
corDT <- corDT[, x := factor(x, levels = paste(rep(trtNamesDB, each = Ngrp),
								rep(c("P1", "P2/P3", "P4"), times = d), sep = "."))]
corDT <- corDT[, y := factor(y, levels = trtNamesDB)]
oneSample <- function(){
	tmpDT <- dbPCP[, .(corPer = lowTrCor(.SD)),
				by = sample(newGrp23), .SDcols = trtNamesDB]
	tmpDT <- tmpDT[, traitPair := ..traitPair]
	tmpDT <- tmpDT[, .(corSpanPer = diff(range(corPer))), by = traitPair]
	return(tmpDT[, corSpanPer])
}
if (file.exists("corPvalDB.tsv")) {
	pValDT <- fread("corPvalDB.tsv")
} else {
	traitPair  <- corDT[sub("\\.P.+", "", x) != y, ]
	traitPair  <- traitPair[, traitPair := paste(sub("\\.P.+", "", x), y, sep = ".")]
	traitPair  <- traitPair[, traitPair]
	ltCorDT    <- dbPCP[, .(corTrue = lowTrCor(.SD)),
					by = newGrp23, .SDcols = trtNamesDB]
	ltCorDT    <- ltCorDT[, traitPair := ..traitPair]
	ltCorDT    <- ltCorDT[, .(corSpan = diff(range(corTrue))), by = traitPair]
	spanPerMat <- replicate(9999, oneSample())
	spanPerMat <- cbind(ltCorDT[, corSpan], spanPerMat)
	traitPmat  <- matrix(unlist(strsplit(ltCorDT[, traitPair], "\\.")),
						ncol = 2, byrow = TRUE)
	pValDT     <- data.table(x = factor(traitPmat[, 1], levels = trtNamesDB),
						y = factor(traitPmat[, 2], levels = trtNamesDB),
						p = apply(spanPerMat, 1, getPval))
	pValDT <- pValDT[, trtPair := paste(x, y, sep = ".")]
	corDT  <- corDT[, trtPair := paste(sub("\\.P.+", "", x), y, sep = ".")]
	pValDT <- pValDT[corDT, on = "trtPair"]
	pValDT <- pValDT[is.na(p), p := 1.0]
	fwrite(pValDT, file = "corPvalDB.tsv", quote = FALSE, sep = "\t")
}
pValDT <- pValDT[, i.x := factor(i.x, levels = paste(rep(trtNamesDB, each = Ngrp),
								rep(c("P1", "P2/P3", "P4"), times = d), sep = "."))]
pValDT <- pValDT[, i.y := factor(i.y, levels = trtNamesDB)]
corPvalsP1 <- setorder(pValDT, p)
corPvalsP1[p <= 0.01, .(x, y, p, correlation, group)]
fwrite(corPvalsP1[p <= 0.01, .(x, y, p, correlation, group)],
		file = "corSwitchDB.tsv", sep = "\t", quote = FALSE)
@
Plot.
\begin{center}
<<results=tex>>=
pdfFlNam <- "traitCorDBp4.pdf"
showtext_auto()
ggplot(data = corDT, aes(x = x, y = y, fill = correlation)) +
	geom_tile() +
	scale_fill_gradient2(low = "royalblue4", high = "mediumvioletred",
				mid = "white", midpoint = 0, limit = c(-1, 1)) +
	geom_point(data = pValDT[grep("P2/P3", i.x), ],
				aes(x = as.integer(i.x) - 2.0, y = i.y, color = p), size = 2) +
	scale_color_gradient2(low = "#27015d", high = "#fbf9fd",
						mid = "#6801f9", midpoint = 0.05, limit = c(0, 1)) +
	scale_x_discrete(expand = c(0.1, 0.0)) +
	scale_y_discrete(expand = c(0.12, 0.0)) +
	geom_segment(data = corDT[grep("P4", x), ],
				aes(x = as.integer(x) - 4.5, y = 0.5,
					xend = as.integer(x) - 4.5, yend = as.integer(y) + 0.5),
				color = "grey30", size = 0.75) +
	geom_segment(data = corDT[grep("P1", x), ],
				aes(x = as.integer(x) - 2.5, y = as.integer(y) + 0.5,
					xend = max(as.integer(x)) + 0.5, yend = as.integer(y) + 0.5),
				color = "grey30", size = 0.75) +
	geom_segment(x = 1.5, y = 0.5, xend = d*Ngrp - 1.5, yend = 0.5,
				color = "grey30", size = 0.75) +
	geom_segment(x = d*Ngrp - 1.5, y = 0.5, xend = d*Ngrp - 1.5,
					yend = d - 0.5, color = "grey30", size = 0.75) +
	theme_minimal(base_size = 18, base_family = "myriad") +
	theme(axis.title = element_blank(),
			axis.ticks = element_blank(),
			axis.text = element_blank(),
			panel.grid.major = element_blank(),
			legend.position = c(0.32, 0.67),
			legend.direction = "horizontal",
			legend.justification = c(1, 0)) +
	geom_text(data = corDT[x == paste(y, "P2/P3", sep = "."), ],
			aes(x = x, y = y, label = y),
			hjust = 1.0, angle = -45, fontface = "bold", size = 5) +
	guides(fill = guide_colorbar(barwidth = 9, barheight = 1,
					title.position = "top", title.hjust = 0.5),
			color = guide_colorbar(barwidth = 9, barheight = 1,
					title.position = "top", title.hjust = 0.5))
ggsave(pdfFlNam, width = 12, height = 10, units = "in",
			device = "pdf", useDingbats = FALSE)
cat("\\includegraphics[width = 0.95\\textwidth]{", pdfFlNam, "}\n\n", sep = "")
@
\end{center}
Now use the top correlation-switching traits to re-run the mixture model.
<<>>=
trtNamesDBcs <- unique(unlist(corPvalsP1[p <= 0.01, .(x, y)]))
Ysc          <- dbPheno[, lapply(.SD, scale), .SDcols = trtNamesDBcs]
names(Ysc) <- trtNamesDBcs
if (file.exists("ordDBCORp3.Rdata")) {
	load(file = "ordDBCORp3.Rdata")
} else {
	ordDBcs <- replicate(nReps,
					MuGaMix::quickFitModel(Ysc, trtNamesDBcs, Ngrp, alpha0, nVBreps),
					simplify = FALSE)
	save(ordDBcs, file = "ordDBCORp3.Rdata")
}
pMat <- ordDBcs[[1]]$p
sum(which(pMat[, 1] > 0.9) %in% which(pMat3db[, 1] > 0.6))
sum(which(pMat[, 1] > 0.9) %in% which(pMat3db[, 3] > 0.6))
sum(which(pMat[, 2] > 0.9) %in% which(pMat3db[, 1] > 0.6))
sum(which(pMat[, 2] > 0.9) %in% which(pMat3db[, 3] > 0.6))
sum(which(pMat[, 3] > 0.9) %in% which(pMat3db[, 1] > 0.6))
sum(which(pMat[, 3] > 0.9) %in% which(pMat3db[, 3] > 0.6))
@
No straight-forward correspondence to IRRI groups, so running \textit{de novo}.
<<>>=
indList <- lapply(2:nReps, function(i){1:Ngrp})
# P1
simList <- lapply(1:(nReps - 1), bestColLst,
		  ordDBcs[-1], indList, pMat[, 1], 0.9)
bestInd <- unlist(lapply(simList, which.max))
trash   <- sapply(1:(nReps - 1), addCol, 1,
		  	Ngrp, ordDBcs)
# P4
simList <- lapply(1:(nReps - 1), bestColLst,
		  ordDBcs[-1], indList, pMat[, 3], 0.9)
bestInd <- unlist(lapply(simList, which.max))
trash   <- sapply(1:(nReps - 1), addCol, 3,
		  	Ngrp, ordDBcs)
# P2
bestInd <- rep(1, nReps - 1)
trash   <- sapply(1:(nReps - 1), addCol, 2,
		   	Ngrp, ordDBcs)
pMat    <- t(apply(pMat, 1, normalizeP))
pMat    <- pMat[dbPheno$NSFTV_ID %in% dbPCP$NSFTV_ID, ]
dbPCP   <- dbPCP[, db3cor := paste0("P", apply(pMat, 1, which.max))]
dbPCP   <- dbPCP[, db3cor := ifelse(db3cor == "P3", "P4", db3cor)]
pGrpSan <- as.data.table(make_long(dbPCP, GRIN_spp, db3cor, db3, newGrp23))
sankeyLevelsO <- c("O. nivara", "Oryza spp.", "O. rufipogon",
			c("P4", "P2/P3", "P2", "P1"))
pGrpSan <- pGrpSan[, node := factor(node, levels = sankeyLevelsO)]
pGrpSan <- pGrpSan[, next_node := factor(next_node, levels = sankeyLevelsO)]
@
Plot.
\begin{center}
<<results=tex>>=
pdfFlNam <- "sankeyPGrpDBcor.pdf"
showtext_auto()
ggplot(data = pGrpSan, aes(x = x, next_x = next_x, node = node, next_node = next_node,
							fill = node, label = node)) +
	geom_sankey(flow.alpha = 0.6, node.color = "grey30") +
	geom_sankey_label(size = 5, color = "grey20", fill = "grey90", alpha = 0.8,
			label = c(expression(italic("O. nivara")),
						expression(italic("Oryza spp.")),
						expression(italic("O. rufipogon")),
						"P4", "P2", "P1", "P4", "P2", "P1",
						"P4", "P2/P3", "P1")) +
	scale_fill_manual(values = pGrp8Colors) +
	scale_x_discrete(labels = c("species", 
								"Dale Bumpers\ncorrelation (6)",
								"Dale\nBumpers\nall traits",
								"IRRI\nall traits")) +
	theme_sankey(base_size = 20, base_family = "myriad") +
	theme(strip.background = element_rect(fill = "grey95", linetype = "blank"),
			legend.position = "none", axis.title = element_blank())
ggsave(pdfFlNam, width = 8, height = 6, units = "in",
			device = "pdf", useDingbats = FALSE)
cat("\\includegraphics[width=0.9\\textwidth]{", pdfFlNam, "}\n\n", sep = "")
@
\end{center}
\subsection{Cornell}
<<>>=
cuPCP   <- cuPCP[cuPheno, on = "NSFTV_ID", nomatch = 0]
d       <- length(trtNamesCU)
Ngrp    <- 3
corList <- list(P1 = NULL, "P2/P3" = NULL, P4 = NULL)
grpCor  <- cor(matrix(unlist(cuPCP[newGrp23 == "P1", ..trtNamesCU]),
						ncol = d))
colnames(grpCor) <- trtNamesCU
rownames(grpCor) <- trtNamesCU
trtNamesCU       <- trtNamesCU[hclust(as.dist(1.0 - grpCor), method = "centroid")$order]
grpCor           <- grpCor[trtNamesCU, trtNamesCU]
corList$P1       <- grpCor
grpCor[row(grpCor) >= col(grpCor)] <- NA
corDT <- data.table(correlation = array(grpCor),
					x     = paste(rep(trtNamesCU, each = d), "P1", sep = "."),
					y     = rep(trtNamesCU, times = d),
					group = rep("P1", times = d^2))
corDT <- corDT[!is.na(correlation), ]
for (grp in c("P2/P3", "P4")){
	grpCor <- cor(matrix(unlist(cuPCP[newGrp23 == grp, ..trtNamesCU]),
						ncol = d))
	colnames(grpCor) <- trtNamesCU
	rownames(grpCor) <- trtNamesCU
	corList[[grp]]   <- grpCor
	if (grp == "P2/P3"){
		grpCor[row(grpCor) > col(grpCor)] <- NA
		diag(grpCor) <- 0.0
	} else {
		grpCor[row(grpCor) >= col(grpCor)] <- NA
	}
	corDT <- rbind(corDT, data.table(correlation = array(grpCor),
						x     = paste(rep(trtNamesCU, each = d), grp, sep = "."),
						y     = rep(trtNamesCU, times = d),
						group = rep(grp, times = d^2)))
	corDT <- corDT[!is.na(correlation), ]
	corDT[paste(y, "P1", sep = ".") == x, group := NA]
}
corDT <- corDT[, x := factor(x, levels = paste(rep(trtNamesCU, each = Ngrp),
								rep(c("P1", "P2/P3", "P4"), times = d), sep = "."))]
corDT <- corDT[, y := factor(y, levels = trtNamesCU)]
oneSample <- function(){
	tmpDT <- cuPCP[, .(corPer = lowTrCor(.SD)),
				by = sample(newGrp23), .SDcols = trtNamesCU]
	tmpDT <- tmpDT[, traitPair := ..traitPair]
	tmpDT <- tmpDT[, .(corSpanPer = diff(range(corPer))), by = traitPair]
	return(tmpDT[, corSpanPer])
}
if (file.exists("corPvalCU.tsv")) {
	pValDT <- fread("corPvalCU.tsv")
} else {
	traitPair  <- corDT[sub("\\.P.+", "", x) != y, ]
	traitPair  <- traitPair[, traitPair := paste(sub("\\.P.+", "", x), y, sep = ".")]
	traitPair  <- traitPair[, traitPair]
	ltCorDT    <- cuPCP[, .(corTrue = lowTrCor(.SD)),
					by = newGrp23, .SDcols = trtNamesCU]
	ltCorDT    <- ltCorDT[, traitPair := ..traitPair]
	ltCorDT    <- ltCorDT[, .(corSpan = diff(range(corTrue))), by = traitPair]
	spanPerMat <- replicate(9999, oneSample())
	spanPerMat <- cbind(ltCorDT[, corSpan], spanPerMat)
	traitPmat  <- matrix(unlist(strsplit(ltCorDT[, traitPair], "\\.")),
						ncol = 2, byrow = TRUE)
	pValDT     <- data.table(x = factor(traitPmat[, 1], levels = trtNamesCU),
						y = factor(traitPmat[, 2], levels = trtNamesCU),
						p = apply(spanPerMat, 1, getPval))
	pValDT <- pValDT[, trtPair := paste(x, y, sep = ".")]
	corDT  <- corDT[, trtPair := paste(sub("\\.P.+", "", x), y, sep = ".")]
	pValDT <- pValDT[corDT, on = "trtPair"]
	pValDT <- pValDT[is.na(p), p := 1.0]
	fwrite(pValDT, file = "corPvalCU.tsv", quote = FALSE, sep = "\t")
}
pValDT <- pValDT[, i.x := factor(i.x, levels = paste(rep(trtNamesCU, each = Ngrp),
								rep(c("P1", "P2/P3", "P4"), times = d), sep = "."))]
pValDT <- pValDT[, i.y := factor(i.y, levels = trtNamesCU)]
corPvalsP1 <- setorder(pValDT, p)
corPvalsP1[p <= 0.01, .(x, y, p, correlation, group)]
fwrite(corPvalsP1[p <= 0.01, .(x, y, p, correlation, group)],
		file = "corSwitchCU.tsv", sep = "\t", quote = FALSE)
@
Plot.
\begin{center}
<<results=tex>>=
pdfFlNam <- "traitCorCUp4.pdf"
showtext_auto()
ggplot(data = corDT, aes(x = x, y = y, fill = correlation)) +
	geom_tile() +
	scale_fill_gradient2(low = "royalblue4", high = "mediumvioletred",
				mid = "white", midpoint = 0, limit = c(-1, 1)) +
	geom_point(data = pValDT[grep("P2/P3", i.x), ],
				aes(x = as.integer(i.x) - 2.0, y = i.y, color = p), size = 2) +
	scale_color_gradient2(low = "#27015d", high = "#fbf9fd",
						mid = "#6801f9", midpoint = 0.05, limit = c(0, 1)) +
	scale_x_discrete(expand = c(0.13, 0.0)) +
	scale_y_discrete(expand = c(0.12, 0.0)) +
	geom_segment(data = corDT[grep("P4", x), ],
				aes(x = as.integer(x) - 4.5, y = 0.5,
					xend = as.integer(x) - 4.5, yend = as.integer(y) + 0.5),
				color = "grey30", size = 0.75) +
	geom_segment(data = corDT[grep("P1", x), ],
				aes(x = as.integer(x) - 2.5, y = as.integer(y) + 0.5,
					xend = max(as.integer(x)) + 0.5, yend = as.integer(y) + 0.5),
				color = "grey30", size = 0.75) +
	geom_segment(x = 1.5, y = 0.5, xend = d*Ngrp - 1.5, yend = 0.5,
				color = "grey30", size = 0.75) +
	geom_segment(x = d*Ngrp - 1.5, y = 0.5, xend = d*Ngrp - 1.5,
					yend = d - 0.5, color = "grey30", size = 0.75) +
	theme_minimal(base_size = 18, base_family = "myriad") +
	theme(axis.title = element_blank(),
			axis.ticks = element_blank(),
			axis.text = element_blank(),
			panel.grid.major = element_blank(),
			legend.position = c(0.32, 0.67),
			legend.direction = "horizontal",
			legend.justification = c(1, 0)) +
	geom_text(data = corDT[x == paste(y, "P2/P3", sep = "."), ],
			aes(x = x, y = y, label = y),
			hjust = 1.0, angle = -45, fontface = "bold", size = 5) +
	guides(fill = guide_colorbar(barwidth = 9, barheight = 1,
					title.position = "top", title.hjust = 0.5),
			color = guide_colorbar(barwidth = 9, barheight = 1,
					title.position = "top", title.hjust = 0.5))
ggsave(pdfFlNam, width = 12, height = 10, units = "in",
			device = "pdf", useDingbats = FALSE)
cat("\\includegraphics[width = 0.95\\textwidth]{", pdfFlNam, "}\n\n", sep = "")
@
\end{center}
Again, use the top correlation-switching traits to re-run the mixture model.
<<>>=
trtNamesCUcs <- unique(unlist(corPvalsP1[p <= 0.01, .(x, y)]))
Ysc          <- cuPheno[, lapply(.SD, scale), .SDcols = trtNamesCUcs]
names(Ysc)   <- trtNamesCUcs
if (file.exists("ordCUCORp3.Rdata")) {
	load(file = "ordCUCORp3.Rdata")
} else {
	ordCUcs <- replicate(nReps,
					MuGaMix::quickFitModel(Ysc, trtNamesCUcs, Ngrp, alpha0, nVBreps),
					simplify = FALSE)
	save(ordCUcs, file = "ordCUCORp3.Rdata")
}
pMat <- ordCUcs[[1]]$p
sum(which(pMat[, 1] > 0.9) %in% which(pMat3cu[, 1] > 0.6))
sum(which(pMat[, 1] > 0.9) %in% which(pMat3cu[, 3] > 0.6))
sum(which(pMat[, 2] > 0.9) %in% which(pMat3cu[, 1] > 0.6))
sum(which(pMat[, 2] > 0.9) %in% which(pMat3cu[, 3] > 0.6))
sum(which(pMat[, 3] > 0.9) %in% which(pMat3cu[, 1] > 0.6))
sum(which(pMat[, 3] > 0.9) %in% which(pMat3cu[, 3] > 0.6))
@
No straight-forward correspondence to IRRI groups again, so running \textit{de novo}.
<<>>=
indList <- lapply(2:nReps, function(i){1:Ngrp})
# P1
simList <- lapply(1:(nReps - 1), bestColLst,
		  ordCUcs[-1], indList, pMat[, 1], 0.9)
bestInd <- unlist(lapply(simList, which.max))
trash   <- sapply(1:(nReps - 1), addCol, 1,
		  	Ngrp, ordCUcs)
# P4
simList <- lapply(1:(nReps - 1), bestColLst,
		  ordCUcs[-1], indList, pMat[, 3], 0.9)
bestInd <- unlist(lapply(simList, which.max))
trash   <- sapply(1:(nReps - 1), addCol, 3,
		  	Ngrp, ordCUcs)
# P2
bestInd <- rep(1, nReps - 1)
trash   <- sapply(1:(nReps - 1), addCol, 2,
		   	Ngrp, ordCUcs)
pMat    <- t(apply(pMat, 1, normalizeP))
pMat    <- pMat[cuPheno$NSFTV_ID %in% cuPCP$NSFTV_ID, ]
cuPCP   <- cuPCP[, cu3cor := paste0("P", apply(pMat, 1, which.max))]
cuPCP   <- cuPCP[, cu3cor := ifelse(cu3cor == "P3", "P4", cu3cor)]
pGrpSan <- as.data.table(make_long(cuPCP, GRIN_spp, cu3cor, cu3, newGrp23))
sankeyLevelsO <- c("O. nivara", "Oryza spp.", "O. rufipogon",
			c("P4", "P2/P3", "P2", "P1"))
pGrpSan <- pGrpSan[, node := factor(node, levels = sankeyLevelsO)]
pGrpSan <- pGrpSan[, next_node := factor(next_node, levels = sankeyLevelsO)]
@
Plot.
\begin{center}
<<results=tex>>=
pdfFlNam <- "sankeyPGrpCUcor.pdf"
showtext_auto()
ggplot(data = pGrpSan, aes(x = x, next_x = next_x, node = node, next_node = next_node,
							fill = node, label = node)) +
	geom_sankey(flow.alpha = 0.6, node.color = "grey30") +
	geom_sankey_label(size = 5, color = "grey20", fill = "grey90", alpha = 0.8,
			label = c(expression(italic("O. nivara")),
						expression(italic("Oryza spp.")),
						expression(italic("O. rufipogon")),
						"P4", "P2", "P1", "P4", "P2", "P1",
						"P4", "P2/P3", "P1")) +
	scale_fill_manual(values = pGrp8Colors) +
	scale_x_discrete(labels = c("species", 
								"Cornell\ncorrelation (7)",
								"Cornell\nall traits",
								"IRRI\nall traits")) +
	theme_sankey(base_size = 20, base_family = "myriad") +
	theme(strip.background = element_rect(fill = "grey95", linetype = "blank"),
			legend.position = "none", axis.title = element_blank())
ggsave(pdfFlNam, width = 8, height = 6, units = "in",
			device = "pdf", useDingbats = FALSE)
cat("\\includegraphics[width=0.9\\textwidth]{", pdfFlNam, "}\n\n", sep = "")
@
\end{center}
\end{document}
