# Supplementary material for: Phenotypic Variation and the Impact of Admixture in the Oryza rufipogon Species Complex (ORSC)
Source: Front Plant Sci. 2022 Jun 13;13:787703. doi: 10.3389/fpls.2022.787703 (PMC9235872; doi:10.3389/fpls.2022.787703)
Supplement: Supplementary file 8 [file Data_Sheet_1.ZIP › nameChanges.tsv]

NSFTV_ID	IRGC_ID	Species	Country	Latitude	Longitude	Kim2016_population	Huang2012_population	IRRI_phenotype	CU_phenotype	DB_phenotype	newGrp23	grp4p	GRIN_spp	O_sativa
NID463	IRGC104599	O. rufipogon	Sri Lanka	7°40'''N	80°10'''E	W2	NA	IRRI	CU	DB	P4	0.95	O. nivara	0
NID482	IRGC105349	O. rufipogon	India	10°30'''N	76°6'''E	W2	NA	IRRI	CU	DB	P4	0.85	O. nivara	NA
NID491	IRGC105568	O. rufipogon	Philippines	7°52'48''N	125°0'21''E	W2	Or-III	IRRI	NA	NA	P4	0.85	O. nivara	0.05
NID492	IRGC105569	O. rufipogon	Cambodia	12°46'17''N	102°38'44''E	W2	Or-I	IRRI	CU	DB	P4	0.85	O. nivara	0.04
NID556	IRGC105494	O. rufipogon	Myanmar	18°49'0''N	95°13'0''E	W4	Or-I	IRRI	NA	DB	P4	0.95	O. nivara	0.1
NID558	IRGC105616	O. rufipogon	China	23°44'56''N	108°18'6''E	W4	NA	IRRI	NA	DB	P4	1	O. nivara	0.13
NID666	IRGC100211	O. rufipogon	India	10°28'19''N	76°25'28''E	W2	NA	IRRI	CU	DB	P4	0.95	O. nivara	NA
NID715	IRGC104497	O. rufipogon	Thailand	13°2'22''N	101°29'31''E	Admix of W4/ W1	NA	IRRI	CU	DB	P4	0.799	O. nivara	0.42
NID735	IRGC105493	O. rufipogon	Myanmar	20°3'6''N	95°8'19''E	W4	Or-I	IRRI	NA	NA	P4	0.95	O. nivara	0.02
