# Supplementary material for: Phenotypic Variation and the Impact of Admixture in the Oryza rufipogon Species Complex (ORSC)
Source: Front Plant Sci. 2022 Jun 13;13:787703. doi: 10.3389/fpls.2022.787703 (PMC9235872; doi:10.3389/fpls.2022.787703)
Supplement: Supplementary file 8 [file Data_Sheet_1.ZIP › ordIRRIP3.tsv]

0.550057047923696	0.399942952076304	0.05
0.350285649919851	0.449722404526232	0.199991945553917
0.949999999994451	5.54922229511887e-12	0.05
0.600003218418099	0.299996782155315	0.0999999994265857
0.550000000000002	0.399999999999998	0.05
0.949999992595407	7.40459329534412e-09	0.05
0.55	0.1	0.35
0.899999173619354	9.47138445287646e-07	0.099999879242201
0.90050771554048	0.04949228445952	0.05
0.850261556421254	0.0497384435787673	0.0999999999999791
0.550000001108882	0.399999998891118	0.05
0.150000000000001	0.649999999999999	0.2
0.550005875527292	0.399994124472708	0.05
0.150000000027443	0.449999999972557	0.4
0.600003325086919	0.0999966749133774	0.299999999999703
0.6	0.0500000000000006	0.35
0.949999901872856	9.81271443518429e-08	0.05
0.949999999999996	3.64705721331664e-15	0.05
0.70001627446133	0.0999837255393516	0.199999999999318
0.95	2.94221415872447e-19	0.05
0.949999994739747	5.26025292478834e-09	0.05
0.750001755370819	0.199998244629182	0.05
0.949999999340127	6.59872547038764e-10	0.05
0.80019319374992	0.0998068062508037	0.0999999999992766
0.94999999996571	3.4289573720128e-11	0.05
0.652685982097582	0.297314017902418	0.05
0.849143085420997	0.100856914579003	0.05
0.95	1.89558637471509e-18	0.05
0.899999999872432	1.28385465436619e-10	0.0999999999991824
0.900264641005014	0.0497353589949864	0.05
0.750000258818717	0.149999747983657	0.0999999931976262
0.900614527364476	0.0493854726355243	0.05
0.949999999989873	1.01272032473643e-11	0.05
0.899998923419137	0.0500010765808629	0.05
0.949999999999735	2.654251067337e-13	0.05
0.949999999679727	3.20272550789338e-10	0.05
0.550418198957244	0.0995818010427562	0.35
0.55	0.4	0.05
0.550000000000459	0.399999999999541	0.05
0.55	0.4	0.05
0.55	0.4	0.05
0.550000000211492	0.399999999788508	0.05
0.949765338302033	0.000234661697966674	0.05
0.500004386142946	0.449995613857054	0.05
0.55000042139108	0.39999957860892	0.05
0.55000000006416	0.39999999993584	0.05
0.550000000000008	0.399999999999992	0.05
0.550015505770404	0.399984494229596	0.05
0.650000000000104	0.249999999999896	0.1
0.949999999997495	2.50490411220399e-12	0.05
0.250045532710528	0.599954467468787	0.149999999820685
0.649998399622156	0.200001600377845	0.15
0.800060734073625	0.0999481473981812	0.0999911185281939
0.949999993628777	6.3712226407178e-09	0.05
0.949999999158466	8.41533769058895e-10	0.05
0.850060454062705	0.0999395459372955	0.05
0.799999997625498	0.050000002374692	0.14999999999981
0.600000000899692	0.349999999100308	0.05
0.949999999999226	7.73718932318292e-13	0.05
0.899999997997225	0.0500000020027753	0.05
0.899999768858826	2.31172144162706e-07	0.0999999999690293
0.849993591822828	0.0500064142239302	0.0999999939532418
0.849999976378713	0.0500000236558762	0.0999999999654114
0.599964488105828	0.250035511895748	0.149999999998423
0.949962604968034	3.73950319655556e-05	0.05
0.0500008799767917	0.749999120023316	0.199999999999892
0.500270715503528	0.399729284496568	0.0999999999999043
0.550000550560492	0.399999449439508	0.05
0.900000000040441	1.51382557859997e-13	0.0999999999594074
0.899246283098399	0.0507537169016008	0.05
0.899996849911764	3.15129279117164e-06	0.0999999987954453
0.750038821689979	0.199961178310021	0.05
0.94999999931673	6.83269994440417e-10	0.05
0.15042211101565	0.649577891202017	0.199999997782333
0.500495823002697	0.449504176997303	0.0500000000000003
0.799337061841942	0.100663104985603	0.0999998331724554
0.899999995170268	0.0500000048297326	0.05
0.94999998971098	1.02890202002093e-08	0.05
0.849999999999914	0.0500000000000866	0.0999999999999994
0.600000124662231	0.34999987533777	0.05
0.0999999010381281	0.750000098962154	0.149999999999718
0.949999999940808	5.91918367584144e-11	0.05
0.550000052443707	0.399999947556293	0.05
0.55000099170229	0.39999900829771	0.05
0.500008631324483	0.4	0.0999913686755169
0.600126680684346	0.349873319315654	0.05
0.700000038707453	0.249999961292547	0.05
0.90015274322537	0.0498472567746302	0.05
0.900019509573085	0.0499804904269146	0.05
0.850000301390817	0.0999996986091836	0.05
0.199449313633218	0.450550686366852	0.34999999999993
0.700000959566937	0.249999040433063	0.05
0.649948059065349	0.300051940934651	0.05
0.949895633099036	0.000104366900964319	0.05
0.949999999985725	1.42745698481591e-11	0.05
0.850313959852283	0.0996860401477172	0.05
0.300169284666877	0.499830722200138	0.199999993132984
0.900000000027973	9.19638854798837e-13	0.0999999999711071
0.200000000018796	0.399999999981215	0.399999999999988
0.949999999991731	8.26935191321099e-12	0.05
0.949999999998761	1.23868956612915e-12	0.05
0.850000940500134	0.0499990595000196	0.0999999999998465
0.599999986131531	0.0500000138684687	0.35
0.949999995743168	4.25683192003918e-09	0.05
0.949999999999934	6.57212766491131e-14	0.05
0.699999999999328	0.0500000000007734	0.249999999999899
0.1	0.5	0.4
0.849292535213174	0.100707464786826	0.05
0.899999991541731	0.0500000084582695	0.05
0.902536150307767	0.0474638496922332	0.05
0.948496373227391	0.00150362677260926	0.0500000000000002
0.850060257636526	0.0499397498058109	0.0999999925576632
0.95	3.3845672079359e-19	0.05
0.900001297135195	0.0499987028648051	0.05
0.900001750369946	0.0499982496300543	0.05
0.900000138752029	0.0499998612479715	0.05
0.849999988558011	1.14495480330103e-08	0.149999999992441
0.899994130731317	0.0500058692686831	0.05
0.949999999759507	2.40493156436721e-10	0.05
0.949999981724475	1.82755246023231e-08	0.05
0.899999346830135	0.0500006531698652	0.05
0.650000000000727	0.0999999999992739	0.249999999999999
0.949999999999306	6.9407224148464e-13	0.05
0.949999999999955	4.52424138425212e-14	0.05
0.949999999906487	9.35127626949326e-11	0.05
0.901337510641416	0.0486624893585845	0.05
0.400000000007082	0.249999999992918	0.35
0.900001905037763	0.0499980949622368	0.05
0.949999768867908	2.31132092262778e-07	0.05
0.899999997942096	0.0500000020579038	0.05
0.900003280117725	0.0499967198822749	0.05
0.949999999998593	1.40667993563528e-12	0.05
0.899999916113205	0.0500000838867948	0.05
0.850004217529124	0.0999957824708765	0.05
0.800011156480703	0.149988843519297	0.05
0.150000000210944	0.549999999789067	0.299999999999989
0.550000009752068	0.399999990247932	0.05
0.550000004695013	0.399999995304987	0.05
0.650000858771769	0.299999141228231	0.05
0.45000028801834	0.399999770265032	0.149999941716627
0.949998473842625	1.52615737487363e-06	0.05
0.800564321725037	0.149435678274963	0.05
0.800000290675662	0.0999997093373462	0.099999999986992
0.199999999999997	0.400000000000003	0.4
0.1	0.5	0.4
0.550000000040603	0.399999999959397	0.05
0.747983265922536	0.152016986902122	0.099999747175342
0.352409359049004	0.497593979624138	0.149996661326858
0.1	0.5	0.4
0.1	0.5	0.4
0.849999998973607	0.0500000010263934	0.1
0.300002191587348	0.549997808412652	0.15
0.15	0.4	0.45
0.250000000007135	0.549999999992866	0.2
0.1	0.55	0.35
0.550000000068504	0.399999999931496	0.05
0.550000000018874	0.399999999981126	0.05
0.949999999991162	8.8381597070024e-12	0.05
0.800000003582303	0.0999999964179438	0.099999999999753
0.400221029983457	0.449778973205313	0.149999996811231
0.1	0.5	0.4
0.550000123936196	0.399999876063804	0.05
0.650001179051301	0.2999988209487	0.05
0.550000031534422	0.399999968465578	0.05
0.500004638350596	0.399995361823654	0.0999999998257501
0.550001784876808	0.399998215123192	0.05
0.599999999999984	0.0500000000000161	0.35
0.650034336491888	0.299965663508112	0.05
0.858511174495209	0.0914888255047915	0.05
0.700000000000894	0.0999999999991066	0.2
0.600000004667971	0.249999995332344	0.149999999999685
0.899981481752759	0.0500185182472413	0.05
0.150000000000814	0.500000000024233	0.349999999974953
0.949909535784488	9.04642155116413e-05	0.05
0.900362408896291	0.0496375911037095	0.05
0.649953843276536	0.25004615672412	0.0999999999993443
0.15000912579999	0.549991447245855	0.299999426954155
0.250000003159009	0.499999996841581	0.24999999999941
0.200000381885119	0.599999618404534	0.199999999710347
0.700000001929301	0.249999998070699	0.05
0.200000000003127	0.649999999996877	0.149999999999996
0.550000000086106	0.399999999913894	0.05
0.250000010849586	0.499999989219387	0.249999999931027
0.550001957195726	0.399998042804274	0.05
0.75012121016598	0.19987878983402	0.05
0.550000000000538	0.399999999999462	0.05
0.550000037077279	0.399999962922721	0.05
0.550001438641969	0.399998561358032	0.05
0.55	0.4	0.05
0.55	0.4	0.05
0.550000000902806	0.399999999097195	0.05
0.550000845966486	0.399999154033514	0.05
0.949999999548232	4.51768484153202e-10	0.05
0.550000045640661	0.399999954359339	0.05
0.50000016938428	0.449999830615721	0.05
0.100000000009644	0.499999999990357	0.399999999999999
0.551629980776523	0.398370019223477	0.05
0.949997558956424	2.44104357562526e-06	0.05
0.650018313643722	0.299981686356278	0.05
0.650905498289658	0.299094501710342	0.05
0.70000133753803	0.0499999999999721	0.249998662461998
0.400231905534567	0.499768118531297	0.099999975934136
0.55000000056672	0.39999999943328	0.05
0.550052460266241	0.399947539733759	0.05
0.650000009732181	0.299999990267819	0.05
0.550000000000015	0.399999999999985	0.05
0.550000000003764	0.399999999996236	0.05
0.55	0.4	0.05
0.948499922540259	0.00150007745974151	0.05
0.400000027277379	0.399999972733467	0.199999999989155
0.849999991124414	0.100000008875586	0.05
0.600010028586403	0.349989971413597	0.05
0.600010880877228	0.349989119122772	0.05
0.550585128865513	0.399414871134487	0.05
0.850000000162238	0.0999999998377622	0.05
0.350000200672105	0.449999799344475	0.19999999998342
0.850000000755935	0.0999999992440652	0.05
0.949999997830665	2.16933531255695e-09	0.05
0.550128882369833	0.399871117630167	0.05
0.949999999728839	2.71160557512812e-10	0.05
0.550000040198947	0.399999959801053	0.05
0.550000696479339	0.399999303520661	0.05
