# Supplementary material for: Phenotypic Variation and the Impact of Admixture in the Oryza rufipogon Species Complex (ORSC)
Source: Front Plant Sci. 2022 Jun 13;13:787703. doi: 10.3389/fpls.2022.787703 (PMC9235872; doi:10.3389/fpls.2022.787703)
Supplement: Supplementary file 8 [file Data_Sheet_1.ZIP › ordIRRIP4.tsv]

1.13271537442064e-05	0.0500031119096585	0.949985560936597
0.0500017036196533	0.949990399776499	7.89660384826955e-06
0.999999999999971	4.96965973286206e-18	2.89267398012344e-14
0.200006377712045	0.649999982220687	0.149993640067267
2.05051344137024e-17	1.00331979434777e-11	0.999999999989967
0.95000072138628	0.0499992502642781	2.8349441926267e-08
0.55	0.45	5.9362028411609e-34
0.900000146672769	0.0999998533259741	1.25686538201814e-12
0.999999998115587	1.8844129361702e-09	4.16133476511907e-22
1	5.45136785717648e-20	2.90022979188015e-27
1.79627652326166e-09	7.98968312399051e-08	0.999999918306892
1.5323035718101e-14	0.95	0.0499999999999847
2.85124910667362e-06	0.0500000000214429	0.94999714872945
0.1	0.9	9.28593925841878e-43
0.7	0.3	8.66251082581601e-22
0.55	0.45	8.05678267318911e-37
0.999998200523278	6.53448075778302e-12	1.79947018772047e-06
1	4.39017050498604e-19	1.24661612806318e-17
0.950000000000001	0.0499999999999986	1.89580128311205e-21
1	7.49305865048416e-23	2.79530022291717e-28
0.999999999980525	1.94635958181294e-11	1.09204730101133e-14
0.0500117931972734	0.0999999955776931	0.849988211225034
0.950000009784128	0.0499999748755728	1.53402988698805e-08
0.699999999976616	0.299999999999984	2.33999524998936e-11
0.999999999826816	4.07876526092312e-13	1.72776648807955e-10
0.0509305355426874	1.3132702508756e-08	0.94906945132461
0.448424233198581	0.149963003551561	0.401612763249858
1	9.07511804901857e-19	4.61036404462274e-18
0.950000000099068	0.0499999999008232	1.08420372258777e-13
1	4.47495336184392e-16	1.60848564563623e-23
0.94999999999856	0.0500000000000329	1.40736846004331e-12
0.999999998307491	1.69250901288356e-09	9.23067040101544e-17
0.999999997556428	5.01137815619411e-16	2.44357145530931e-09
0.550725745098377	0.34999951917195	0.0992747357296738
0.999999999998121	5.62340125945163e-17	1.87911114320521e-12
0.999999999950842	4.91580318063858e-11	1.72094599658047e-17
0.7	0.3	1.53077209416071e-32
2.48291471964243e-22	0.0500000000000069	0.949999999999993
1.10574699325509e-16	0.0500000000255211	0.949999999974479
3.17626687164399e-26	0.05	0.95
9.67629244066992e-22	0.0500000000000013	0.949999999999999
2.10568489000709e-11	0.0500000000159246	0.949999999963019
0.898933896841805	0.0502426649405271	0.050823438217668
7.59241538830636e-08	0.25	0.749999924075846
2.23447669273429e-07	4.31049946874088e-12	0.99999977654802
2.21986054386751e-11	1.2457752593521e-09	0.999999998732026
5.7211772879948e-19	0.0500000000000006	0.949999999999999
2.39714868809913e-06	0.0500772130680963	0.949920389783216
0.400000000000001	0.599999999999999	1.65572826040196e-16
0.900000000000006	0.0999999999999927	1.59661709527496e-15
0.100000000141988	0.899999999851295	6.71673580264324e-12
0.600000000000001	0.399999999999999	1.04915849396989e-18
0.700150125611543	0.29984660827355	3.26611490624894e-06
0.99999999999348	2.63753543365909e-12	3.88218746305426e-12
0.999999995289716	4.1127092434059e-09	5.97574845240938e-10
0.500008307505731	0.499991686889832	5.60443667832409e-09
0.600000000005363	0.399999999994481	1.56123144370434e-13
6.43566462583769e-11	0.0500000000001172	0.949999999935526
0.950000000833937	0.0499999991660611	1.85384346886184e-15
0.900000000067758	0.0999999999322419	3.70870705565784e-19
0.84999992552521	0.150000074472362	2.42798359274165e-12
0.749999644962613	0.24999945999886	8.95038526694944e-07
0.451849167660502	0.349881277557161	0.198269554782338
0.100000001655065	0.699999999999998	0.199999998344938
0.949869188538362	0.0501305778255737	2.33636064441768e-07
3.24788837976014e-11	0.8	0.199999999967522
6.12709507294408e-06	5.6229526888252e-10	0.999993872342632
1.34199932797951e-07	0.100000000022238	0.899999865777829
1	6.82923686367285e-19	2.55992805612533e-19
0.648109296134981	0.299973432107339	0.0519172717576798
0.999999999999579	4.18623551108142e-13	2.04233401236532e-15
0.250004015346276	0.749995984653711	1.27804846675262e-14
0.999999999999997	9.0110379212351e-19	2.90255845422076e-15
6.72909367800813e-08	0.599999164135038	0.400000768574026
8.84700795229591e-05	0.150004730619252	0.849906799301225
0.749907367317733	0.249999864790552	9.27678917156166e-05
0.949999998027078	0.0500000019728228	9.9032476902892e-14
0.949999999860658	0.0500000001393416	2.05565275621326e-16
0.850000000068072	0.149999999931928	3.50693264483914e-17
9.30460231545001e-09	0.0500000000000001	0.949999990695398
3.00158143168892e-09	0.800000000000035	0.199999996998384
0.999999999956032	4.38725843688533e-11	9.52766005204871e-14
5.91766436687654e-10	0.15000000000001	0.849999999408224
1.71146502430995e-07	0.150000000000002	0.849999828853496
6.41922746306897e-18	0.0500000032311631	0.949999996768837
9.38237671483519e-05	1.32265423659977e-14	0.999906176232838
2.68551308313525e-08	0.2	0.799999973144869
0.999999999994149	5.83854707438373e-12	1.20604635662502e-14
0.350528425778912	0.0999999913219316	0.549471582899157
0.249999984087821	0.699999997561721	0.0500000183504577
0.100000000000011	0.89999999999999	2.60737114091773e-22
0.100000366083884	0.24999999240828	0.649999641507836
1.07386074849028e-08	0.1	0.899999989261393
0.949999165579757	0.0500006594654693	1.7495477335575e-07
1	1.26998969206969e-22	2.89786860868853e-19
0.949999974475288	0.0500000114571271	1.40675846849238e-08
0.100000997895459	0.89999900210454	5.8242877530295e-16
1	2.18439547821791e-21	8.78102230017753e-18
0.1	0.9	1.83631928428424e-23
0.999999999999927	1.22574358139849e-17	7.30065815051188e-14
0.900000000000965	0.0999999999989962	3.92329340381786e-14
1	4.18464836299641e-29	7.71438758717567e-22
0.649999999999991	0.35	8.90196310536441e-15
0.99999999982927	1.70720809107955e-10	9.28436633203716e-15
0.999999999948139	6.26248665549477e-14	5.1798466362502e-11
0.550000000005802	0.449999999994198	2.68736542827793e-19
0.1	0.9	3.09823553853718e-26
0.149998488188682	0.199999999995293	0.650001511816026
0.399999990839162	0.5	0.100000009160838
0.906578091933632	5.53892856098735e-06	0.0934163691378065
0.999709239895106	0.000268992426929328	2.17676779651029e-05
1	5.42009051116695e-17	7.03981716791671e-19
1	1.40960231347479e-24	3.00701853240713e-26
0.949999999999849	0.0499999999950185	5.1328364885592e-12
0.999999989303794	1.06962057722345e-08	2.06173692148474e-23
0.999999997227772	2.77222844154518e-09	6.44452637081476e-21
0.650000001359302	0.349999998495985	1.44713001400006e-10
0.999992567170363	7.4319594144453e-06	8.70222218849582e-10
1	8.19487066777825e-17	6.20071573430519e-17
0.999999999963954	3.60456433882538e-11	1.15514461708799e-21
0.899988143855746	0.0999999919288901	1.18642153644342e-05
0.650000000000481	0.349999999999519	3.08113625972065e-19
0.950000000168432	0.0499999998313861	1.81939650318651e-13
0.999999999930311	1.26634562913247e-12	6.84224199437429e-11
0.999999999999999	1.41515309390624e-15	1.83590918332019e-19
0.999999855401964	1.42598070568857e-07	1.99996534158985e-09
0.55	0.45	6.92683572880515e-44
0.999999993357978	6.64202207751133e-09	9.56603328929047e-17
0.999999999999829	8.33009815257524e-17	1.70901581619156e-13
0.949999984395736	0.050000015604263	8.8134832318928e-16
1	2.45905733077429e-18	1.47356370525577e-19
0.999999999999957	4.28059322292081e-14	6.72656692843416e-18
0.749988877651309	0.249999998692548	1.11236561430877e-05
0.450001330527963	0.0999999999810774	0.44999866949096
0.200025884869595	0.250000000969457	0.549974114160948
0.1	0.9	4.08404278853814e-21
8.64364695199549e-11	0.0499999999998732	0.94999999991369
4.07375552195342e-11	6.76740991289118e-12	0.999999999952495
5.05454233574464e-06	0.0500001517280831	0.949994793729581
5.48933290379552e-09	0.100000000680417	0.89999999383025
0.999997476072644	2.52389635933641e-06	3.0996255061483e-11
0.20247845603703	0.199999999526541	0.597521544436428
0.450019899504904	0.549980100375208	1.19887929749372e-10
0.1	0.9	2.02532540965059e-37
0.1	0.9	2.69739851745575e-45
1.8492958511635e-14	0.0499999659699067	0.950000034030075
0.699646128684234	0.300353630314873	2.41000893810596e-07
0.20000034442423	0.749958647749344	0.0500410078264252
0.05	0.95	3.79013865438975e-34
0.1	0.9	1.68695175528544e-21
0.449999999999352	0.2	0.350000000000648
5.58894304574128e-08	0.9	0.0999999441105695
0.1	0.9	2.16246075124337e-31
0.0499999999998713	0.95	1.28714073488635e-13
9.34541196046531e-05	0.95	0.0499065458803954
4.24861653946201e-13	1.41176708313787e-11	0.999999999985457
4.73969897128823e-13	1.47979262926e-14	0.999999999999511
0.999999999994946	5.05405047000019e-12	1.20544274948507e-24
0.699999999947107	0.300000000000294	5.2598813602927e-11
0.1000015829205	0.899998416964384	1.15115699960863e-10
6.3396471268783e-11	0.95	0.0499999999366035
5.08184532214012e-09	2.81885860916789e-06	0.999997176059546
0.050001693308273	0.0500000000000006	0.899998306691727
3.86391384369392e-10	0.05	0.949999999613609
1.75648557344435e-10	0.100000006723825	0.899999993100526
7.34095668518225e-07	0.0999999999806706	0.899999265923661
0.5	0.5	1.27067904569984e-28
8.77216357934286e-05	0.10000027910811	0.899911999256096
0.703372737171078	0.199444700134155	0.097182562694767
0.0500000001144563	0.45	0.499999999885544
0.499999933430044	0.500000066569953	3.40768685251467e-15
0.899342474262944	0.100657525499182	2.37874545476848e-10
0.0499999999124342	0.95	8.75658179273292e-11
0.948882877770573	0.0500352892110164	0.00108183301841023
0.65705954098698	0.149999520136762	0.192940938876258
0.200005673012701	0.649960842197648	0.150033484789651
0.0499406530045701	0.949999990413444	5.93565819853381e-05
0.100000000043343	0.899999999956629	2.79293699328202e-14
0.0500000000217111	0.949999999978289	5.46588474072462e-20
0.300000461774054	0.599999999990649	0.0999995382352968
0.0500000000000001	0.95	1.24495955099107e-18
6.99678304529632e-13	2.0964142696883e-12	0.999999999997204
0.0999999904258953	0.899999999999879	9.57422559007156e-09
3.06883510329046e-07	0.0500000001308467	0.949999692985643
0.0507887523289087	0.150001033062492	0.7992102146086
3.88017704229427e-14	0.0499999999999913	0.94999999999997
4.68034790444227e-09	0.0500000000000074	0.949999995319645
7.87366567586283e-10	0.0500000000135776	0.949999999199056
6.96685343897916e-23	0.05	0.95
6.77182831617891e-24	0.05	0.95
6.76766918325015e-10	1.30018449796364e-05	0.999986997478253
9.38624083603462e-11	4.68148967583829e-07	0.99999953175717
1	3.79906106924457e-16	5.53883333468096e-16
6.36952829408406e-07	1.5521475469501e-05	0.999983841571701
1.20973753709551e-12	0.19999999999999	0.799999999998801
0.1	0.9	1.07101496878033e-18
3.65109809988472e-05	0.0999999999614039	0.899963489057597
0.999999993346825	6.65312846107306e-09	4.65380214005628e-14
0.00238000551684289	0.150000544927176	0.847619449555981
0.000174986373728617	0.150000000000268	0.849825013626003
0.949999999999999	0.0500000000000014	2.05161894880357e-20
1.49970870656475e-12	0.0500000004013956	0.949999999597105
2.30485781976712e-11	0.05	0.949999999976951
1.04551250900666e-08	1.20051039360232e-13	0.999999989544755
0.150000005348872	0.849999994650033	1.09470686482635e-12
1.39516884033431e-15	1.05512114314532e-12	0.999999999998943
1.16841893663246e-13	8.32942709089919e-14	0.9999999999998
3.66173341653169e-23	0.0500000000000001	0.95
0.999999449807151	1.10122996203371e-08	5.39180549087569e-07
0.449968418126677	0.550031581873172	1.50813904651296e-13
0.549999879187384	0.249999999960317	0.200000120852299
5.24467396688742e-09	0.150000000000818	0.849999994754508
5.38783816135802e-07	2.43447962304678e-09	0.999999458781704
1.31296820544508e-05	0.0500094109489395	0.949977459369006
0.899999999999774	0.100000000000226	1.99769430599944e-21
0.400000000062143	0.599999999937857	1.4148431594348e-19
0.949993225718802	0.0500067742811197	7.79390076305743e-14
0.99999997960851	2.03448546564399e-08	4.66356281607504e-11
8.0173505932755e-05	0.050000005330254	0.949919821163813
0.999999999999874	1.22987216553455e-13	2.55493136099181e-15
2.71966240461974e-14	1.70061326148542e-15	0.999999999999971
4.07220767391104e-07	0.0500000064342399	0.949999586344993
