# Supplementary material for: Phenotypic Variation and the Impact of Admixture in the Oryza rufipogon Species Complex (ORSC)
Source: Front Plant Sci. 2022 Jun 13;13:787703. doi: 10.3389/fpls.2022.787703 (PMC9235872; doi:10.3389/fpls.2022.787703)
Supplement: Supplementary file 8 [file Data_Sheet_1.ZIP › phenoGroupsIRRIall.tsv]

NSFTV_ID	grp3	grp4	grp6	grp8	genPop	probability	Species	genPopOr	sspFixed	genPopK8	probabilityK8	top10grp4	top10grp6	top10grp8	atgGrp4	atgGrp8	mhl9grp4	corGrp4	bothGrp4	bothGrp3
NID401	P3	P2	P2	P7	W4	0.5446	rufipogon	W4	rufipogon	W1	0.47	P3	P3	P6	P2	P3	P1	P3	P3	P1
NID402	P1	P3	P3	P3	W4	1	spontanea	W4	spontanea	W4	1	P3	P3	P6	P2	P7	P3	P3	P4	P3
NID403	P1	P2	P2	P2	W1	0.5682	rufipogon	W1	rufipogon	W1	0.6241	P1	P6	P1	P1	P1	P2	P1	P1	P1
NID404	P1	P1	P5	P7	W4	1	nivara	W4	nivara	W4	0.6828	P3	P3	P3	P2	P4	P3	P3	P3	P1
NID405	P3	P4	P4	P4	W4	1	spontanea	W4	nivara	W4	0.9989	P4	P3	P5	P2	P4	P4	P4	P4	P3
NID406	P3	P2	P2	P2	W1	0.6435	rufipogon	W1	rufipogon	W1	0.771	P2	P2	P2	P1	P1	P2	P1	P1	P1
NID407	P1	P1	P3	P7	W1	1	rufipogon	W1	rufipogon	W1	1	P3	P2	P3	P1	P6	P2	P3	P3	P1
NID408	P1	P1	P6	P8	W1	0.87	spontanea	W1orI	rufipogon	W1	0.8919	P1	P1	P7	P3	P3	P1	P1	P1	P1
NID411	P1	P1	P1	P1	W1	1	rufipogon	W1	rufipogon	W1	1	P1	P1	P1	P1	P5	P1	P1	P1	P1
NID412	P1	P1	P1	P1	W1	1	rufipogon	W1	rufipogon	W1	1	P1	P5	P1	P1	P1	P1	P1	P1	P1
NID413	P3	P4	P4	P4	W5	1	nivara	W5	nivara	W5	1	P4	P3	P4	P2	P4	P4	P4	P4	P3
NID414	P1	P3	P3	P3	W4	1	spontanea	W4	spontanea	W4	1	P3	P2	P3	P2	P7	P2	P3	P3	P1
NID415	P3	P4	P5	P5	W5	1	spontanea	W5	nivara	W5	1	P3	P3	P5	P2	P7	P4	P3	P4	P3
NID416	P1	P3	P3	P7	W1	0.9705	spontanea	W1orI	spontanea	W1	0.9157	P3	P3	P3	P2	P4	P2	P3	P3	P1
NID417	P2	P1	P1	P1	W1	1	rufipogon	W1	rufipogon	W1	1	P1	P6	P1	P1	P1	P1	P2	P2	P2
NID418	P2	P1	P6	P1	W1	1	rufipogon	W1	rufipogon	W1	1	P1	P6	P1	P1	P1	P4	P1	P2	P2
NID420	P1	P2	P1	P2	W1	0.9416	rufipogon	W1	rufipogon	W1	0.92	P1	P1	P1	P1	P2	P4	P1	P1	P1
NID421	P1	P1	P1	P1	W1	1	rufipogon	W1	rufipogon	W1	1	P1	P5	P1	P1	P1	P1	P1	P1	P1
NID422	P1	P1	P1	P1	W1	1	rufipogon	W1	rufipogon	W1	1	P1	P5	P1	P3	P5	P1	P1	P1	P1
NID424	P1	P1	P1	P1	W3	1	rufipogon	W3	rufipogon	W3	1	P1	P5	P1	P3	P5	P1	P1	P1	P1
NID425	P1	P1	P2	P1	W1	1	rufipogon	W1	rufipogon	W1	1	P1	P5	P1	P4	P3	P1	P1	P1	P1
NID426	P3	P2	P2	P7	W1	1	rufipogon	W1	rufipogon	W1	1	P1	P1	P5	P2	P5	P1	P3	P1	P3
NID427	P1	P1	P5	P7	W1	0.5566	rufipogon	W1	rufipogon	W1	0.5524	P3	P5	P1	P3	P3	P1	P1	P1	P1
NID428	P1	P1	P6	P3	W4	0.5996	rufipogon	W4	rufipogon	W4	0.4495	P1	P1	P5	P4	P3	P1	P2	P3	P1
NID429	P1	P2	P6	P2	W1	0.6728	rufipogon	W1	rufipogon	W1	0.6753	P1	P1	P1	P1	P1	P1	P2	P1	P1
NID430	P3	P2	P2	P2	W6	0.8087	rufipogon	W6	rufipogon	W6	0.8141	P2	P2	P2	P3	P3	P2	P1	P3	P1
NID431	P1	P1	P5	P8	W6	0.4538	rufipogon	W6	rufipogon	W6	0.4559	P1	P1	P1	P3	P4	P1	P1	P1	P1
NID432	P1	P2	P2	P2	W1	1	rufipogon	W1	rufipogon	W1	1	P2	P6	P1	P1	P1	P2	P1	P1	P1
NID433	P1	P1	P1	P8	W1	0.8383	rufipogon	W1orI	rufipogon	W1	0.8794	P1	P1	P1	P2	P6	P1	P1	P1	P1
NID434	P1	P1	P1	P1	W1	1	rufipogon	W1	rufipogon	W1	1	P1	P1	P7	P1	P1	P1	P1	P1	P1
NID435	P1	P1	P1	P1	W1	1	rufipogon	W1	rufipogon	W1	1	P1	P5	P1	P4	P5	P1	P2	P1	P2
NID436	P1	P1	P1	P1	W1	1	rufipogon	W1	rufipogon	W1	1	P1	P6	P1	P1	P1	P1	P1	P1	P1
NID437	P1	P2	P2	P2	W1	0.6478	rufipogon	W1	rufipogon	W1	0.6566	P2	P5	P2	P1	P1	P2	P2	P1	P1
NID438	P1	P1	P2	P7	W1	0.7149	rufipogon	W1	rufipogon	W1	0.7305	P1	P1	P1	P2	P1	P1	P1	P1	P1
NID439	P1	P1	P6	P1	W1	1	rufipogon	W1	rufipogon	W1	1	P1	P1	P1	P1	P1	P1	P1	P1	P1
NID440	P1	P1	P6	P1	W1	0.9857	rufipogon	W1orI	rufipogon	W1	0.9891	P1	P1	P7	P4	P3	P1	P2	P1	P1
NID441	P2	P1	P1	P1	W1	1	rufipogon	W1	rufipogon	W1	1	P1	P1	P1	P1	P3	P1	P1	P2	P2
NID442	P3	P4	P4	P4	W5	1	nivara	W5	nivara	W5	1	P4	P4	P4	P2	P4	P4	P4	P4	P3
NID443	P3	P4	P4	P4	W5	1	nivara	W5	nivara	W5	1	P4	P4	P4	P2	P4	P4	P4	P4	P3
NID444	P3	P4	P4	P4	W5	1	nivara	W5	nivara	W5	1	P4	P4	P4	P2	P4	P4	P4	P4	P3
NID445	P3	P4	P4	P4	W5	1	nivara	W5	nivara	W5	1	P4	P4	P4	P2	P4	P4	P4	P4	P3
NID446	P3	P4	P4	P4	W5	1	spontanea	W5	nivara	W5	1	P3	P4	P4	P2	P4	P4	P4	P4	P3
NID447	P1	P1	P2	P1	W3	0.9173	rufipogon	W3	rufipogon	W3	1	P1	P1	P1	P2	P1	P1	P1	P1	P1
NID448	P3	P2	P4	P2	W2	1	nivara	W2	nivara	W2	1	P2	P2	P2	P1	P2	P2	P4	P4	P3
NID449	P3	P4	P4	P4	W1	0.6205	nivara	W1	nivara	W7	1	P2	P2	P2	P2	P6	P2	P4	P4	P3
NID450	P3	P4	P4	P4	W2	1	nivara	W2	nivara	W2	1	P2	P4	P8	P1	P2	P2	P4	P4	P3
NID451	P3	P4	P4	P4	W5	0.5837	nivara	W5	nivara	W5	0.5848	P4	P4	P4	P2	P4	P4	P4	P4	P3
NID453	P3	P2	P5	P5	W1	0.6319	rufipogon	W1	rufipogon	W1	0.6286	P4	P4	P5	P1	P4	P3	P3	P4	P1
NID454	P1	P3	P3	P7	W6	0.8355	nivara	W6	nivara	W6	0.7022	P3	P2	P3	P2	P3	P1	P3	P3	P1
NID455	P1	P2	P2	P6	W1	0.6329	rufipogon	W1	rufipogon	W1	0.6383	P1	P5	P7	P4	P6	P4	P1	P1	P1
NID456	P1	P3	P3	P7	W6	0.6775	nivara	W6	nivara	W6	0.6815	P3	P2	P3	P2	P7	P2	P3	P3	P1
NID457	P1	P3	P6	P3	W6	0.4936	nivara	W6	nivara	W6	0.4875	P1	P1	P7	P2	P8	P2	P1	P1	P1
NID458	P1	P1	P3	P3	W1	0.8916	rufipogon	W1orI	rufipogon	W1	0.8951	P3	P2	P1	P3	P3	P1	P3	P1	P1
NID459	P3	P2	P2	P2	W1	0.9972	rufipogon	W1	rufipogon	W1	0.9409	P2	P6	P8	P1	P1	P2	P1	P1	P1
NID460	P3	P2	P5	P2	W1	1	rufipogon	W1	rufipogon	W1	1	P2	P1	P1	P1	P4	P3	P1	P1	P1
NID461	P1	P1	P1	P7	W6	0.7504	rufipogon	W6	rufipogon	W6	0.7583	P3	P5	P1	P2	P5	P1	P3	P1	P1
NID462	P1	P1	P1	P1	W1	0.6541	rufipogon	W1	rufipogon	W1	0.5946	P1	P6	P1	P2	P7	P1	P2	P1	P1
NID463	P3	P4	P4	P4	W2	0.8833	rufipogon	W2	nivara	W2	1	P4	P4	P4	P2	P4	P4	P3	P4	P3
NID464	P2	P2	P2	P2	W1	1	rufipogon	W1	rufipogon	W1	1	P2	P2	P2	P1	P1	P2	P1	P3	P1
NID465	P1	P1	P6	P8	W6	1	spontanea	W6	rufipogon	W6	1	P1	P3	P6	P2	P3	P1	P3	P1	P1
NID466	P1	P1	P1	P6	W6	1	spontanea	W6	rufipogon	W6	1	P1	P5	P1	P3	P3	P1	P3	P1	P1
NID467	P1	P1	P1	P6	W6	1	rufipogon	W6	rufipogon	W6	1	P1	P3	P1	P3	P3	P1	P1	P3	P1
NID468	P1	P2	P5	P6	W6	1	spontanea	W6	spontanea	W6	1	P3	P3	P3	P3	P3	P3	P3	P3	P1
NID469	P1	P2	P2	P2	W6	1	spontanea	W6	spontanea	W6	1	P1	P3	P1	P2	P1	P2	P3	P3	P1
NID470	P1	P1	P6	P8	W6	1	spontanea	W6	rufipogon	W6	1	P3	P3	P7	P3	P3	P1	P3	P1	P1
NID471	P3	P3	P6	P5	W6	1	spontanea	W6	spontanea	W6	1	P3	P4	P5	P1	P6	P3	P3	P3	P3
NID472	P3	P2	P4	P4	W6	0.9909	spontanea	W6	spontanea	W6	1	P3	P2	P3	P2	P4	P3	P3	P3	P1
NID473	P3	P2	P5	P5	W4	1	nivara	W4	nivara	W8	1	P3	P3	P6	P2	P4	P4	P3	P3	P3
NID474	P1	P1	P1	P1	W1	1	rufipogon	W1	rufipogon	W1	1	P1	P6	P1	P1	P1	P1	P1	P1	P1
NID475	P3	P2	P5	P8	W4	0.5745	nivara	W4	nivara	W8	1	P1	P1	P6	P1	P2	P4	P3	P3	P1
NID476	P1	P1	P1	P1	W6	1	spontanea	W6	rufipogon	W6	1	P1	P1	P1	P1	P1	P1	P1	P1	P1
NID477	P1	P1	P2	P7	W1	0.6467	spontanea	W1orI	rufipogon	W8	0.5002	P3	P3	P3	P2	P5	P2	P3	P3	P1
NID480	P1	P1	P1	P1	W1	1	rufipogon	W1	rufipogon	W1	1	P1	P5	P1	P1	P5	P1	P1	P1	P1
NID481	P3	P3	P5	P5	W2	1	nivara	W2	nivara	W2	1	P4	P4	P5	P1	P4	P4	P3	P4	P3
NID482	P3	P4	P4	P5	W2	1	rufipogon	W2	nivara	W2	1	P4	P4	P5	P1	P4	P4	P3	P4	P3
NID483	P1	P1	P6	P1	W2	1	rufipogon	W2	rufipogon	W2	1	P1	P1	P1	P1	P1	P1	P2	P4	P3
NID484	P1	P1	P5	P7	W1	0.6846	rufipogon	W1	rufipogon	W1	0.5791	P1	P1	P1	P3	P4	P1	P1	P1	P1
NID485	P1	P1	P6	P1	W6	1	rufipogon	W6	rufipogon	W6	1	P1	P1	P1	P4	P3	P1	P2	P1	P1
NID486	P1	P1	P6	P8	W6	1	rufipogon	W6	rufipogon	W6	1	P1	P1	P1	P3	P3	P1	P1	P1	P1
NID487	P3	P4	P5	P5	W2	0.8784	nivara	W2	nivara	W2	0.8904	P4	P1	P5	P2	P4	P3	P3	P4	P3
NID488	P1	P3	P3	P3	W4	1	rufipogon	W4	rufipogon	W4	1	P3	P2	P3	P2	P2	P2	P3	P3	P1
NID490	P1	P1	P1	P1	W1	1	rufipogon	W1	rufipogon	W1	1	P1	P5	P1	P4	P3	P1	P2	P1	P1
NID491	P3	P4	P5	P5	W2	1	rufipogon	W2	nivara	W2	1	P4	P3	P6	P2	P4	P3	P3	P4	P3
NID492	P3	P4	P5	P5	W2	1	rufipogon	W2	nivara	W2	1	P4	P1	P5	P2	P4	P3	P3	P4	P3
NID493	P3	P4	P4	P4	W5	1	nivara	W5	nivara	W5	1	P4	P4	P5	P2	P4	P4	P4	P4	P3
NID494	P3	P2	P2	P4	W2	1	rufipogon	W2	rufipogon	W2	1	P2	P2	P2	P1	P6	P2	P1	P4	P3
NID495	P3	P2	P4	P2	W4	0.5708	nivara	W4	nivara	W8	0.8655	P2	P1	P8	P2	P2	P4	P4	P4	P3
NID496	P1	P1	P1	P2	W1	0.8592	rufipogon	W1	rufipogon	W1	0.7561	P2	P6	P1	P1	P1	P1	P2	P1	P1
NID497	P3	P2	P2	P2	W1	0.9941	rufipogon	W1	rufipogon	W1	0.9186	P2	P2	P2	P2	P6	P2	P1	P3	P1
NID498	P1	P3	P6	P3	W1	0.7109	rufipogon	W1	rufipogon	W1	0.5479	P1	P4	P5	P2	P7	P1	P3	P3	P1
NID499	P1	P3	P3	P3	W1	0.7735	rufipogon	W1	rufipogon	W1	0.6679	P3	P2	P3	P2	P5	P2	P3	P3	P1
NID500	P3	P2	P2	P8	W1	0.7211	nivara	W1orI	nivara	W1	0.5657	P4	P3	P6	P3	P8	P1	P3	P4	P3
NID501	P3	P2	P2	P2	W4	0.5933	nivara	W4	nivara	W8	0.8634	P2	P2	P2	P3	P8	P4	P4	P4	P3
NID503	P1	P1	P6	P8	W1	1	rufipogon	W1orI	rufipogon	W1	1	P1	P1	P7	P4	P3	P1	P2	P1	P1
NID504	P3	P2	P2	P2	W1	1	rufipogon	W1	rufipogon	W1	1	P2	P2	P2	P1	P1	P2	P2	P1	P1
NID505	P1	P1	P2	P7	W1	1	rufipogon	W1	rufipogon	W1	1	P1	P1	P1	P4	P5	P1	P1	P3	P1
NID506	P1	P1	P3	P3	W4	1	nivara	W4	nivara	W4	1	P3	P3	P3	P4	P3	P1	P3	P3	P1
NID507	P1	P1	P1	P1	W1	0.9249	rufipogon	W1	rufipogon	W1	0.878	P1	P6	P1	P1	P1	P1	P1	P1	P1
NID508	P1	P3	P3	P7	W1	0.5145	rufipogon	W1	rufipogon	W1	0.5233	P3	P3	P3	P3	P4	P2	P3	P3	P1
NID509	P1	P1	P1	P2	W1	0.7732	rufipogon	W1orI	rufipogon	W1	0.7716	P1	P1	P7	P1	P1	P1	P1	P1	P1
NID510	P2	P2	P6	P2	W1	0.6262	rufipogon	W1	rufipogon	W1	0.6233	P3	P2	P8	P1	P1	P2	P1	P3	P3
NID511	P1	P1	P1	P1	W1	1	rufipogon	W1	rufipogon	W1	1	P1	P1	P1	P1	P1	P1	P1	P1	P1
NID512	P2	P1	P1	P1	W1	1	rufipogon	W1	rufipogon	W1	1	P1	P3	P6	P4	P3	P1	P2	P2	P2
NID513	P1	P1	P1	P1	W1	1	rufipogon	W1	rufipogon	W1	1	P1	P1	P7	P4	P3	P1	P2	P1	P1
NID514	P1	P2	P2	P7	W1	0.9923	rufipogon	W1	rufipogon	W1	0.9933	P1	P1	P1	P4	P5	P1	P1	P1	P1
NID515	P1	P1	P1	P1	W1	1	rufipogon	W1	rufipogon	W1	1	P1	P5	P1	P1	P1	P1	P2	P1	P1
NID516	P1	P3	P3	P3	W1	0.9912	rufipogon	W1orI	rufipogon	W1	1	P3	P2	P3	P2	P3	P2	P3	P3	P1
NID517	P3	P2	P2	P2	W1	0.8199	rufipogon	W1	rufipogon	W1	0.8408	P2	P1	P8	P1	P2	P4	P1	P4	P1
NID518	P1	P1	P6	P8	W1	0.472	rufipogon	W1	rufipogon	W8	0.5155	P4	P1	P5	P1	P1	P4	P2	P3	P1
NID519	P3	P2	P2	P2	W1	0.9145	rufipogon	W1	rufipogon	W1	0.9219	P2	P4	P2	P1	P1	P2	P1	P1	P3
NID520	P1	P1	P1	P5	W1	0.6786	rufipogon	W1	rufipogon	W1	0.7458	P1	P1	P1	P2	P5	P1	P3	P1	P1
NID521	P1	P1	P1	P1	W1	1	rufipogon	W1	rufipogon	W1	1	P1	P6	P1	P1	P1	P1	P1	P1	P1
NID522	P1	P1	P1	P1	W1	1	rufipogon	W1	rufipogon	W1	1	P1	P1	P7	P1	P1	P1	P2	P1	P1
NID524	P1	P1	P1	P1	W1	0.981	rufipogon	W1	rufipogon	W1	1	P1	P5	P1	P4	P5	P1	P2	P1	P1
NID525	P1	P1	P1	P1	W1	1	rufipogon	W1	rufipogon	W1	1	P1	P1	P1	P2	P5	P1	P1	P1	P1
NID526	P1	P1	P1	P1	W1	1	rufipogon	W1	rufipogon	W1	1	P1	P6	P1	P4	P1	P1	P2	P1	P1
NID528	P3	P2	P2	P2	W1	0.4257	rufipogon	W1	rufipogon	W1	0.4248	P2	P6	P1	P1	P6	P2	P3	P1	P1
NID529	P1	P1	P1	P1	W1	0.8695	rufipogon	W1	rufipogon	W1	0.8721	P2	P5	P1	P1	P5	P1	P1	P1	P1
NID530	P1	P1	P1	P1	W3	1	rufipogon	W3	rufipogon	W3	1	P1	P5	P1	P3	P5	P1	P1	P1	P1
NID531	P1	P1	P1	P1	W3	0.8781	rufipogon	W3	rufipogon	W3	0.8811	P1	P5	P1	P3	P3	P1	P1	P1	P1
NID533	P1	P2	P5	P6	W1	0.5601	rufipogon	W1	rufipogon	W1	0.5561	P1	P1	P6	P3	P4	P4	P3	P3	P1
NID535	P1	P1	P2	P1	W1	1	rufipogon	W1	rufipogon	W1	1	P2	P2	P2	P4	P3	P2	P3	P3	P1
NID536	P1	P2	P2	P2	W1	1	rufipogon	W1	rufipogon	W1	1	P2	P2	P2	P1	P1	P4	P1	P1	P1
NID538	P1	P2	P5	P7	W2	1	rufipogon	W2	rufipogon	W2	1	P3	P3	P6	P2	P4	P3	P3	P3	P1
NID539	P1	P1	P1	P1	W1	1	rufipogon	W1	rufipogon	W1	1	P1	P1	P7	P1	P1	P1	P1	P1	P1
NID540	P1	P2	P2	P2	W1	1	rufipogon	W1	rufipogon	W1	1	P2	P6	P3	P2	P8	P2	P3	P3	P1
NID541	P2	P1	P6	P3	W1	1	rufipogon	W1	rufipogon	W1	1	P1	P1	P1	P4	P3	P1	P2	P2	P2
NID542	P1	P1	P1	P1	W1	1	rufipogon	W1	rufipogon	W1	1	P1	P5	P1	P1	P5	P1	P1	P1	P1
NID543	P1	P1	P1	P1	W1	1	rufipogon	W1	rufipogon	W1	1	P1	P6	P1	P1	P1	P1	P1	P1	P1
NID544	P1	P1	P1	P1	W1	1	rufipogon	W1	rufipogon	W1	1	P1	P5	P1	P2	P5	P1	P1	P1	P1
NID545	P1	P1	P1	P1	W1	1	rufipogon	W1	rufipogon	W1	1	P2	P2	P2	P1	P1	P1	P2	P1	P1
NID546	P1	P1	P2	P2	W1	1	rufipogon	W1	rufipogon	W1	1	P2	P2	P2	P1	P1	P1	P1	P1	P1
NID549	P1	P2	P5	P6	W1	0.6181	rufipogon	W1	rufipogon	W1	0.6396	P1	P1	P1	P1	P6	P1	P2	P1	P1
NID550	P3	P2	P2	P2	W1	0.6124	rufipogon	W1	rufipogon	W1	0.6119	P2	P2	P2	P1	P1	P2	P1	P1	P3
NID552	P1	P1	P6	P5	W1	0.9134	rufipogon	W1orI	rufipogon	W1	0.9134	P1	P1	P1	P2	P7	P1	P2	P1	P1
NID553	P1	P3	P3	P3	W1	0.7943	rufipogon	W1orI	rufipogon	W1	0.7273	P3	P5	P6	P2	P5	P1	P3	P1	P1
NID556	P3	P4	P4	P4	W4	1	rufipogon	W4	nivara	W8	1	P2	P4	P8	P2	P2	P4	P4	P4	P3
NID558	P3	P4	P4	P4	W4	1	rufipogon	W4	nivara	W4	1	P2	P4	P2	P2	P2	P4	P4	P4	P3
NID655	P3	P2	P5	P5	W2	1	nivara	W2	nivara	W2	1	P4	P4	P5	P2	P4	P4	P3	P4	P3
NID657	P3	P4	P5	P5	W2	1	nivara	W2	nivara	W2	1	P4	P4	P5	P2	P4	P4	P3	P4	P3
NID660	P1	P2	P5	P2	W6	0.9994	rufipogon	W6	rufipogon	W6	1	P1	P1	P7	P1	P6	P1	P2	P1	P1
NID661	P3	P2	P2	P5	W6	1	rufipogon	W6	rufipogon	W6	0.8275	P3	P3	P5	P2	P7	P4	P3	P3	P1
NID662	P1	P1	P3	P6	W6	1	rufipogon	W6	rufipogon	W6	1	P3	P6	P1	P4	P7	P1	P3	P3	P1
NID663	P1	P1	P1	P7	W1	0.6598	rufipogon	W1orI	rufipogon	W1	0.6524	P3	P2	P3	P3	P4	P2	P3	P3	P1
NID665	P1	P3	P3	P3	W1	0.6411	rufipogon	W1orI	rufipogon	W1	0.7145	P3	P2	P3	P2	P7	P2	P3	P3	P1
NID666	P3	P4	P4	P4	W2	1	rufipogon	W2	nivara	W2	1	P2	P4	P8	P1	P2	P2	P4	P4	P3
NID668	P1	P1	P1	P6	W6	1	rufipogon	W6	rufipogon	W6	1	P3	P3	P6	P3	P3	P1	P3	P1	P1
NID669	P1	P3	P3	P3	W6	1	nivara	W6	nivara	W6	1	P3	P3	P6	P4	P3	P2	P3	P3	P1
NID670	P2	P3	P3	P3	W6	0.8783	rufipogon	W6	rufipogon	W6	0.9789	P3	P3	P3	P2	P7	P2	P3	P2	P2
NID671	P1	P3	P3	P3	W6	1	rufipogon	W6	rufipogon	W6	1	P3	P2	P3	P3	P3	P2	P3	P3	P1
NID672	P3	P2	P2	P6	W6	1	rufipogon	W6	rufipogon	W6	1	P3	P3	P6	P3	P3	P3	P3	P4	P3
NID673	P1	P3	P6	P5	W6	1	rufipogon	W6	rufipogon	W6	0.9478	P3	P4	P3	P3	P3	P3	P3	P3	P1
NID674	P1	P3	P3	P7	W4	0.5995	rufipogon	W4	rufipogon	W4	0.5039	P3	P2	P3	P2	P4	P3	P3	P3	P1
NID675	P1	P3	P3	P3	W6	0.9259	rufipogon	W6	rufipogon	W6	0.926	P3	P2	P3	P2	P3	P2	P3	P3	P1
NID676	P1	P3	P3	P3	W6	1	rufipogon	W6	rufipogon	W6	1	P3	P2	P3	P1	P6	P3	P3	P3	P1
NID677	P3	P4	P4	P4	W4	1	nivara	W4	nivara	W4	1	P4	P4	P4	P2	P4	P4	P4	P4	P3
NID681	P3	P4	P4	P4	W4	1	nivara	W4	nivara	W4	0.9215	P4	P4	P4	P2	P2	P4	P4	P4	P3
NID682	P1	P2	P2	P7	W1	1	rufipogon	W1	rufipogon	W1	1	P1	P5	P1	P2	P5	P3	P1	P1	P1
NID683	P1	P1	P5	P6	W4	0.6488	nivara	W4	nivara	W8	0.8934	P1	P1	P7	P2	P4	P1	P3	P1	P1
NID685	P1	P1	P3	P6	W4	0.5702	rufipogon	W4	rufipogon	W1	0.396	P1	P1	P6	P2	P8	P1	P3	P1	P1
NID687	P1	P3	P6	P3	W6	0.7327	rufipogon	W6	rufipogon	W6	0.7389	P3	P2	P3	P3	P3	P3	P3	P3	P1
NID688	P3	P4	P4	P4	W4	1	nivara	W4	nivara	W4	1	P4	P4	P2	P2	P4	P4	P3	P4	P3
NID690	P3	P2	P5	P6	W2	1	rufipogon	W2	rufipogon	W2	0.9996	P3	P3	P6	P2	P4	P3	P3	P3	P3
NID691	P3	P4	P4	P5	W4	1	nivara	W4	nivara	W4	1	P3	P3	P5	P2	P8	P4	P3	P4	P3
NID692	P3	P2	P2	P6	W6	1	nivara	W6	nivara	W6	1	P2	P2	P2	P3	P3	P3	P3	P4	P3
NID693	P3	P2	P5	P5	W4	0.7102	rufipogon	W4	rufipogon	W8	1	P3	P3	P6	P2	P4	P4	P3	P3	P3
NID694	P2	P2	P6	P2	W1	0.7612	nivara	W1orI	nivara	W1	0.7627	P2	P2	P8	P1	P2	P2	P1	P2	P2
NID695	P3	P2	P2	P6	W2	0.5014	nivara	W2	nivara	W2	0.5064	P2	P3	P2	P1	P6	P1	P1	P4	P1
NID696	P1	P2	P5	P8	W1	0.5006	nivara	W1	nivara	W2	0.5039	P1	P1	P1	P3	P3	P1	P1	P1	P1
NID698	P3	P4	P4	P5	W2	1	nivara	W2	nivara	W2	1	P4	P1	P5	P2	P5	P3	P3	P4	P3
NID701	P1	P3	P3	P3	W6	0.3619	nivara	W6	nivara	W6	0.3664	P3	P2	P8	P4	P3	P2	P3	P3	P1
NID702	P1	P1	P1	P1	W1	0.7483	nivara	W1	rufipogon	W1	0.7476	P1	P1	P1	P4	P3	P1	P2	P1	P1
NID703	P1	P3	P3	P3	W6	0.7528	rufipogon	W6	rufipogon	W6	0.7625	P3	P3	P6	P2	P7	P2	P3	P3	P1
NID704	P1	P1	P1	P6	W6	0.507	rufipogon	W6	rufipogon	W6	0.5264	P1	P1	P1	P3	P3	P1	P1	P1	P1
NID705	P1	P1	P2	P6	W6	1	rufipogon	W6	rufipogon	W6	1	P2	P5	P2	P1	P5	P2	P1	P3	P1
NID706	P1	P3	P5	P7	W6	0.9262	nivara	W6	nivara	W6	0.9243	P3	P3	P3	P2	P5	P3	P3	P3	P1
NID707	P1	P3	P3	P3	W4	1	nivara	W4	nivara	W4	1	P3	P3	P3	P2	P7	P1	P3	P3	P1
NID708	P1	P3	P3	P3	W4	0.6321	nivara	W4	nivara	W1	0.5	P1	P3	P5	P2	P3	P1	P3	P3	P1
NID709	P1	P3	P3	P3	W4	1	nivara	W4	nivara	W4	1	P1	P3	P6	P2	P7	P1	P3	P3	P1
NID710	P3	P2	P5	P7	W4	1	nivara	W4	nivara	W4	1	P3	P3	P6	P2	P7	P1	P3	P3	P1
NID711	P1	P3	P3	P3	W4	1	nivara	W4	nivara	W4	1	P3	P3	P3	P2	P7	P2	P3	P3	P1
NID712	P3	P4	P4	P4	W4	1	nivara	W4	nivara	W4	1	P4	P4	P4	P2	P2	P4	P4	P4	P3
NID713	P1	P2	P3	P6	W1	0.6065	rufipogon	W1orI	rufipogon	W1	0.6024	P3	P2	P3	P1	P8	P2	P3	P3	P1
NID714	P3	P4	P4	P5	W1	0.3604	rufipogon	W1	rufipogon	W8	0.3262	P3	P3	P5	P2	P4	P4	P4	P3	P1
NID715	P3	P2	P4	P5	W4	0.5611	rufipogon	W4	rufipogon	W8	0.7449	P3	P4	P8	P2	P4	P4	P4	P3	P3
NID716	P3	P4	P5	P5	W4	1	rufipogon	W4	nivara	W8	1	P3	P3	P5	P3	P5	P4	P3	P4	P3
NID717	P3	P4	P5	P5	W4	1	nivara	W4	nivara	W8	1	P3	P3	P5	P2	P4	P4	P3	P4	P3
NID718	P3	P4	P4	P5	W4	0.6254	nivara	W4	nivara	W8	0.9094	P1	P1	P5	P2	P4	P3	P3	P4	P3
NID719	P3	P4	P4	P4	W5	1	nivara	W5	nivara	W5	1	P4	P4	P4	P2	P4	P4	P4	P4	P3
NID720	P3	P4	P5	P5	W5	1	nivara	W5	nivara	W5	1	P4	P4	P4	P2	P4	P4	P4	P4	P3
NID722	P3	P4	P4	P4	W4	1	rufipogon	W4	nivara	W8	1	P2	P3	P2	P2	P2	P4	P4	P4	P3
NID723	P3	P4	P4	P4	W4	1	nivara	W4	nivara	W8	1	P4	P4	P4	P2	P4	P4	P3	P4	P3
NID724	P1	P1	P1	P1	W3	1	rufipogon	W3	rufipogon	W3	1	P1	P1	P1	P3	P1	P1	P1	P1	P1
NID725	P3	P4	P4	P4	W2	1	nivara	W2	nivara	W2	1	P4	P4	P5	P2	P4	P4	P3	P4	P3
NID727	P3	P2	P5	P6	W4	1	nivara	W4	nivara	W8	1	P2	P3	P2	P3	P2	P4	P4	P4	P3
NID728	P1	P3	P3	P3	W4	0.4578	rufipogon	W4	rufipogon	W1	0.4373	P3	P3	P3	P4	P3	P2	P3	P3	P1
NID729	P3	P2	P2	P6	W6	1	rufipogon	W6	rufipogon	W6	0.951	P4	P3	P2	P3	P8	P4	P3	P4	P3
NID731	P1	P1	P1	P1	W1	0.9894	rufipogon	W1	rufipogon	W1	1	P1	P1	P1	P1	P1	P1	P1	P1	P1
NID732	P3	P2	P5	P6	W2	0.8311	nivara	W2	nivara	W2	0.8421	P4	P3	P6	P3	P3	P3	P3	P3	P3
NID733	P3	P2	P2	P2	W2	0.7871	nivara	W2	nivara	W2	0.7984	P3	P4	P8	P2	P4	P3	P1	P4	P3
NID734	P1	P1	P6	P1	W1	1	rufipogon	W1	rufipogon	W1	1	P1	P1	P5	P3	P5	P1	P1	P1	P1
NID735	P3	P4	P4	P4	W4	0.9668	rufipogon	W4	nivara	W8	0.5474	P2	P4	P8	P2	P2	P4	P4	P4	P3
NID737	P3	P4	P5	P6	W4	1	nivara	W4	nivara	W8	1	P3	P3	P6	P2	P4	P4	P4	P4	P3
NID738	P3	P4	P4	P5	W4	1	rufipogon	W4	nivara	W8	1	P3	P3	P5	P2	P4	P4	P4	P4	P3
NID740	P1	P2	P2	P6	W4	1	rufipogon	W4	rufipogon	W4	0.7549	P2	P3	P2	P2	P2	P4	P3	P3	P1
NID741	P3	P4	P4	P4	W4	1	nivara	W4	nivara	W4	0.9609	P4	P4	P4	P3	P8	P4	P3	P4	P3
NID742	P3	P4	P4	P4	W4	0.8151	nivara	W4	nivara	W4	0.5255	P4	P4	P4	P2	P4	P4	P3	P4	P3
NID743	P3	P4	P4	P4	W5	1	nivara	W5	nivara	W5	1	P4	P4	P4	P2	P4	P4	P4	P4	P3
NID744	P3	P2	P5	P8	W4	0.6088	nivara	W4	nivara	W8	1	P3	P3	P6	P2	P8	P3	P4	P4	P3
NID745	P1	P3	P3	P3	W1	0.9197	rufipogon	W1orI	rufipogon	W1	0.8906	P1	P3	P6	P4	P3	P1	P3	P3	P1
NID746	P3	P2	P5	P8	W4	0.6367	nivara	W4	nivara	W8	0.9762	P3	P3	P6	P2	P4	P1	P3	P3	P3
NID747	P3	P4	P4	P4	W4	0.7061	nivara	W4	nivara	W8	1	P3	P3	P8	P2	P5	P4	P3	P4	P3
NID748	P3	P4	P4	P4	W4	0.7057	nivara	W4	nivara	W8	1	P4	P4	P4	P2	P4	P4	P4	P4	P3
NID749	P3	P4	P5	P5	W4	1	nivara	W4	nivara	W8	1	P4	P1	P5	P2	P4	P4	P4	P4	P3
NID751	P1	P2	P5	P7	W6	0.8393	nivara	W6	nivara	W6	0.8344	P1	P1	P1	P2	P5	P1	P1	P1	P1
NID752	P1	P1	P1	P1	W1	0.8598	rufipogon	W1orI	rufipogon	W1	0.8954	P3	P5	P1	P3	P7	P2	P3	P1	P1
NID753	P1	P1	P5	P8	W1	0.9975	rufipogon	W1	rufipogon	W1	0.9976	P1	P1	P7	P3	P4	P1	P1	P1	P1
NID755	P1	P2	P2	P2	W1	0.9289	rufipogon	W1	rufipogon	W1	0.9365	P1	P1	P1	P3	P6	P1	P1	P1	P1
NID757	P3	P4	P4	P4	W4	0.6174	nivara	W4	nivara	W8	1	P3	P3	P5	P2	P4	P4	P4	P4	P3
NID759	P1	P1	P1	P1	W1	1	rufipogon	W1	rufipogon	W1	1	P1	P1	P1	P3	P3	P1	P1	P1	P1
NID760	P3	P4	P4	P4	W1	0.6082	nivara	W1	nivara	W7	1	P2	P4	P2	P2	P4	P4	P4	P4	P3
NID762	P3	P4	P5	P5	W4	0.8332	nivara	W4	nivara	W8	0.92	P3	P4	P4	P3	P4	P3	P3	P4	P3
