# Supplementary material for: Phenotypic Variation and the Impact of Admixture in the Oryza rufipogon Species Complex (ORSC)
Source: Front Plant Sci. 2022 Jun 13;13:787703. doi: 10.3389/fpls.2022.787703 (PMC9235872; doi:10.3389/fpls.2022.787703)
Supplement: Supplementary file 8 [file Data_Sheet_1.ZIP › pureNivara.tsv]

NSFTV_ID	IRGC_ID	Species	Country	Latitude	Longitude	Kim2016_population	Huang2012_population	IRRI_phenotype	CU_phenotype	DB_phenotype	newGrp23	grp4p	GRIN_spp	O_sativa
NID413	IRGC81850	O. nivara	India	27°0'''N	83°15'''E	W5	NA	IRRI	CU	DB	P4	1	O. nivara	0.02
NID463	IRGC104599	O. rufipogon	Sri Lanka	7°40'''N	80°10'''E	W2	NA	IRRI	CU	DB	P4	0.95	O. nivara	0
NID487	IRGC105428	O. nivara	Sri Lanka	6°10'''N	81°30'''E	W2	NA	IRRI	CU	DB	P4	0.95	O. nivara	0.02
NID491	IRGC105568	O. rufipogon	Philippines	7°52'48''N	125°0'21''E	W2	Or-III	IRRI	NA	NA	P4	0.85	O. nivara	0.05
NID492	IRGC105569	O. rufipogon	Cambodia	12°46'17''N	102°38'44''E	W2	Or-I	IRRI	CU	DB	P4	0.85	O. nivara	0.04
NID556	IRGC105494	O. rufipogon	Myanmar	18°49'0''N	95°13'0''E	W4	Or-I	IRRI	NA	DB	P4	0.95	O. nivara	0.1
NID558	IRGC105616	O. rufipogon	China	23°44'56''N	108°18'6''E	W4	NA	IRRI	NA	DB	P4	1	O. nivara	0.13
NID681	IRGC100903	O. nivara	India	16°55'0''N	81°49'59''E	W4	Or-III	IRRI	NA	DB	P4	1	O. nivara	0.08
NID723	IRGC104969	O. nivara	China	22°57'44''N	113°29'14''E	W4	NA	IRRI	CU	DB	P4	1	O. nivara	0.01
NID732	IRGC105431	O. nivara	Sri Lanka	6°10'''N	81°30'''E	W2	NA	IRRI	NA	NA	P4	0.848	O. nivara	0.01
NID733	IRGC105444	O. nivara	Sri Lanka	6°10'''N	81°30'''E	W2	NA	IRRI	NA	NA	P4	0.85	O. nivara	0.03
NID735	IRGC105493	O. rufipogon	Myanmar	20°3'6''N	95°8'19''E	W4	Or-I	IRRI	NA	NA	P4	0.95	O. nivara	0.02
NID741	IRGC105624	O. nivara	India	20°28'''N	85°59'''E	W4	NA	IRRI	NA	DB	P4	1	O. nivara	0.05
NID749	IRGC105867	O. nivara	Thailand	14°50'''N	101°5'''E	W4	NA	IRRI	NA	NA	P4	0.95	O. nivara	0.06
NID442	IRGC93181	O. nivara	Nepal	28°14'6''N	81°32'2''E	W5	NA	IRRI	CU	DB	P4	0.95	O. nivara	NA
NID443	IRGC93183	O. nivara	Nepal	28°2'23''N	81°37'39''E	W5	NA	IRRI	CU	DB	P4	0.95	O. nivara	NA
NID444	IRGC93188	O. nivara	Nepal	28°19'29''N	81°16'23''E	W5	NA	IRRI	CU	DB	P4	0.95	O. nivara	NA
NID445	IRGC93189	O. nivara	Nepal	28°41'40''N	80°37'19''E	W5	NA	IRRI	CU	DB	P4	0.95	O. nivara	NA
NID473	IRGC104644	O. nivara	Thailand	16°57'''N	100°35'''E	W4	NA	IRRI	NA	DB	P4	0.9	O. nivara	NA
NID482	IRGC105349	O. rufipogon	India	10°30'''N	76°6'''E	W2	NA	IRRI	CU	DB	P4	0.85	O. nivara	NA
NID493	IRGC105706	O. nivara	Nepal	28°10'''N	82°30'''E	W5	NA	IRRI	CU	DB	P4	0.95	O. nivara	NA
NID655	IRGC100898	O. nivara	India	20°14'0''N	85°49'59''E	W2	Or-I	IRRI	NA	NA	P4	0.95	O. nivara	NA
NID657	IRGC104705	O. nivara	India	16°20'''N	73°35'''E	W2	NA	IRRI	NA	NA	P4	0.9	O. nivara	NA
NID666	IRGC100211	O. rufipogon	India	10°28'19''N	76°25'28''E	W2	NA	IRRI	CU	DB	P4	0.95	O. nivara	NA
NID677	IRGC100897	O. nivara	India	20°21'44''N	86°0'11''E	W4	Or-I	IRRI	NA	NA	P4	1	O. nivara	NA
NID691	IRGC101967	O. nivara	India	19°40'''N	82°30'''E	W4	Or-I	IRRI	CU	DB	P4	0.95	O. nivara	NA
NID712	IRGC103845	O. nivara	India	20°28'''N	85°59'''E	W4	NA	IRRI	NA	NA	P4	1	O. nivara	NA
NID717	IRGC104650	O. nivara	Thailand	14°57'''N	100°59'''E	W4	NA	IRRI	CU	DB	P4	0.95	O. nivara	NA
NID719	IRGC104687	O. nivara	India	25°0'''N	73°0'''E	W5	NA	IRRI	CU	DB	P4	0.95	O. nivara	NA
NID720	IRGC104703	O. nivara	India	15°30'''N	73°50'''E	W5	NA	IRRI	CU	DB	P4	0.95	O. nivara	NA
NID725	IRGC105319	O. nivara	India	10°10'''N	76°10'''E	W2	NA	IRRI	NA	DB	P4	1	O. nivara	NA
NID737	IRGC105599	O. nivara	Thailand	14°31'41''N	100°54'34''E	W4	Or-I	IRRI	NA	NA	P4	0.95	O. nivara	NA
NID743	IRGC105705	O. nivara	Nepal	28°10'''N	81°40'''E	W5	NA	IRRI	CU	DB	P4	0.95	O. nivara	NA
