# Supplementary material for: Phenotypic Variation and the Impact of Admixture in the Oryza rufipogon Species Complex (ORSC)
Source: Front Plant Sci. 2022 Jun 13;13:787703. doi: 10.3389/fpls.2022.787703 (PMC9235872; doi:10.3389/fpls.2022.787703)
Supplement: Supplementary file 8 [file Data_Sheet_1.ZIP › pureRufi.tsv]

NSFTV_ID	IRGC_ID	Species	Country	Latitude	Longitude	Kim2016_population	Huang2012_population	IRRI_phenotype	CU_phenotype	DB_phenotype	newGrp23	grp4p	GRIN_spp	O_sativa
NID412	IRGC81802	O. rufipogon	Indonesia	1°20'''N	112°20'''E	W1	NA	IRRI	NA	NA	P1	1	O. rufipogon	0
NID421	IRGC81990	O. rufipogon	Myanmar	17°0'''N	96°7'''E	W1	NA	IRRI	NA	NA	P1	1	O. rufipogon	0.01
NID422	IRGC81993	O. rufipogon	Vietnam	9°47'15''N	105°43'40''E	W1	NA	IRRI	NA	NA	P1	0.95	O. rufipogon	0.1
NID424	IRGC81996	O. rufipogon	Papua New Guinea	8°6'''S	142°55'''E	W3	NA	IRRI	NA	NA	P1	1	O. rufipogon	0
NID432	IRGC83794	O. rufipogon	Thailand	15°20'''N	103°45'''E	W1	NA	IRRI	CU	DB	P1	1	O. rufipogon	0.16
NID434	IRGC83823	O. rufipogon	Vietnam	10°32'14''N	105°35'11''E	W1	NA	IRRI	NA	NA	P1	1	O. rufipogon	0.01
NID436	IRGC86454	O. rufipogon	Vietnam	14°20'59''N	109°6'0''E	W1	NA	IRRI	NA	NA	P1	1	O. rufipogon	0
NID439	IRGC86486	O. rufipogon	Thailand	14°25'''N	102°5'''E	W1	NA	IRRI	NA	NA	P1	1	O. rufipogon	0.01
NID447	IRGC93274	O. rufipogon	Indonesia	NA	NA	W3	NA	IRRI	NA	NA	P1	0.899	O. rufipogon	0
NID459	IRGC103847	O. rufipogon	India	20°10'''N	84°48'''E	W1	Or-II	IRRI	NA	NA	P1	1	O. rufipogon	0.06
NID474	IRGC104714	O. rufipogon	Thailand	14°19'49''N	100°31'48''E	W1	NA	IRRI	NA	DB	P1	1	O. rufipogon	0
NID480	IRGC105250	O. rufipogon	Thailand	14°20'57''N	100°33'33''E	W1	NA	IRRI	NA	NA	P1	1	O. rufipogon	0.01
NID496	IRGC105720	O. rufipogon	Cambodia	11°25'''N	104°59'''E	W1	NA	IRRI	CU	DB	P1	1	O. rufipogon	0.1
NID504	IRGC105847	O. rufipogon	Thailand	15°45'''N	102°5'''E	W1	NA	IRRI	NA	NA	P1	1	O. rufipogon	0
NID507	IRGC105881	O. rufipogon	Bangladesh	23°0'''N	89°25'''E	W1	NA	IRRI	NA	NA	P1	1	O. rufipogon	0.04
NID513	IRGC105951	O. rufipogon	Indonesia	6°28'''S	106°55'''E	W1	NA	IRRI	NA	NA	P1	1	O. rufipogon	0
NID519	IRGC106115	O. rufipogon	India	23°5'''N	88°20'''E	W1	NA	IRRI	NA	NA	P1	0.907	O. rufipogon	0.11
NID521	IRGC106145	O. rufipogon	Laos	18°0'''N	102°40'''E	W1	NA	IRRI	NA	NA	P1	1	O. rufipogon	0.01
NID522	IRGC106150	O. rufipogon	Laos	18°0'''N	102°40'''E	W1	NA	IRRI	NA	NA	P1	1	O. rufipogon	0
NID524	IRGC106156	O. rufipogon	Laos	18°0'''N	102°40'''E	W1	NA	IRRI	NA	NA	P1	0.95	O. rufipogon	0.14
NID525	IRGC106161	O. rufipogon	Laos	18°0'''N	102°40'''E	W1	NA	IRRI	NA	NA	P1	1	O. rufipogon	0.18
NID526	IRGC106163	O. rufipogon	Laos	18°0'''N	102°40'''E	W1	NA	IRRI	NA	NA	P1	1	O. rufipogon	0.01
NID529	IRGC106169	O. rufipogon	Vietnam	21°25'''N	103°'''E	W1	NA	IRRI	NA	NA	P1	1	O. rufipogon	0.11
NID531	IRGC106283	O. rufipogon	Papua New Guinea	6°35'''S	141°15'''E	W3	NA	IRRI	NA	NA	P1	1	O. rufipogon	0
NID536	IRGC106357	O. rufipogon	Myanmar	16°40'''N	96°30'''E	W1	NA	IRRI	NA	NA	P1	0.95	O. rufipogon	0
NID540	IRGC106413	O. rufipogon	Vietnam	9°47'15''N	105°43'40''E	W1	NA	IRRI	NA	DB	P1	1	O. rufipogon	0.09
NID542	IRGC106415	O. rufipogon	Vietnam	9°47'15''N	105°43'40''E	W1	NA	IRRI	NA	NA	P1	1	O. rufipogon	0
NID543	IRGC106420	O. rufipogon	Vietnam	10°29'0''N	105°44'0''E	W1	NA	IRRI	NA	NA	P1	1	O. rufipogon	0
NID544	IRGC106452	O. rufipogon	Indonesia	3°30'''S	104°40'''E	W1	NA	IRRI	NA	NA	P1	0.95	O. rufipogon	0
NID545	IRGC106453	O. rufipogon	Indonesia	3°5'''S	104°30'''E	W1	NA	IRRI	NA	NA	P1	1	O. rufipogon	0.01
NID546	IRGC106509	O. rufipogon	Myanmar	16°58'''N	94°56'''E	W1	NA	IRRI	NA	NA	P1	1	O. rufipogon	0
NID660	IRGC82993	O. rufipogon	China	NA	NA	W6	NA	IRRI	NA	NA	P1	1	O. rufipogon	0.19
NID724	IRGC104999	O. rufipogon	Indonesia	2°41'26''S	119°1'33''E	W3	Or-III	IRRI	NA	NA	P1	1	O. rufipogon	0
NID755	IRGC106103	O. rufipogon	India	22°5'''N	87°15'''E	W1	NA	IRRI	NA	NA	P1	1	O. rufipogon	0.02
NID411	IRGC81801	O. rufipogon	Indonesia	0°1'''N	112°0'''E	W1	NA	IRRI	NA	NA	P1	1	O. rufipogon	NA
NID425	IRGC82040	O. rufipogon	Thailand	6°50'''N	101°'''E	W1	NA	IRRI	NA	NA	P1	1	O. rufipogon	NA
NID485	IRGC105400	O. rufipogon	China	NA	NA	W6	NA	IRRI	NA	NA	P1	0.95	O. rufipogon	NA
NID486	IRGC105402	O. rufipogon	China	NA	NA	W6	NA	IRRI	NA	NA	P1	0.85	O. rufipogon	NA
NID490	IRGC105567	O. rufipogon	Indonesia	3°0'''S	114°55'''E	W1	Or-II	IRRI	CU	DB	P1	1	O. rufipogon	NA
NID511	IRGC105909	O. rufipogon	Thailand	14°30'''N	100°40'''E	W1	NA	IRRI	NA	NA	P1	1	O. rufipogon	NA
NID530	IRGC106273	O. rufipogon	Papua New Guinea	6°45'''S	141°20'''E	W3	NA	IRRI	NA	NA	P1	1	O. rufipogon	NA
NID539	IRGC106412	O. rufipogon	Vietnam	9°47'27''N	105°39'16''E	W1	NA	IRRI	NA	NA	P1	1	O. rufipogon	NA
