# Supplementary material for: Phenotypic Variation and the Impact of Admixture in the Oryza rufipogon Species Complex (ORSC)
Source: Front Plant Sci. 2022 Jun 13;13:787703. doi: 10.3389/fpls.2022.787703 (PMC9235872; doi:10.3389/fpls.2022.787703)
Supplement: Supplementary file 8 [file Data_Sheet_1.ZIP › Q_val_sum_RFMIX.tsv]

NSFTV_ID	ARO	AUS	IND	TEJ	TRJ	W1	W2	W3	W4	W5	W6	grp4	O_sativa	W1_W6	W2_W5
NID405	0.00	0.19	0.00	0.00	0.00	0.00	0.00	0.00	0.78	0.02	0.00	P4	0.19	0.00	0.03
NID413	0.00	0.02	0.00	0.00	0.00	0.00	0.00	0.00	0.00	0.98	0.00	P4	0.02	0.00	0.98
NID446	0.00	0.02	0.00	0.00	0.00	0.00	0.00	0.00	0.00	0.98	0.00	P4	0.02	0.00	0.98
NID449	0.00	0.00	0.01	0.00	0.00	0.91	0.00	0.00	0.00	0.02	0.07	P4	0.01	0.98	0.02
NID450	0.00	0.01	0.00	0.00	0.00	0.00	0.98	0.00	0.00	0.00	0.00	P4	0.01	0.00	0.98
NID451	0.01	0.44	0.01	0.00	0.00	0.00	0.00	0.00	0.01	0.53	0.00	P4	0.46	0.00	0.53
NID463	0.00	0.00	0.00	0.00	0.00	0.03	0.95	0.00	0.00	0.00	0.01	P4	0.00	0.04	0.96
NID487	0.00	0.02	0.00	0.00	0.00	0.04	0.91	0.00	0.02	0.00	0.00	P4	0.02	0.04	0.92
NID491	0.00	0.03	0.02	0.00	0.00	0.02	0.93	0.00	0.00	0.00	0.00	P4	0.05	0.02	0.93
NID492	0.00	0.02	0.02	0.00	0.00	0.02	0.93	0.00	0.00	0.00	0.00	P4	0.04	0.02	0.93
NID556	0.00	0.01	0.08	0.00	0.00	0.04	0.00	0.00	0.86	0.00	0.00	P4	0.10	0.04	0.00
NID558	0.00	0.13	0.00	0.00	0.00	0.00	0.00	0.00	0.86	0.01	0.00	P4	0.13	0.00	0.01
NID681	0.00	0.06	0.02	0.00	0.00	0.00	0.00	0.00	0.91	0.00	0.00	P4	0.08	0.00	0.00
NID688	0.02	0.42	0.00	0.01	0.00	0.00	0.00	0.01	0.53	0.01	0.00	P4	0.44	0.00	0.01
NID698	0.00	0.01	0.01	0.00	0.00	0.03	0.94	0.00	0.00	0.00	0.01	P4	0.02	0.04	0.94
NID714	0.00	0.00	0.14	0.00	0.01	0.26	0.46	0.00	0.01	0.00	0.12	P4	0.15	0.37	0.46
NID718	0.00	0.01	0.36	0.00	0.01	0.21	0.00	0.00	0.41	0.00	0.00	P4	0.37	0.21	0.00
NID722	0.00	0.00	0.01	0.00	0.00	0.00	0.00	0.00	0.99	0.00	0.00	P4	0.01	0.00	0.00
NID723	0.00	0.00	0.01	0.00	0.00	0.00	0.00	0.00	0.99	0.00	0.00	P4	0.01	0.00	0.00
NID735	0.00	0.00	0.02	0.00	0.00	0.06	0.00	0.00	0.92	0.00	0.00	P4	0.02	0.06	0.00
NID741	0.02	0.03	0.00	0.00	0.00	0.00	0.00	0.00	0.95	0.00	0.00	P4	0.05	0.00	0.00
NID742	0.01	0.04	0.37	0.00	0.00	0.01	0.00	0.00	0.56	0.00	0.01	P4	0.42	0.02	0.00
NID747	0.00	0.01	0.23	0.00	0.00	0.14	0.00	0.00	0.62	0.00	0.00	P4	0.24	0.14	0.00
NID748	0.00	0.00	0.27	0.00	0.01	0.12	0.00	0.00	0.59	0.00	0.01	P4	0.28	0.13	0.00
NID749	0.00	0.00	0.06	0.00	0.00	0.00	0.00	0.00	0.93	0.00	0.00	P4	0.06	0.00	0.00
NID757	0.00	0.01	0.59	0.00	0.00	0.10	0.00	0.00	0.30	0.00	0.00	P4	0.60	0.10	0.00
NID760	0.00	0.00	0.00	0.00	0.00	0.95	0.00	0.00	0.00	0.02	0.03	P4	0.01	0.98	0.02
NID762	0.00	0.00	0.27	0.00	0.01	0.02	0.00	0.01	0.67	0.00	0.02	P4	0.28	0.04	0.00
NID402	0.02	0.55	0.06	0.00	0.00	0.00	0.00	0.01	0.34	0.00	0.00	P3	0.64	0.00	0.00
NID414	0.03	0.72	0.07	0.00	0.00	0.00	0.00	0.00	0.17	0.00	0.01	P3	0.82	0.01	0.00
NID416	0.00	0.00	0.68	0.00	0.00	0.31	0.00	0.00	0.00	0.00	0.01	P3	0.68	0.32	0.00
NID454	0.00	0.06	0.47	0.00	0.13	0.02	0.00	0.00	0.04	0.00	0.27	P3	0.67	0.29	0.00
NID456	0.00	0.01	0.60	0.00	0.00	0.01	0.00	0.00	0.00	0.00	0.38	P3	0.61	0.39	0.00
NID457	0.09	0.07	0.47	0.04	0.09	0.17	0.01	0.00	0.02	0.00	0.05	P3	0.75	0.22	0.01
NID471	0.01	0.00	0.53	0.01	0.00	0.01	0.00	0.00	0.00	0.00	0.44	P3	0.54	0.46	0.00
NID498	0.00	0.01	0.35	0.00	0.00	0.29	0.00	0.00	0.33	0.00	0.02	P3	0.35	0.32	0.00
NID499	0.00	0.01	0.27	0.00	0.00	0.55	0.00	0.00	0.17	0.00	0.00	P3	0.28	0.55	0.00
NID508	0.10	0.03	0.14	0.03	0.12	0.54	0.00	0.00	0.01	0.00	0.03	P3	0.42	0.58	0.00
NID516	0.01	0.00	0.57	0.00	0.00	0.41	0.00	0.00	0.00	0.00	0.01	P3	0.58	0.42	0.00
NID553	0.00	0.00	0.82	0.00	0.00	0.15	0.00	0.00	0.02	0.00	0.01	P3	0.82	0.16	0.00
NID665	0.01	0.04	0.60	0.02	0.03	0.21	0.00	0.00	0.03	0.00	0.05	P3	0.71	0.26	0.00
NID670	0.00	0.00	0.49	0.22	0.02	0.00	0.00	0.00	0.00	0.00	0.27	P3	0.73	0.27	0.00
NID671	0.01	0.00	0.00	0.32	0.01	0.00	0.00	0.00	0.00	0.00	0.65	P3	0.35	0.65	0.00
NID674	0.01	0.20	0.33	0.00	0.01	0.01	0.00	0.00	0.17	0.00	0.26	P3	0.55	0.27	0.01
NID675	0.00	0.00	0.24	0.32	0.01	0.03	0.11	0.00	0.00	0.00	0.30	P3	0.57	0.32	0.11
NID687	0.00	0.01	0.48	0.00	0.00	0.02	0.00	0.00	0.00	0.00	0.49	P3	0.49	0.51	0.00
NID701	0.00	0.02	0.40	0.01	0.01	0.14	0.00	0.00	0.03	0.13	0.27	P3	0.43	0.41	0.13
NID703	0.01	0.00	0.49	0.02	0.04	0.02	0.00	0.00	0.00	0.00	0.42	P3	0.57	0.43	0.00
NID706	0.45	0.05	0.03	0.03	0.05	0.03	0.00	0.00	0.02	0.00	0.34	P3	0.61	0.37	0.00
NID707	0.01	0.45	0.04	0.00	0.00	0.07	0.00	0.00	0.43	0.01	0.01	P3	0.49	0.07	0.01
NID708	0.01	0.14	0.54	0.01	0.00	0.08	0.00	0.00	0.22	0.00	0.00	P3	0.71	0.08	0.00
NID709	0.04	0.44	0.05	0.00	0.00	0.06	0.00	0.00	0.40	0.00	0.01	P3	0.54	0.07	0.00
NID728	0.01	0.03	0.29	0.00	0.00	0.45	0.00	0.00	0.11	0.02	0.09	P3	0.33	0.55	0.02
NID745	0.00	0.00	0.64	0.00	0.02	0.33	0.00	0.00	0.01	0.00	0.00	P3	0.67	0.33	0.00
NID401	0.02	0.12	0.17	0.00	0.00	0.38	0.00	0.00	0.24	0.00	0.06	P2	0.31	0.45	0.00
NID403	0.00	0.16	0.33	0.00	0.02	0.38	0.02	0.00	0.02	0.00	0.07	P2	0.51	0.45	0.02
NID406	0.01	0.05	0.04	0.00	0.00	0.67	0.04	0.00	0.02	0.01	0.16	P2	0.10	0.83	0.05
NID420	0.00	0.02	0.30	0.00	0.01	0.62	0.00	0.00	0.04	0.00	0.02	P2	0.33	0.64	0.00
NID426	0.00	0.00	0.07	0.00	0.00	0.93	0.00	0.00	0.00	0.00	0.00	P2	0.07	0.93	0.00
NID429	0.01	0.00	0.13	0.01	0.00	0.52	0.00	0.00	0.00	0.00	0.33	P2	0.15	0.85	0.00
NID430	0.01	0.01	0.27	0.01	0.01	0.05	0.00	0.00	0.00	0.00	0.65	P2	0.30	0.70	0.00
NID432	0.00	0.00	0.15	0.00	0.00	0.84	0.00	0.00	0.00	0.00	0.00	P2	0.16	0.84	0.00
NID437	0.00	0.00	0.04	0.00	0.00	0.67	0.00	0.00	0.00	0.02	0.27	P2	0.05	0.94	0.02
NID453	0.00	0.01	0.30	0.02	0.02	0.23	0.34	0.00	0.01	0.00	0.08	P2	0.34	0.31	0.34
NID455	0.00	0.00	0.18	0.00	0.00	0.46	0.00	0.00	0.00	0.00	0.35	P2	0.19	0.81	0.00
NID459	0.01	0.04	0.01	0.00	0.00	0.87	0.00	0.00	0.05	0.00	0.02	P2	0.06	0.89	0.00
NID460	0.01	0.01	0.37	0.00	0.00	0.58	0.00	0.00	0.00	0.00	0.02	P2	0.39	0.61	0.00
NID464	0.00	0.00	0.26	0.00	0.00	0.73	0.00	0.00	0.00	0.00	0.00	P2	0.26	0.74	0.00
NID468	0.00	0.00	0.17	0.01	0.00	0.00	0.00	0.00	0.00	0.00	0.82	P2	0.18	0.82	0.00
NID469	0.01	0.00	0.10	0.00	0.00	0.00	0.00	0.00	0.00	0.00	0.88	P2	0.12	0.88	0.00
NID472	0.00	0.00	0.33	0.00	0.03	0.01	0.00	0.00	0.00	0.00	0.62	P2	0.36	0.64	0.00
NID475	0.00	0.01	0.26	0.00	0.00	0.26	0.00	0.00	0.46	0.00	0.00	P2	0.27	0.26	0.00
NID494	0.00	0.01	0.00	0.00	0.00	0.01	0.98	0.00	0.00	0.00	0.00	P2	0.01	0.01	0.98
NID495	0.00	0.01	0.23	0.00	0.00	0.29	0.00	0.00	0.46	0.00	0.01	P2	0.24	0.31	0.00
NID497	0.00	0.00	0.08	0.00	0.00	0.86	0.00	0.00	0.06	0.00	0.00	P2	0.08	0.86	0.00
NID500	0.00	0.00	0.72	0.00	0.00	0.07	0.00	0.00	0.20	0.00	0.00	P2	0.73	0.07	0.00
NID501	0.01	0.01	0.50	0.00	0.00	0.14	0.00	0.00	0.33	0.00	0.02	P2	0.51	0.16	0.00
NID504	0.00	0.00	0.00	0.00	0.00	0.99	0.00	0.00	0.00	0.00	0.00	P2	0.00	1.00	0.00
NID510	0.00	0.00	0.00	0.00	0.00	0.88	0.11	0.00	0.00	0.00	0.00	P2	0.01	0.88	0.11
NID514	0.00	0.02	0.19	0.00	0.00	0.78	0.00	0.00	0.01	0.00	0.00	P2	0.20	0.78	0.00
NID517	0.02	0.02	0.08	0.00	0.00	0.79	0.00	0.00	0.02	0.00	0.07	P2	0.12	0.85	0.00
NID519	0.01	0.00	0.07	0.01	0.00	0.83	0.00	0.00	0.01	0.00	0.06	P2	0.11	0.88	0.00
NID528	0.00	0.01	0.20	0.00	0.01	0.22	0.32	0.00	0.00	0.00	0.23	P2	0.22	0.45	0.32
NID533	0.00	0.00	0.08	0.00	0.00	0.56	0.35	0.00	0.00	0.00	0.01	P2	0.08	0.57	0.35
NID536	0.00	0.00	0.00	0.00	0.00	1.00	0.00	0.00	0.00	0.00	0.00	P2	0.00	1.00	0.00
NID538	0.00	0.03	0.02	0.00	0.00	0.02	0.93	0.00	0.00	0.00	0.00	P2	0.05	0.02	0.93
NID540	0.00	0.00	0.08	0.00	0.00	0.91	0.00	0.00	0.00	0.00	0.00	P2	0.09	0.91	0.00
NID549	0.00	0.05	0.01	0.00	0.00	0.66	0.00	0.00	0.02	0.06	0.20	P2	0.06	0.86	0.06
NID550	0.00	0.00	0.02	0.00	0.00	0.67	0.00	0.00	0.01	0.03	0.28	P2	0.02	0.94	0.03
NID660	0.01	0.00	0.17	0.01	0.00	0.02	0.00	0.00	0.00	0.00	0.79	P2	0.19	0.81	0.00
NID661	0.01	0.00	0.41	0.00	0.01	0.03	0.00	0.00	0.00	0.00	0.55	P2	0.43	0.57	0.00
NID682	0.00	0.00	0.43	0.00	0.00	0.57	0.00	0.00	0.00	0.00	0.00	P2	0.43	0.57	0.00
NID690	0.00	0.00	0.00	0.00	0.00	0.00	0.99	0.00	0.01	0.00	0.00	P2	0.00	0.00	0.99
NID693	0.00	0.01	0.23	0.00	0.00	0.25	0.00	0.00	0.50	0.00	0.00	P2	0.24	0.25	0.00
NID694	0.00	0.01	0.42	0.00	0.00	0.30	0.00	0.00	0.00	0.00	0.26	P2	0.43	0.57	0.00
NID695	0.00	0.01	0.29	0.00	0.00	0.11	0.56	0.00	0.00	0.00	0.02	P2	0.31	0.13	0.56
NID696	0.00	0.01	0.28	0.00	0.00	0.14	0.56	0.00	0.00	0.00	0.00	P2	0.30	0.14	0.56
NID710	0.02	0.44	0.04	0.00	0.00	0.05	0.00	0.00	0.45	0.00	0.01	P2	0.49	0.05	0.00
NID713	0.00	0.00	0.51	0.00	0.01	0.21	0.00	0.00	0.00	0.00	0.25	P2	0.53	0.46	0.00
NID715	0.00	0.00	0.42	0.00	0.00	0.02	0.00	0.00	0.55	0.00	0.01	P2	0.42	0.03	0.00
NID727	0.00	0.00	0.01	0.00	0.00	0.00	0.00	0.00	0.99	0.00	0.00	P2	0.01	0.00	0.00
NID729	0.00	0.00	0.23	0.00	0.01	0.01	0.00	0.00	0.00	0.00	0.76	P2	0.24	0.76	0.00
NID732	0.00	0.01	0.00	0.00	0.00	0.03	0.93	0.00	0.03	0.00	0.00	P2	0.01	0.03	0.93
NID733	0.00	0.03	0.00	0.00	0.00	0.06	0.90	0.00	0.00	0.00	0.00	P2	0.03	0.07	0.90
NID740	0.01	0.11	0.25	0.00	0.00	0.01	0.00	0.00	0.62	0.00	0.00	P2	0.37	0.01	0.01
NID744	0.00	0.01	0.22	0.00	0.00	0.26	0.00	0.00	0.50	0.00	0.01	P2	0.23	0.27	0.00
NID746	0.00	0.01	0.15	0.00	0.00	0.34	0.00	0.00	0.50	0.00	0.00	P2	0.16	0.34	0.00
NID751	0.22	0.04	0.02	0.11	0.21	0.30	0.00	0.00	0.01	0.00	0.08	P2	0.61	0.37	0.00
NID755	0.01	0.01	0.00	0.00	0.00	0.97	0.00	0.00	0.00	0.00	0.01	P2	0.02	0.98	0.00
NID404	0.01	0.22	0.32	0.00	0.00	0.01	0.00	0.00	0.41	0.01	0.01	P1	0.56	0.02	0.01
NID408	0.00	0.00	0.61	0.00	0.00	0.36	0.00	0.00	0.00	0.01	0.02	P1	0.61	0.38	0.01
NID412	0.00	0.00	0.00	0.00	0.00	1.00	0.00	0.00	0.00	0.00	0.00	P1	0.00	1.00	0.00
NID418	0.00	0.00	0.00	0.00	0.00	0.99	0.00	0.00	0.00	0.00	0.00	P1	0.01	0.99	0.00
NID421	0.00	0.00	0.00	0.00	0.01	0.99	0.00	0.00	0.00	0.00	0.00	P1	0.01	0.99	0.00
NID422	0.00	0.00	0.09	0.00	0.01	0.88	0.00	0.00	0.00	0.00	0.01	P1	0.10	0.90	0.00
NID424	0.00	0.00	0.00	0.00	0.00	0.02	0.00	0.98	0.00	0.00	0.00	P1	0.00	0.02	0.00
NID427	0.00	0.00	0.25	0.03	0.00	0.35	0.00	0.00	0.00	0.00	0.37	P1	0.29	0.71	0.00
NID428	0.00	0.12	0.27	0.00	0.00	0.06	0.18	0.00	0.29	0.00	0.07	P1	0.39	0.13	0.19
NID431	0.00	0.00	0.18	0.00	0.00	0.05	0.49	0.00	0.00	0.00	0.28	P1	0.18	0.33	0.49
NID433	0.00	0.03	0.60	0.00	0.00	0.35	0.00	0.00	0.01	0.00	0.01	P1	0.64	0.35	0.00
NID434	0.00	0.00	0.00	0.00	0.00	0.99	0.00	0.00	0.00	0.00	0.00	P1	0.01	0.99	0.00
NID435	0.00	0.00	0.33	0.00	0.00	0.67	0.00	0.00	0.00	0.00	0.00	P1	0.33	0.67	0.00
NID436	0.00	0.00	0.00	0.00	0.00	1.00	0.00	0.00	0.00	0.00	0.00	P1	0.00	1.00	0.00
NID438	0.01	0.01	0.30	0.00	0.00	0.46	0.00	0.00	0.00	0.01	0.21	P1	0.32	0.67	0.01
NID439	0.00	0.00	0.01	0.00	0.00	0.99	0.00	0.00	0.00	0.00	0.00	P1	0.01	0.99	0.00
NID440	0.00	0.01	0.47	0.00	0.00	0.52	0.00	0.00	0.00	0.00	0.00	P1	0.48	0.52	0.00
NID447	0.00	0.00	0.00	0.00	0.00	0.02	0.00	0.98	0.00	0.00	0.00	P1	0.00	0.02	0.00
NID458	0.00	0.01	0.50	0.01	0.02	0.43	0.00	0.00	0.00	0.00	0.04	P1	0.53	0.47	0.00
NID461	0.00	0.03	0.48	0.00	0.02	0.01	0.02	0.00	0.01	0.04	0.39	P1	0.53	0.40	0.06
NID462	0.01	0.01	0.20	0.00	0.00	0.68	0.00	0.00	0.05	0.00	0.05	P1	0.22	0.73	0.00
NID465	0.00	0.01	0.16	0.01	0.01	0.01	0.00	0.00	0.00	0.00	0.80	P1	0.19	0.81	0.00
NID466	0.00	0.00	0.26	0.00	0.00	0.02	0.00	0.00	0.00	0.00	0.71	P1	0.27	0.73	0.00
NID467	0.00	0.00	0.17	0.01	0.00	0.04	0.00	0.00	0.00	0.00	0.78	P1	0.18	0.82	0.00
NID470	0.00	0.00	0.10	0.00	0.01	0.02	0.00	0.00	0.00	0.00	0.87	P1	0.11	0.89	0.00
NID474	0.00	0.00	0.00	0.00	0.00	0.99	0.00	0.00	0.00	0.00	0.00	P1	0.00	0.99	0.00
NID477	0.00	0.01	0.63	0.00	0.00	0.03	0.00	0.00	0.32	0.00	0.00	P1	0.65	0.03	0.00
NID480	0.00	0.00	0.01	0.00	0.00	0.99	0.00	0.00	0.00	0.00	0.00	P1	0.01	0.99	0.00
NID484	0.00	0.00	0.01	0.00	0.00	0.58	0.00	0.00	0.41	0.00	0.00	P1	0.01	0.58	0.00
NID496	0.00	0.00	0.10	0.00	0.00	0.78	0.00	0.00	0.11	0.00	0.00	P1	0.10	0.79	0.00
NID503	0.00	0.00	0.36	0.00	0.00	0.64	0.00	0.00	0.00	0.00	0.00	P1	0.36	0.64	0.00
NID505	0.00	0.00	0.36	0.00	0.00	0.64	0.00	0.00	0.00	0.00	0.00	P1	0.36	0.64	0.00
NID506	0.02	0.62	0.04	0.00	0.00	0.04	0.00	0.00	0.27	0.00	0.00	P1	0.68	0.04	0.00
NID507	0.00	0.00	0.03	0.00	0.00	0.93	0.00	0.00	0.03	0.00	0.00	P1	0.04	0.93	0.00
NID509	0.00	0.01	0.76	0.00	0.04	0.18	0.00	0.00	0.00	0.00	0.01	P1	0.81	0.19	0.00
NID513	0.00	0.00	0.00	0.00	0.00	1.00	0.00	0.00	0.00	0.00	0.00	P1	0.00	1.00	0.00
NID515	0.00	0.00	0.00	0.00	0.00	1.00	0.00	0.00	0.00	0.00	0.00	P1	0.00	1.00	0.00
NID518	0.00	0.00	0.06	0.00	0.00	0.40	0.17	0.00	0.35	0.00	0.01	P1	0.06	0.42	0.17
NID520	0.00	0.18	0.10	0.00	0.00	0.62	0.00	0.00	0.08	0.00	0.01	P1	0.29	0.63	0.00
NID521	0.00	0.00	0.01	0.00	0.00	0.99	0.00	0.00	0.00	0.00	0.00	P1	0.01	0.99	0.00
NID522	0.00	0.00	0.00	0.00	0.00	0.99	0.00	0.00	0.00	0.00	0.01	P1	0.00	1.00	0.00
NID524	0.00	0.01	0.13	0.00	0.00	0.82	0.00	0.00	0.00	0.00	0.04	P1	0.14	0.86	0.00
NID525	0.00	0.00	0.18	0.00	0.00	0.81	0.00	0.00	0.00	0.00	0.01	P1	0.18	0.82	0.00
NID526	0.00	0.00	0.00	0.00	0.00	0.99	0.00	0.00	0.00	0.00	0.01	P1	0.01	0.99	0.00
NID529	0.00	0.00	0.11	0.00	0.00	0.84	0.00	0.00	0.00	0.00	0.06	P1	0.11	0.89	0.00
NID531	0.00	0.00	0.00	0.00	0.00	0.00	0.00	1.00	0.00	0.00	0.00	P1	0.00	0.00	0.00
NID535	0.00	0.02	0.42	0.00	0.00	0.56	0.00	0.00	0.00	0.00	0.00	P1	0.44	0.56	0.00
NID541	0.00	0.00	0.08	0.00	0.00	0.92	0.00	0.00	0.00	0.00	0.00	P1	0.08	0.92	0.00
NID542	0.00	0.00	0.00	0.00	0.00	1.00	0.00	0.00	0.00	0.00	0.00	P1	0.00	1.00	0.00
NID543	0.00	0.00	0.00	0.00	0.00	0.98	0.00	0.01	0.00	0.00	0.00	P1	0.00	0.98	0.00
NID544	0.00	0.00	0.00	0.00	0.00	1.00	0.00	0.00	0.00	0.00	0.00	P1	0.00	1.00	0.00
NID545	0.00	0.00	0.01	0.00	0.00	0.99	0.00	0.00	0.00	0.00	0.00	P1	0.01	0.99	0.00
NID546	0.00	0.00	0.00	0.00	0.00	1.00	0.00	0.00	0.00	0.00	0.00	P1	0.00	1.00	0.00
NID552	0.00	0.00	0.48	0.00	0.00	0.51	0.00	0.00	0.00	0.00	0.00	P1	0.48	0.51	0.00
NID662	0.00	0.00	0.17	0.00	0.01	0.02	0.00	0.00	0.00	0.00	0.81	P1	0.18	0.82	0.00
NID663	0.01	0.00	0.42	0.00	0.00	0.29	0.00	0.00	0.00	0.00	0.28	P1	0.43	0.57	0.00
NID683	0.00	0.00	0.33	0.00	0.00	0.14	0.00	0.00	0.52	0.00	0.00	P1	0.33	0.14	0.00
NID685	0.01	0.05	0.64	0.00	0.00	0.01	0.00	0.00	0.27	0.00	0.01	P1	0.71	0.02	0.00
NID702	0.00	0.00	0.31	0.02	0.00	0.39	0.00	0.00	0.00	0.00	0.27	P1	0.34	0.65	0.00
NID704	0.01	0.00	0.64	0.02	0.02	0.01	0.01	0.00	0.02	0.00	0.27	P1	0.70	0.27	0.02
NID705	0.00	0.00	0.03	0.01	0.00	0.01	0.00	0.00	0.01	0.00	0.94	P1	0.04	0.95	0.00
NID724	0.00	0.00	0.00	0.00	0.00	0.01	0.00	0.99	0.00	0.00	0.00	P1	0.00	0.01	0.00
NID731	0.00	0.00	0.29	0.00	0.00	0.67	0.00	0.00	0.01	0.00	0.03	P1	0.29	0.70	0.00
NID734	0.00	0.00	0.34	0.00	0.00	0.66	0.00	0.00	0.00	0.00	0.00	P1	0.34	0.66	0.00
NID752	0.00	0.02	0.50	0.00	0.01	0.46	0.00	0.00	0.00	0.00	0.00	P1	0.53	0.46	0.00
NID753	0.00	0.02	0.37	0.00	0.00	0.56	0.00	0.00	0.02	0.00	0.03	P1	0.39	0.59	0.00
NID759	0.00	0.00	0.41	0.00	0.00	0.56	0.00	0.00	0.01	0.00	0.02	P1	0.41	0.58	0.00
NID101	0.01	0.00	0.01	0.04	0.93	0.00	0.00	0.00	0.00	0.00	0.00	NA	1.00	0.00	0.00
NID161	0.01	0.01	0.94	0.00	0.03	0.00	0.00	0.00	0.00	0.00	0.01	NA	0.99	0.01	0.00
NID173	0.00	0.00	0.00	1.00	0.00	0.00	0.00	0.00	0.00	0.00	0.00	NA	1.00	0.00	0.00
NID410	0.00	0.00	0.00	0.00	0.00	0.95	0.00	0.00	0.00	0.01	0.04	NA	0.00	0.99	0.01
NID45	0.92	0.01	0.01	0.05	0.01	0.00	0.00	0.00	0.00	0.00	0.00	NA	1.00	0.00	0.00
NID452	0.01	0.00	0.00	0.18	0.00	0.00	0.00	0.00	0.00	0.00	0.81	NA	0.19	0.81	0.00
NID478	0.01	0.00	0.02	0.01	0.00	0.00	0.00	0.00	0.00	0.00	0.96	NA	0.04	0.96	0.00
NID523	0.00	0.00	0.49	0.00	0.00	0.20	0.00	0.00	0.29	0.00	0.01	NA	0.50	0.21	0.00
NID527	0.00	0.00	0.00	0.00	0.00	1.00	0.00	0.00	0.00	0.00	0.00	NA	0.00	1.00	0.00
NID534	0.00	0.00	0.43	0.00	0.00	0.55	0.00	0.00	0.00	0.00	0.01	NA	0.44	0.56	0.00
NID537	0.00	0.00	0.11	0.00	0.00	0.86	0.00	0.00	0.01	0.00	0.02	NA	0.11	0.87	0.00
NID547	0.00	0.00	0.00	0.00	0.00	0.64	0.00	0.36	0.00	0.00	0.00	NA	0.00	0.64	0.00
NID551	0.03	0.00	0.00	0.33	0.03	0.00	0.00	0.00	0.00	0.00	0.60	NA	0.40	0.60	0.00
NID554	0.00	0.00	0.00	0.00	0.01	0.99	0.00	0.00	0.00	0.00	0.00	NA	0.01	0.99	0.00
NID555	0.00	0.00	0.00	0.00	0.00	0.00	1.00	0.00	0.00	0.00	0.00	NA	0.00	0.00	1.00
NID557	0.00	0.00	0.38	0.00	0.00	0.49	0.12	0.00	0.00	0.00	0.00	NA	0.39	0.49	0.12
NID559	0.00	0.00	0.43	0.00	0.00	0.08	0.00	0.00	0.16	0.00	0.33	NA	0.43	0.41	0.00
NID560	0.00	0.00	0.03	0.00	0.00	0.89	0.00	0.00	0.07	0.00	0.00	NA	0.03	0.89	0.00
NID561	0.01	0.02	0.16	0.00	0.01	0.76	0.00	0.00	0.01	0.00	0.02	NA	0.21	0.78	0.00
NID562	0.03	0.03	0.12	0.01	0.01	0.68	0.00	0.00	0.01	0.00	0.10	NA	0.21	0.78	0.00
NID564	0.31	0.01	0.00	0.03	0.03	0.43	0.00	0.00	0.01	0.00	0.17	NA	0.39	0.60	0.00
NID565	0.00	0.01	0.11	0.00	0.00	0.83	0.00	0.00	0.00	0.00	0.03	NA	0.13	0.87	0.00
NID566	0.00	0.00	0.01	0.00	0.00	0.99	0.00	0.00	0.00	0.00	0.00	NA	0.01	0.99	0.00
NID567	0.01	0.00	0.04	0.00	0.00	0.18	0.00	0.00	0.00	0.00	0.77	NA	0.05	0.95	0.00
NID568	0.00	0.00	0.17	0.00	0.00	0.41	0.00	0.00	0.41	0.00	0.00	NA	0.18	0.41	0.00
NID569	0.00	0.00	0.00	0.00	0.00	0.00	0.00	1.00	0.00	0.00	0.00	NA	0.00	0.00	0.00
NID570	0.00	0.00	0.05	0.00	0.00	0.29	0.00	0.66	0.00	0.00	0.00	NA	0.05	0.29	0.00
NID574	0.00	0.00	0.00	0.00	0.00	0.00	0.00	1.00	0.00	0.00	0.00	NA	0.00	0.00	0.00
NID581	0.00	0.00	0.00	0.00	0.00	0.02	0.00	0.98	0.00	0.00	0.00	NA	0.00	0.02	0.00
NID584	0.00	0.00	0.00	0.00	0.00	0.00	0.00	1.00	0.00	0.00	0.00	NA	0.00	0.00	0.00
NID585	0.00	0.00	0.00	0.00	0.00	0.00	0.00	1.00	0.00	0.00	0.00	NA	0.00	0.00	0.00
NID587	0.00	0.00	0.00	0.00	0.00	0.00	0.00	1.00	0.00	0.00	0.00	NA	0.00	0.00	0.00
NID588	0.13	0.01	0.03	0.01	0.00	0.20	0.00	0.52	0.01	0.00	0.09	NA	0.18	0.30	0.00
NID590	0.00	0.00	0.00	0.00	0.00	0.00	0.00	1.00	0.00	0.00	0.00	NA	0.00	0.00	0.00
NID591	0.00	0.00	0.00	0.00	0.00	0.00	0.00	1.00	0.00	0.00	0.00	NA	0.00	0.00	0.00
NID592	0.00	0.01	0.40	0.00	0.00	0.54	0.02	0.00	0.01	0.00	0.01	NA	0.40	0.56	0.02
NID593	0.00	0.00	0.00	0.00	0.00	0.00	0.00	1.00	0.00	0.00	0.00	NA	0.00	0.00	0.00
NID594	0.00	0.00	0.00	0.00	0.00	0.24	0.00	0.75	0.00	0.00	0.01	NA	0.00	0.25	0.00
NID599	0.06	0.01	0.37	0.01	0.02	0.36	0.01	0.00	0.07	0.00	0.10	NA	0.47	0.46	0.01
NID60	0.00	0.00	0.01	0.59	0.40	0.00	0.00	0.00	0.00	0.00	0.00	NA	1.00	0.00	0.00
NID600	0.00	0.00	0.65	0.00	0.01	0.33	0.00	0.00	0.00	0.00	0.02	NA	0.65	0.35	0.00
NID602	0.00	0.00	0.00	0.00	0.00	0.00	1.00	0.00	0.00	0.00	0.00	NA	0.00	0.00	1.00
NID605	0.00	0.00	0.86	0.00	0.00	0.13	0.00	0.00	0.00	0.00	0.00	NA	0.86	0.13	0.00
NID656	0.00	0.00	0.00	0.00	0.00	0.00	1.00	0.00	0.00	0.00	0.00	NA	0.00	0.00	1.00
NID658	0.00	0.00	0.00	0.00	0.00	0.00	1.00	0.00	0.00	0.00	0.00	NA	0.00	0.00	1.00
NID664	0.00	0.00	0.00	0.00	0.00	0.93	0.00	0.00	0.00	0.02	0.04	NA	0.00	0.98	0.02
NID679	0.00	0.15	0.01	0.00	0.00	0.00	0.00	0.00	0.83	0.00	0.00	NA	0.16	0.00	0.00
NID680	0.00	0.01	0.39	0.00	0.01	0.01	0.58	0.00	0.01	0.00	0.00	NA	0.40	0.01	0.58
NID684	0.00	0.00	0.58	0.00	0.00	0.42	0.00	0.00	0.00	0.00	0.00	NA	0.58	0.42	0.00
NID686	0.00	0.01	0.77	0.00	0.00	0.14	0.01	0.00	0.00	0.04	0.04	NA	0.78	0.17	0.04
NID700	0.00	0.00	0.43	0.00	0.00	0.43	0.10	0.00	0.01	0.00	0.02	NA	0.44	0.44	0.10
NID736	0.00	0.01	0.09	0.00	0.01	0.04	0.00	0.00	0.84	0.00	0.00	NA	0.11	0.04	0.00
NID765	0.02	0.00	0.00	0.03	0.00	0.00	0.00	0.00	0.00	0.00	0.95	NA	0.05	0.95	0.00
NID766	0.00	0.00	0.34	0.00	0.01	0.01	0.01	0.00	0.00	0.01	0.61	NA	0.35	0.62	0.02
NID767	0.01	0.00	0.00	0.03	0.01	0.01	0.00	0.00	0.00	0.00	0.94	NA	0.05	0.95	0.00
NID85	0.01	0.88	0.05	0.00	0.00	0.00	0.00	0.00	0.04	0.00	0.00	NA	0.95	0.00	0.00
