# Supplementary material for: Phenotypic Variation and the Impact of Admixture in the Oryza rufipogon Species Complex (ORSC)
Source: Front Plant Sci. 2022 Jun 13;13:787703. doi: 10.3389/fpls.2022.787703 (PMC9235872; doi:10.3389/fpls.2022.787703)
Supplement: Supplementary file 8 [file Data_Sheet_1.ZIP › traitNames.tsv]

binary	Planteome	analyzed	DB	CU	IRRI
0	FILGRNB_Bag	NA	NA	SEED_S2_BAG	NA
0	FILGRNB_NonBag	NA	NA	SEED_S2_NONBAG	NA
0	FILGRNB	FILGRNB	NA	SEED_S2_TOTAL	NA
0	AWNPLU	AWNPLU	AWNPLU	AWNPLU	NA
0	CULMHAB	CULMHAB	CULM_ANGLE	CULM_ANGLE	NA
0	DTHD	DTHD	DTHD	DTHD	DTHD
0	FILGRNB	FILGRNB	HULGRCO	NA	NA
0	HULGRLG	HULGRLG	HULGRLG	NA	NA
0	GRLGWDRO	NA	GRLGWDRO	NA	NA
0	HULGRSURFAR	NA	HULGRSURFAR	NA	NA
0	HULGRVOL	NA	HULGRVOL	NA	NA
0	HULGRWD	HULGRWD	HULGRWD	NA	NA
0	CUNO	CUNO	NA	CUNO	CUNO
0	FLFLG	FLFLG	FLFLG	FLFLG	FLFLG
0	PNLG	PNLG	PNLG	PNLG	PNLG
0	PNNB	PNNB	PNNB	PNNB	PNNB
0	PTHT	PTHT	PTHT	PTHT	CULT
0	FLFLWD	FLFLWD	FLFLWD	NA	FLFWD
0	PBRNB	PBRNB	PBRNB	NA	PANBASE
0	UNFILGRNB	UNFILGRNB	UNFILGRNB	NA	UNFILLED
0	PENLFLG	PENLFLG	NA	NA	2LLT
0	PENLFLWD	PENLFLWD	NA	NA	2LWD
0	ANTLT	ANTLT	NA	NA	ANTLT
0	AWNLG	AWNLG	NA	NA	AWNLT
0	AWNWD	AWNWD	NA	NA	AWNWD
0	CUDI	CUDI	NA	NA	CUDI
0	CULMHAB	CULMHAB	NA	NA	CUHABIT
0	CULMHAB_VEG	CULMHAB_VEG	NA	NA	CUHABIT_VEG
0	PanBasBrDist	PanBasBrDist	NA	NA	DIST
0	SPKFRT	SPKFRT	NA	NA	FERT
0	LFAG	LFAG	NA	NA	FLAGATT
0	FLNBPPN	FLNBPPN	NA	NA	TOTAL
0	LSEN	LSEN	NA	NA	LEAF
0	LIGLG	LIGLG	NA	NA	LIGLT
0	PanAxAtt	PanAxAtt	NA	NA	PAMB
0	Pan2ndBr	Pan2ndBr	NA	NA	PAN2BR
0	PANEXS	PANEXS	NA	NA	PANEXS
0	PANTYP	PANTYP	NA	NA	PANTYPE
0	SPKLG	SPKLG	NA	NA	SPKLT
0	SPKWD	SPKWD	NA	NA	SPKWD
0	STIGLG	STIGLG	NA	NA	STGLT
0	STLEMLG	STLEMLG	NA	NA	STLLT
0	STLEMWD	STLEMWD	NA	NA	STLWD
0	STYLLG	STYLLG	NA	NA	STYLT
1	HULCL	HULCL	HULCL	HULCL	NA
1	PericCol_Binary	PericCol_Binary	DHULCO	PERICARPCOL_BINARY	NA
1	SDSH	SDSH	SDSH_BINARY	SDSH_BINARY	NA
1	APCO	APCO	NA	NA	APCO
1	AUCO	AUCO	NA	NA	AUCO
1	AWCO	AWCO	NA	NA	AWCO
1	AWNPLU_Binary	AWNPLU_Binary	AWN_BINARY	AWN_BINARY	AWNPR
1	COLLCOL	COLLCOL	NA	NA	COLLCO
1	CUKNEE	CUKNEE	NA	NA	CUKNAB
1	LfBladAnth	LfBladAnth	NA	NA	LBAC
1	LfBladGreen	LfBladGreen	NA	NA	LBIGC
1	LFLPUBES	LFLPUBES	NA	NA	LBPBS
1	LIFECYCHAB	LIFECYCHAB	NA	NA	LIFE
1	LIGCO	LIGCO	NA	NA	LIGCO
1	LmPCol	LmPCol	NA	NA	LPCO
1	MALEST	MALEST	NA	NA	MAST
1	CulmNodAnth	CulmNodAnth	NA	NA	NOCO_ANTHO
1	CulmNodUndCol	CulmNodUndCol	NA	NA	NOCO_UNDER
1	PanBrArr	PanBrArr	NA	NA	PANBR
1	INFLBRACL	INFLBRACL	NA	NA	PANCO
1	STICL	STICL	NA	NA	STGCO
1	STLEMCL	STLEMCL	NA	NA	STLCO
1	BLSCO	BLSCO	NA	STEMCOL_BINARY	BLSCO
1	RHIFOR	RHIFOR	STOLON_BINARY	STOLON_BINARY	STOLON
