# Supplementary material for: Phenotypic Variation and the Impact of Admixture in the Oryza rufipogon Species Complex (ORSC)
Source: Front Plant Sci. 2022 Jun 13;13:787703. doi: 10.3389/fpls.2022.787703 (PMC9235872; doi:10.3389/fpls.2022.787703)
Supplement: Supplementary file 8 [file Data_Sheet_1.ZIP › traitSubsetsIRRI.tsv]

trait_acronym	top_by_value	top_by_correlation	union
2LLT	X		X
ANTLT	X	X	X
AWNLT	X		X
AWNWD	X		X
CUDI	X	X	X
CULT	X	X	X
DIST	X		X
DTHD		X	X
FERT		X	X
FLFWD		X	X
LIGLT		X	X
PNLG		X	X
SPKLT		X	X
SPKWD		X	X
STLWD	X		X
UNFILLED	X	X	X
